# Supplementary material for: Chromatin structure influences rate and spectrum of spontaneous mutations in Neurospora crassa
Source: Genome Res. 2023 Apr;33(4):599–611. doi: 10.1101/gr.276992.122 (PMC10234303; doi:10.1101/gr.276992.122)
Supplement: Supplemental Material [file supp_gr.276992.122_Supplementary_file_S2.zip]

Archive with 91 entries (90 files):
- IGV_screenshots/
- IGV_screenshots/mutation_centromer_1.jpg
- IGV_screenshots/mutation_centromer_10.jpg
- IGV_screenshots/mutation_centromer_11.jpg
- IGV_screenshots/mutation_centromer_12.jpg
- IGV_screenshots/mutation_centromer_13.jpg
- IGV_screenshots/mutation_centromer_14.jpg
- IGV_screenshots/mutation_centromer_15.jpg
- IGV_screenshots/mutation_centromer_16.jpg
- IGV_screenshots/mutation_centromer_17.jpg
- IGV_screenshots/mutation_centromer_18.jpg
- IGV_screenshots/mutation_centromer_19.jpg
- IGV_screenshots/mutation_centromer_2.jpg
- IGV_screenshots/mutation_centromer_20.jpg
- IGV_screenshots/mutation_centromer_21.jpg
- IGV_screenshots/mutation_centromer_22.jpg
- IGV_screenshots/mutation_centromer_23.jpg
- IGV_screenshots/mutation_centromer_24.jpg
- IGV_screenshots/mutation_centromer_25.jpg
- IGV_screenshots/mutation_centromer_26.jpg
- IGV_screenshots/mutation_centromer_27.jpg
- IGV_screenshots/mutation_centromer_28.jpg
- IGV_screenshots/mutation_centromer_29.jpg
- IGV_screenshots/mutation_centromer_3.jpg
- IGV_screenshots/mutation_centromer_30.jpg
- IGV_screenshots/mutation_centromer_4.jpg
- IGV_screenshots/mutation_centromer_5.jpg
- IGV_screenshots/mutation_centromer_6.jpg
- IGV_screenshots/mutation_centromer_7.jpg
- IGV_screenshots/mutation_centromer_8.jpg
- IGV_screenshots/mutation_centromer_9.jpg
- IGV_screenshots/mutation_euchromatic_1.jpg
- IGV_screenshots/mutation_euchromatic_10.jpg
- IGV_screenshots/mutation_euchromatic_11.jpg
- IGV_screenshots/mutation_euchromatic_12.jpg
- IGV_screenshots/mutation_euchromatic_13.jpg
- IGV_screenshots/mutation_euchromatic_14.jpg
- IGV_screenshots/mutation_euchromatic_15.jpg
- IGV_screenshots/mutation_euchromatic_16.jpg
- IGV_screenshots/mutation_euchromatic_17.jpg
- IGV_screenshots/mutation_euchromatic_18.jpg
- IGV_screenshots/mutation_euchromatic_19.jpg
- IGV_screenshots/mutation_euchromatic_2.jpg
- IGV_screenshots/mutation_euchromatic_20.jpg
- IGV_screenshots/mutation_euchromatic_21.jpg
- IGV_screenshots/mutation_euchromatic_22.jpg
- IGV_screenshots/mutation_euchromatic_23.jpg
- IGV_screenshots/mutation_euchromatic_24.jpg
- IGV_screenshots/mutation_euchromatic_25.jpg
- IGV_screenshots/mutation_euchromatic_26.jpg
- IGV_screenshots/mutation_euchromatic_27.jpg
- IGV_screenshots/mutation_euchromatic_28.jpg
- IGV_screenshots/mutation_euchromatic_29.jpg
- IGV_screenshots/mutation_euchromatic_3.jpg
- IGV_screenshots/mutation_euchromatic_30.jpg
- IGV_screenshots/mutation_euchromatic_4.jpg
- IGV_screenshots/mutation_euchromatic_5.jpg
- IGV_screenshots/mutation_euchromatic_6.jpg
- IGV_screenshots/mutation_euchromatic_7.jpg
- IGV_screenshots/mutation_euchromatic_8.jpg
- IGV_screenshots/mutation_euchromatic_9.jpg
- IGV_screenshots/mutation_H3K9_1.jpg
- IGV_screenshots/mutation_H3K9_10.jpg
- IGV_screenshots/mutation_H3K9_11.jpg
- IGV_screenshots/mutation_H3K9_12.jpg
- IGV_screenshots/mutation_H3K9_13.jpg
- IGV_screenshots/mutation_H3K9_14.jpg
- IGV_screenshots/mutation_H3K9_15.jpg
- IGV_screenshots/mutation_H3K9_16.jpg
- IGV_screenshots/mutation_H3K9_17.jpg
- IGV_screenshots/mutation_H3K9_18.jpg
- IGV_screenshots/mutation_H3K9_19.jpg
- IGV_screenshots/mutation_H3K9_2.jpg
- IGV_screenshots/mutation_H3K9_20.jpg
- IGV_screenshots/mutation_H3K9_21.jpg
- IGV_screenshots/mutation_H3K9_22.jpg
- IGV_screenshots/mutation_H3K9_23.jpg
- IGV_screenshots/mutation_H3K9_24.jpg
- IGV_screenshots/mutation_H3K9_25.jpg
- IGV_screenshots/mutation_H3K9_26.jpg
- IGV_screenshots/mutation_H3K9_27.jpg
- IGV_screenshots/mutation_H3K9_28.jpg
- IGV_screenshots/mutation_H3K9_29.jpg
- IGV_screenshots/mutation_H3K9_3.jpg
- IGV_screenshots/mutation_H3K9_30.jpg
- IGV_screenshots/mutation_H3K9_4.jpg
- IGV_screenshots/mutation_H3K9_5.jpg
- IGV_screenshots/mutation_H3K9_6.jpg
- IGV_screenshots/mutation_H3K9_7.jpg
- IGV_screenshots/mutation_H3K9_8.jpg
- IGV_screenshots/mutation_H3K9_9.jpg
