# Supplementary material for: Chromatin structure influences rate and spectrum of spontaneous mutations in Neurospora crassa
Source: Genome Res. 2023 Apr;33(4):599–611. doi: 10.1101/gr.276992.122 (PMC10234303; doi:10.1101/gr.276992.122)
Supplement: Supplemental Material [file supp_gr.276992.122_Supplementary_file_S3.zip]

Archive with 98 entries (97 files):
- GR_alignments/
- GR_alignments/1-2_R.alignment
- GR_alignments/101-102_F.alignment
- GR_alignments/103-104_F.alignment
- GR_alignments/105-106_F.alignment
- GR_alignments/107-108.alignment
- GR_alignments/109-110_F.alignment
- GR_alignments/11-12-F.alignment
- GR_alignments/111-112_F.alignment
- GR_alignments/113-114_F.alignment
- GR_alignments/117-118_F.alignment
- GR_alignments/121-122.alignment
- GR_alignments/123-124.alignment
- GR_alignments/127-128.alignment
- GR_alignments/129-130_F.alignment
- GR_alignments/13-14.alignmet
- GR_alignments/131-132.alignment
- GR_alignments/133-134_F.alignment
- GR_alignments/135-58_F.alignment
- GR_alignments/137-66_F.alignment
- GR_alignments/139-140.alignment
- GR_alignments/142-143-R.alignment
- GR_alignments/143-6_F.alignment
- GR_alignments/145-146.alignment
- GR_alignments/147-148.alignment
- GR_alignments/149-150_F.alignment
- GR_alignments/171-172.alignment
- GR_alignments/173-174_2.alignment
- GR_alignments/175-176.alignment
- GR_alignments/179-180.alignment
- GR_alignments/181-182.alignment
- GR_alignments/183-184.alignment
- GR_alignments/185-186.alignment
- GR_alignments/187-188.alignment
- GR_alignments/189-190.alignment
- GR_alignments/191-192.alignment
- GR_alignments/193-194.alignment
- GR_alignments/195-196.alignment
- GR_alignments/197-198.alignment
- GR_alignments/199-200.alignment
- GR_alignments/201-202.alignment
- GR_alignments/203-204.alignment
- GR_alignments/205-206.alignment
- GR_alignments/207-208.alignment
- GR_alignments/209-210.alignment
- GR_alignments/21-22-R.alignment
- GR_alignments/211-212.alignment
- GR_alignments/213-214.alignment
- GR_alignments/215-216.alignment
- GR_alignments/217-218.alignment
- GR_alignments/219-220.alignment
- GR_alignments/221-222.alignment
- GR_alignments/223-224.alignment
- GR_alignments/225-226.alignment
- GR_alignments/227-228.alignment
- GR_alignments/229-230.alignment
- GR_alignments/23-24.alignment
- GR_alignments/231-232.alignment
- GR_alignments/233-234.alignment
- GR_alignments/235-236.alignment
- GR_alignments/237-238.alignment
- GR_alignments/239-240.alignment
- GR_alignments/241-242.alignment
- GR_alignments/243-244.alignment
- GR_alignments/245-246.alignment
- GR_alignments/247-248.alignment
- GR_alignments/249-250.alignment
- GR_alignments/251-252.alignment
- GR_alignments/253-254.alignment
- GR_alignments/255-256.alignment
- GR_alignments/257-258.alignment
- GR_alignments/259-260.alignment
- GR_alignments/261-262.alignment
- GR_alignments/33-34.alignment
- GR_alignments/35-36_F.alignment
- GR_alignments/37-38.alignment
- GR_alignments/41-42.alignment
- GR_alignments/43-44_F.alignment
- GR_alignments/47-48.alignment
- GR_alignments/49-50.alignment
- GR_alignments/51-52.alignment
- GR_alignments/55-56.alignment
- GR_alignments/59-60_F.alignment
- GR_alignments/61-62.alignment
- GR_alignments/67-68_R.alignment
- GR_alignments/69-70.alignment
- GR_alignments/7-8-R.alignment
- GR_alignments/71-72_F.alignment
- GR_alignments/75-76.alignment
- GR_alignments/77-78.alignment
- GR_alignments/81-82_R.alignment
- GR_alignments/85-86.alignment
- GR_alignments/87-88.alignment
- GR_alignments/89-90_F.alignment
- GR_alignments/91-92.alignment
- GR_alignments/95-96.alignment
- GR_alignments/97-98_F.alignment
- GR_alignments/99-100_F.alignment
