# Supplementary material for: Chromatin structure influences rate and spectrum of spontaneous mutations in Neurospora crassa
Source: Genome Res. 2023 Apr;33(4):599–611. doi: 10.1101/gr.276992.122 (PMC10234303; doi:10.1101/gr.276992.122)
Supplement: Supplemental Material [file supp_gr.276992.122_Supplementary_file_S3.zip › GR_alignments/1-2_R.alignment]

>13.08.21/Run_ABI3130xl_2021-08-13_12-46_0298/1-2a_R_2021-08-13.ab1
-------------------------------nntagccgganntctanacttataatata
gtctattagaagaagaatttaaattcgaatttgaagaatttaaattcgaagaatttaaat
tcaaagaattcgaacttcccaaattcgaagagtacccctattttaaattactacttatat
ttatatataatagaatattaatatcataaaccctactgaggagttaattatataacccta
tactagtattattattataaaagtttttaacgaatttctaatttgcctaattgggatttt
aanncttttantaant----------------
>13.08.21/Run_ABI3130xl_2021-08-13_12-46_0298/1-2s_R_L5_2021-08-13.ab1
nncggacctctncacttntaatatagtctnnnntagccggannnntacacttataatata
gtctattagaa------------------------------------gaagaatttaaat
tcaaagaattcgaacttcccaaattcgaagagtacccctattttaaattactacttatat
ttatatataatagaatattaatatcataaaccctactgaggagttaattatataanccta
tactagtattattattataaaagtttttaacgaanttctaatttgcctaattgggatttt
aanncttttantan------------------
>03.09.21/1-2a_R_2021-09-03.ab1
------------------------------tnntagccggacctctacacttataatata
gtctattagaagaagaatttaaattcgaatttgaagaatttaaattcgaagaatttaaat
tcaaagaattcgaacttcccaaattcgaagagtacccctattttaaattactacttatat
ttatatataatagaatattaatatcataaaccctactgaggagttaattatataacccta
tactagtattattattataaaagtttttaacgaatttntaatttgcctaattgggatttt
aanncttttnntanntnntntnctaaaaagnn
>03.09.21/1-2s_R_L5_2021-09-03.ab1
---------------------------------nagccggacctctacacttataatata
gtctattagaa------------------------------------gaagaatttaaat
tcaaagaattcgaacttcccaaattcgaagagtacccctattttaaattactacttatat
ttatatataatagaatattaatatcataaaccctactgaggagttaattatataaccctn
nactagtattattattataaaagtttttaacgannntnnaatttgcctaattgggatttt
aanccttttnntanntnntntnntaaaaag--
