# Supplementary material for: Chromatin structure influences rate and spectrum of spontaneous mutations in Neurospora crassa
Source: Genome Res. 2023 Apr;33(4):599–611. doi: 10.1101/gr.276992.122 (PMC10234303; doi:10.1101/gr.276992.122)
Supplement: Supplemental Material [file supp_gr.276992.122_Supplementary_file_S3.zip › GR_alignments/105-106_F.alignment]

>17.07.21/105_106_F_L33_2021-07-17.ab1
-----------------------------------------------------ntacggc
cncgnnnnttggcaacggcaccaaccccattacttctgcgtcgaccacgagttctgctgc
tccggttgctagtgtgactantactaccacttctactacgacctctactactactgctga
cgctgctgcgaccacggccaacggcaacaatggcaatggaaacggcaatggaaacggcaa
tggtaacaatggcaatgggaatggaaatggtggtggtaatggtgctggcaatggtggtgc
tgctgttgctactactactactactactgctactgctgctgccgctgctacgaccacggc
caacggcaacaacggcaacaatggcaacaatggcaacaatggcaacaatggcaacaatgg
caacaatggcaacaatggcaacaatggcaacaatggcaacaatggcaacaatggcaacaa
tgg---------taacaatggtaacaatggtaangggaatgggaangnngnnggtaatgn
tgctggcaatgntgntgctgctgctgctcttactactactgccactgccactgctactgc
cactgccaccgttacggccnncgc------------------------------------
------------------------------------------------------------
-----
>17.07.21/105_106_F_anc_2021-07-17.ab1
-----------------------------------------------------ntacggc
cncgncnnttgncaacggcaccnaccccattacttctgcgtcgaccacgagttctgctgc
tccggttgctagtgtgactagtactaccacttctactacgacctctactactactgctga
cgctgctgcgaccacggccaacggcaacaatggcaatggaaacggcaatggaaacggcaa
tggtaacaatggcaatgggaatggaaatggtggtggtaatggtgctggcaatggtggtgc
tgctgttgctactactactactactactgctactgctgctgccgctgctacgaccacggc
caacggcaacaacggcaacaatggcaacaatggcaacaatggcaacaatggcaacaatgg
caacaatggcaacaatggcaacaatggcaacaatggcaacaatggcaacaatggcaacaa
tggcaacaatggtaacaatgntaacaatggtaangggaangggaatggtgntggtaatgn
tgctgncaatggtgntgctgctgctgctcttactactactgccactgcnactgnnnnngc
cacngccacng-------------------------------------------------
------------------------------------------------------------
-----
>Supercontig_12.5:1484417-1485142
gctcgttcctacttcgtcttcgtcttcgtctgcggctgctactctgactagtactacggc
ctcgaccattggcaacggcaccaaccccattacttctgcgtcgaccacgagttctgctgc
tccggttgctagtgtgactagtactaccacttctactacgacctctactactactgctga
cgctgctgcgaccacggccaacggcaacaatggcaatggaaacggcaatggaaacggcaa
tggtaacaatggcaatgggaatggaaatggtggtggtaatggtgctggcaatggtggtgc
tgctgttgctactactactactactactgctactgctgctgccgctgctacgaccacggc
caacggcaacaacggcaacaatggcaacaatggcaacaatggcaacaatggcaacaatgg
caacaatggcaacaatggcaacaatggcaacaatggcaacaatggcaacaatggcaacaa
tggcaacaatggtaacaatggtaacaatggtaatgggaatgggaatggtggtggtaatgg
tgctggcaatggtggtgctgctgctgctcttactactactgccactgccactgctactgc
cactgccaccgttacggccaacgccaacaatggaaatggcaatggcaatggcaatggcaa
tggcaatgctaatggcaatcgcaatggcaacagggcaaatgtccgcagggacggtttggg
tgatg
