# Supplementary material for: Chromatin structure influences rate and spectrum of spontaneous mutations in Neurospora crassa
Source: Genome Res. 2023 Apr;33(4):599–611. doi: 10.1101/gr.276992.122 (PMC10234303; doi:10.1101/gr.276992.122)
Supplement: Supplemental Material [file supp_gr.276992.122_Supplementary_file_S3.zip › GR_alignments/107-108.alignment]

>13.08.21/Run_ABI3130xl_2021-08-13_12-46_0300/107-108a_R_2021-08-13.ab1
-----------ncgcngttcccgccatcctnnncattctcgtcattctngncnnnnnnnt
cattctngtcattctcgtcattctngtcattct---------------------------
------------------cgtcattctcgtcatnn-------------------------
--------------
>13.08.21/Run_ABI3130xl_2021-08-13_12-46_0300/107-108s_R_L40_2021-08-13.ab1
nctcgcngtattcgctgttcccgccatcctngtcattctngtcattctngtcattctngt
cattctngtcattctngtcattctngtcattct---------------------------
------------------ngtcattctcgtcattcn------------------------
-------------n
>13.08.21/Run_ABI3130xl_2021-08-13_12-46_0300/107-108s_R_L35_2021-08-13.ab1
------ngnattcgctgttcccgccatcctnnncattntngtnnnnnnnnncattctngt
cattctcgtcattctcgtcattctngtcattct---------------------------
------------------ngtcattctcgtcatnn-------------------------
--------------
>17.07.21/107_108_F_L35_2021-07-17.ab1
--------ntctcgtnattctcgtnattctcgtcattc--------nnnnnnnnnnnnnn
nattctcgtcattctcgtcattctcgnnantctnnnnnccctcgtggccctcttcaccat
cgccatctccgccatcttcgccatcctcgccatcctcgnnatcngcctnatcgtcctcat
cttcgccattctnn
>17.07.21/107_108_F_L40_2021-07-17.ab1
---------tctcgtnantctcgtnattctcgtnnttctcgtcattcnnnnnnnnnncgt
cattctcgtcattctcgtnattctcgtcattctcgtcgccctcgnggccctcttcaccat
cgccatctccgccatcttcgccatcctcgccatcctcgccntccgcctcatcgtcctcat
cttcgccattctnn
>17.07.21/107_108_F_anc_2021-07-17.ab1
--------ntctcgtnattctcgtnantctcgtnattctnnnnnnnnncnncantctcgt
cattctcgtcattctcgncattctcgnnattctcnnnnnnctcnngnncctcttcannat
cgccatctnngccatcttcgccatcctcgccatcctcnncatcnnnctcatcgtcctcan
nnncgccattcn-n
