# Supplementary material for: Chromatin structure influences rate and spectrum of spontaneous mutations in Neurospora crassa
Source: Genome Res. 2023 Apr;33(4):599–611. doi: 10.1101/gr.276992.122 (PMC10234303; doi:10.1101/gr.276992.122)
Supplement: Supplemental Material [file supp_gr.276992.122_Supplementary_file_S3.zip › GR_alignments/109-110_F.alignment]

>17.07.21/109_110_F_L22_2021-07-17.ab1
------------------------------------------------------------
------------------------------------tttnntttttagagnntttaagaa
gnntattaaanantttctctatatatatagggttagggtaggtaatttatattttaatta
aagcgaagtattttatttcttaaagattttaaaaagatttgaatattttttttgtattta
gtacggggttggggtagacggtttatattttaattaaagtaaagtattttgttttttaga
aattttaagaagatttaagtattttctctgtatttagtatagggctaggnna
>17.07.21/109_110_F_anc_2021-07-17.ab1
ntttantttttagagnntttaagaagnntattaannnnnnnctctatatatatagggtta
gggtaggtaatttatantttaattaaagcgaagtattttatttcttaaagattttaagaa
gattattaagtattttctttatatatanggggttagggtagatagtttgtactttaatta
gagcgaagtattttattttttagaaattttaaaaagatttgaatattttttttgtattta
gtacggggttggggtagacggtttatattttaattaaagtaaagtattttgttttttaga
aattttaagaagatttaagtattttctctgtatttagtataggnn-------
