# Supplementary material for: Chromatin structure influences rate and spectrum of spontaneous mutations in Neurospora crassa
Source: Genome Res. 2023 Apr;33(4):599–611. doi: 10.1101/gr.276992.122 (PMC10234303; doi:10.1101/gr.276992.122)
Supplement: Supplemental Material [file supp_gr.276992.122_Supplementary_file_S3.zip › GR_alignments/11-12-F.alignment]

>17.07.21/11_12_F_L21_2021-07-17.ab1
------------------------------------------------------------
---------------------------antgngggcancaatgncaagtctcacctccaa
aacgggnggngaangnnnnnntcaccatgacnggcctggtnannngacggttggcctgac
catatgaggctatccggcgaacctgatatataaccttgtctattcacaggtctttcttcc
ccttccacctatgcactctggctatgttcactacctctaacaannccttcanatggatat
ggacagagcggagagccgcgctggncatgatatgcttcggtatcatggacactccangtt
tgccctaacagttgcaacctggaccttgaaccanaggttctgancatccacggcttcttc
actcnncctcgaagaatgtttctggacttggaatannnnntacncgattnnnnatactcn
gncctttcttcttttaccannnnccatcgacaaaaaattgnnntaccttgtac-------
------------------------------------------------------------
-------------nn
>17.07.21/11_12_F_anc_2021-07-17.ab1
cnacganccgcgagtggaanacggggcagtacaggttcnctacctatataattgcacatc
acattcaaagattgcgctggtgaatggattgtgggcagcaatgtcaagtctcacctccaa
aacgggtggtgaaggcaaagttcaccatgacaggcctggtgaactgacggttggcctgac
catatgaggctatccggcgaacctgatatataaccttgtctattcacaggtctttcttcc
ccttccacctatgcactctggctatgttcactacctctaacaaaaccttcagatggatat
ggacagagcgganagccgcgctggccatgatatgcttcggtatcatggacactccaggtt
tgccctaacagttgcaacctggaccttgaaccaaaggttctgagcatccacggcttcttc
actcgtcctcgaagaatgtttctggacttggaataaaagctacacgattctcgatactcg
gccctttcttcttttaccaccacccatcgacaaaaaattgcagtaccttgtacacgcaaa
tcaccatcagacatagtcgataaacacaacatcagcattgaanangactacatcaatctt
tcgtcctcccnnacc
