# Supplementary material for: Chromatin structure influences rate and spectrum of spontaneous mutations in Neurospora crassa
Source: Genome Res. 2023 Apr;33(4):599–611. doi: 10.1101/gr.276992.122 (PMC10234303; doi:10.1101/gr.276992.122)
Supplement: Supplemental Material [file supp_gr.276992.122_Supplementary_file_S3.zip › GR_alignments/111-112_F.alignment]

>17.07.21/111-112_F_anc_2021-07-17.ab1
----nngagagaggangaagaagaagaagaaggnntcgnnnnnnnnnnnnnngagganna
ngaaaaggaccttgaagnnnnnnnngacctcgaagatgaccttgaagaagacctctcgga
cctcgaagaccttgaagannannannacnnnnnnnannnnnnngnngaagacccnnnnna
cntcgaagacgancttgaagaagacctctcggacctcgaagaanacctctcgggncncnn
nnangacctctcgggnctcgaagangacctctcgggnctcnaagaagacctctcggacct
cgaagacgancttgaagaagacctctcggacctcgaagacgaccttgaagaagacctctc
ggacctcgaagaccttgaagacgaacacctcnaggaaaaagatgactcnnnnnnnnactg
gnacan
>17.07.21/111_112_F_L7_2021-07-17.ab1
ntganagagagaggangaagaagaagaagaaggantcnnngnnnnnnaagaggagganga
tgaaaaggaccttgaagaatacgaagacctcgaagangaccttgaagaagacctctcgga
cctcgaagaccttgaagannannnnnncnnnnnngannnnnntgnngaagacccctngga
cntcgaagacgancttgaagaagacctctcgggnctcgaagaa-----------------
-------------------------gacctctcgggcctcgannangacctctcggacct
cgaagacgaccttgannangacctctcggacctcgaagacgaccttgaagaagacctctc
ggacctcgaagaccttgaagacgaacacctcgaggaaaaagatgactcnnaagacgactg
gganan
