# Supplementary material for: Chromatin structure influences rate and spectrum of spontaneous mutations in Neurospora crassa
Source: Genome Res. 2023 Apr;33(4):599–611. doi: 10.1101/gr.276992.122 (PMC10234303; doi:10.1101/gr.276992.122)
Supplement: Supplemental Material [file supp_gr.276992.122_Supplementary_file_S3.zip › GR_alignments/113-114_F.alignment]

>raw sequence: 113_114_F_L30_2021-07-17.ab1
trarsmctwmaaaagcga---wtattcttattaggatatatataaggggagatagttaaa
gaggagtttaattgtagcgaaccgaaatttgaataattattatttatatataaatttatt
agcttccgagattggggggtacgattgaggagcctggggtagtataggggggtagtcttt
awtattattttctttaataaactctatagtaaattagtattattataataaaggtggagg
gggttaaatcgtttcgattatawtaactataggggtaatagtataaaaggggtaaaaaat
aattttaacggtgcgagaawcggactawatta
>raw sequence: 113_114_F_anc_2021-07-17.ab1
grrarmccwmmaaagcggaattatttcttattaggatatatataaggggagatagttaaa
gaggagtttaattgkagcgaaccgaaatttgaataattattatttatatataaatttatt
agcttccgagatttgggggtacgattgaggagcctggggtagtataggggggtagtcttt
attattattttctttaat-wactctatagtaaattawtattattataataaaggtggagg
gggttaaatcktttcgattatagtaactataggggt------------------------
--------------------------------
