# Supplementary material for: Chromatin structure influences rate and spectrum of spontaneous mutations in Neurospora crassa
Source: Genome Res. 2023 Apr;33(4):599–611. doi: 10.1101/gr.276992.122 (PMC10234303; doi:10.1101/gr.276992.122)
Supplement: Supplemental Material [file supp_gr.276992.122_Supplementary_file_S3.zip › GR_alignments/117-118_F.alignment]

>17.07.21/117-118_F_anc_2021-07-17.ab1
gnangcccgtagcctcttaannnnnnnnnnnnnngcttttataatcgctttctagagaan
nngnnnntctttacaattatacgtataataccccttcttcctatatagcttataataann
nantaatttattattattaaacggacaatttactttactaaagtagtctctttcgtattt
aacttcactataataggtataaatattattttaatagtagaattttactatatatccaat
tccctaatatttaaagtattactaaacgttgttcgaaatttanaataattcgtataggta
tacaccgctatcctanagaaagaaattatcttanaggaagtacgctactaatacngnann
aacttttataangaatannnnttnnnnnnnnnngnttcttcttttctannnnnnaatnnn
nnnantnaatacctnnnngttcntcnnnnnnnctatattcnan
>17.07.21/117_118_F_L21_2021-07-17.ab1
----------------------------------nnttttataatcgctttcnnnannnn
nnnnnnnnnnnnacaattatacntataataccccttcttcctatatngcttataataann
nannaatttannnnnnnnanncggacnntttactttactaangtantctcttnnnnattt
aacttcactatantnngnnnaaatattattttnnnnnnacnnttttacta----------
------------------------------------------------------------
------------------------------------------------------------
------------------------------------------------------------
-----------------------------------------nn
