# Supplementary material for: Chromatin structure influences rate and spectrum of spontaneous mutations in Neurospora crassa
Source: Genome Res. 2023 Apr;33(4):599–611. doi: 10.1101/gr.276992.122 (PMC10234303; doi:10.1101/gr.276992.122)
Supplement: Supplemental Material [file supp_gr.276992.122_Supplementary_file_S3.zip › GR_alignments/121-122.alignment]

>raw sequence: 121_122_F_L2_2021-07-17.ab1
gwwwttgttagcggattaacccttgaaaaaaaaaaaataaaaaataaaaaaaaaaaaaaa
gaaaaaagaaacttacctaagtataaatataacgaaccaaattattaawawactcctccy
ccyccttatcccccycayccyccycttcccctaacctcttaaattccctccttttytccs
ccttcttcttctccctctactcctccaactcctctaactctaactccyccttcyccttct
tattatcctttatwatwattatwattttctttttctttttcttttcggsggkagcagsgg
sggsggcagwagsggwarwagaaa
>raw sequence: 121-122_F_anc_2021-07-17.ab1
gkwatggtagttggattaacccttgaaaaaaaaaaaa-aaaaawwaaaaaaaaaaaaaaa
aaaaaaraaaytttaccaaaktaaaaataaaasaaaccaaatttttaaaaaacccccccc
cccccttacccccctcyccccccttttccccaaaccyytaaaattccccctttttccccc
ccttttttttcccccttaaccccccaaatccctyaaamttaaacccccccttccccttyt
aaaaawccttaaaaaaaaaaaaaattttytttttctttttctttycgggggrammmsggg
ggggggraraargggaaaaaaaa-
