# Supplementary material for: Chromatin structure influences rate and spectrum of spontaneous mutations in Neurospora crassa
Source: Genome Res. 2023 Apr;33(4):599–611. doi: 10.1101/gr.276992.122 (PMC10234303; doi:10.1101/gr.276992.122)
Supplement: Supplemental Material [file supp_gr.276992.122_Supplementary_file_S3.zip › GR_alignments/123-124.alignment]

>13.08.21/Run_ABI3130xl_2021-08-13_12-46_0300/123-124a_R_2021-08-13.ab1
nnttttttttttttttttttttttttttttttttttttttttttttttttaaaaaaaaag
aacaggaactggagctngcgcngggaggagaaaccgaagggaaaggncggggtggtnn
>13.08.21/Run_ABI3130xl_2021-08-13_12-46_0300/123-124s_R_L21_2021-08-13.ab1
nntttttttttttttttttttttttttttttttttttttttttttttttttaaaaaaaag
aacnggaactggagctagcgccgggaggagaaaccgaagggaaaggacggggtgnn--
>17.07.21/123_124_F_L21_2021-07-17.ab1
nntttttttttttttttttttttttttttttttttnn-----------------------
----------------------------------------------------------
>17.07.21/123_124_F_anc_2021-07-17.ab1
--tnntttttttttttttttttttttttttttttttttnn--------------------
----------------------------------------------------------
