# Supplementary material for: Chromatin structure influences rate and spectrum of spontaneous mutations in Neurospora crassa
Source: Genome Res. 2023 Apr;33(4):599–611. doi: 10.1101/gr.276992.122 (PMC10234303; doi:10.1101/gr.276992.122)
Supplement: Supplemental Material [file supp_gr.276992.122_Supplementary_file_S3.zip › GR_alignments/127-128.alignment]

>13.08.21/Run_ABI3130xl_2021-08-13_12-46_0300/127-128a_R_2021-08-13.ab1
----ncgagaggnttagaggggttaaagggttattttttagctcctattagaaggggcttattaaaggaaagggtagggtagtagtaggagggggtaagtaagtaaagaagctatataattaaataaaggtatttgtagtctttttattagaaaatatagtagggtaagtaggaaaaggttgtncggnnnnnnnatttttatataaggtaaaggtntaaagggggaggctnntttttta------------------------------------------------------
>25.11.21/121-128s_R_L23_G1_2021-11-25.ab1
--------------nanaggggttaaagggttattttttagctcctattagaaggggcttattaaaggaaagggtagggtagtagtaggagggggtaagtaagtaaagaagctatataattaaataaaggtatttgtagtctttttattagaaaatatagtagggtaagtaggaaaaggttgtacgg-gattgtatttttatataaggtaaaggtnnaaagggggaggctnnttt----------------------------------------------------------
>25.11.21/121-128s_R_L23_G5_2021-11-25.ab1
---------------nnaggggttaaagggttattttttagctcctattagaaggggcttattaaaggaaagggtagggtagtagtaggagggggtaagtaagtaaagaagctatataattaaataaaggtatttgtagtctttttattagaaaatatagtagggtaagtaggaaaaggttgtacgg-gattgtatttttatataaggtaaaggtntaaagggggaggctnnttt----------------------------------------------------------
>25.11.21/121-128s_R_L23_G7_2021-11-25.ab1
-------------nnagaggggttaaagggttattttttagctcctattagaaggggcttattaaaggaaagggtagggtagtagtaggagggggtaagtaagtaaagaagctatataattaaataaaggtatttgtagtctttttattagaaaatatagtagggtaagtaggaaaaggttgtacgg-gattgtatttttatataaggtaaaggtntaaagggggaggctnnttt----------------------------------------------------------
>25.11.21/121-128s_R_L23_G8_2021-11-25.ab1
--------------nngaggggttaaagggttactttctagctcctattagaaggggcttattaaaggaaagggtagggtagtagtaggagggggtaagtaagtaaagaagctatataattaaataaaggtatttgtagtctttttattagaaaatatagtagggtaagtaggaaaaggttgtacgg-gattgtatttttatanaaggtaaaggtnnaaagggggaggctnnttt----------------------------------------------------------
>17.11.21/127-128s_R_L23_G10_2021-11-17.ab1
--------------nngaggggttaaagggttactttctagctcctattagaaggggcttattaaaggaaagggtagggtagtagtaggagggggtaagtaagtaaagaagctatataattaaataaaggtatttgtagtctttttattagaaaatatagtagggtaagtaggaaaaggttgtacgg-gattgtatttttatataaggtaaaggtntaaagggggaggctnntttttta------------------------------------------------------
>29.10.21/127-128s_R_L23_G15_2021-10-29.ab1
--taccgagaggtntagaggggttaaagggttactttctagctcctattagaaggggcttattaaaggaaagggtagggtagtagtaggagggggtaagtaagtaaagaagctatataattaaataaaggtatttgtagtctttttattagaaaatatagtagggtaagtaggaaaaggttgtacgg-gattgtatttttatataaggtaaaggtntaaagggggaggctnn-------------------------------------------------------------
>06.10.21/127-128_s_R_L23_G20_2021-10-06.ab1
nntaccgagaggnttagaggggttaaagggttactttctagctcctattagaaggggcttattaaaggaaagggtagggtagtagtaggagggggtaagtaagtaaagaagctatataattaaataaaggtatttgtagtctttttattagaaaatatagtagggtaagtaggaaaaggttgtacgn-gnnngtatttttatataaggtaaaggtntaaagggggaggctnntttttta------------------------------------------------------
>13.08.21/Run_ABI3130xl_2021-08-13_12-46_0300/127-128s_R_L23_2021-08-13.ab1
nntaccgagagnnnnngaggggttaaagggttactttctagntcctattagaaggggcttattaaaggaaagggtagggtagtagtaggagggggtaagtaagtaaagaagctatataattaaataaaggtatttgtagtctttttattagaaaatatagtagggtaagtaggaaaaggttgtncgg-ganngtatttttatataaggtaaaggtnnaaagggggaggcnn--------------------------------------------------------------
>17.07.21/127_128_F_L23_2021-07-17.ab1
-------------------------------------------------------------------------nnagggtagtagtaggaggggnnnnnnnnnnaaagaanctatataattaaataaaggtatttgtagtctttttattagaaaatatagtagggtaagtaggaaaaggttgtacgg-gattgtatttttatataaggtaaaggtataaagggggaggctatttttttaatttttaggtaggcgaggcggtaggtaggctacttangcnangaatggttanna
>17.07.21/127_128_F_anc_2021-07-17.ab1
--------------------------------------------------------------------------nagggnagtagtaggagggggtanntnnntaaagaagctatataattaaataaaggtatttgtagtctttttattagaaaatatagtagggtaagtaggaaaaggttgtacgg-gattgtatttttatataaggtaaaggtataaagggggaggctatttttttaatttttaggtaggcgaggcggtaggtaggctacttannc---------------
>06.10.21/127-128_s_F_L23_G10_2021-10-06.ab1
------------------------------------------------------------------------ngnagggtagtagtaggagggggtaagtaagtaaagaagctatataattaaataaaggtatttgtagtctttttattagaaaatatagtagggtaagtaggaaaaggttgtacgg-gattgtatttttatataaggtaaaggtataaagggggaggctatttttttaatttttaggtaggcgaggcggtaggtaggctacttaggctnnnaatggttann-
>03.09.21/G20_127-128_L23_2021-09-03.ab1
-----------------------------------------------------------ttnntaaggaaagggnagggtagtagtaggagggggnnnnnaagtaaagaagctatataattaaataaaggtatttgtagtctttttattagaaaatatagtagggtaagtaggaaaaggttgtacgg-gattgtatttttatataaggtaaaggtataaagggggaggctatttttttaatttttaggtaggcgaggcggtaggtaggctacttaggctaggaatggttann-
