# Supplementary material for: Chromatin structure influences rate and spectrum of spontaneous mutations in Neurospora crassa
Source: Genome Res. 2023 Apr;33(4):599–611. doi: 10.1101/gr.276992.122 (PMC10234303; doi:10.1101/gr.276992.122)
Supplement: Supplemental Material [file supp_gr.276992.122_Supplementary_file_S3.zip › GR_alignments/129-130_F.alignment]

>raw sequence: 129-130a_F_2021-08-13.ab1
twwaarragg---ttga--ttggtaatgt-aaaagaaaaagataagagtaatatgaatac
ttttggtatagttataagatgttgtaaattatattagggaagataaaaagtagttagctt
tttacttagtggaaacgtagtttgagtggacgctgtagggtaggcacgtctgctttatat
aagaaaggcgcggccgaggttgaaaaggtggaagagggaaaggcagtgaagggtggtact
taccgagtgcagggtaggcaagaacgaccgggtaggtaaggaaggcgcaatcgacctttg
gaagccgaagttttgaaaaggaaaattgcgagtaggtagcgcttattaagtgtagggtag
gtaagaactacagggtaggtacgacgggcctgtatgagaaaggtaagatcaaagttgaaa
agaaaaaagtagtaggcgggtagtacctaccgagtgcagggtaggcaggaatgaccgggt
aggcaaggaaggcgcaaccaacttgacgaggaaggcgtggtctttgtgaacttggagcga
gattcctgagaaggtgcgacccagttgggtggctgggtggccgtgagtcgatttttaaaa
tttcccatactrgggaatttcgcgggagta
>raw sequence: 129_130_F_L3_2021-07-17.ab1
ttaaaggasgggtttgaattgggtaatgtaaaaagaaaaagataagagtaatatgaatac
ttttggtatagttataagatgttgt-aattatattagggaaga-aywtwgtagttagctt
tttacttagtggaaacgtaktttgagtggacgctgtagggtaggcacgtctgctttatmt
wagataggcgcggccgaggttg-ytaggtggaagagggaaaggcagtgaagggtggtact
tacc--------------------------------------------------------
------------------------------------------------------------
------------------------------------------------------------
------------------------------------------------------------
------------------------------------------------------------
------------------------------------------------------------
------------------------------
