# Supplementary material for: Chromatin structure influences rate and spectrum of spontaneous mutations in Neurospora crassa
Source: Genome Res. 2023 Apr;33(4):599–611. doi: 10.1101/gr.276992.122 (PMC10234303; doi:10.1101/gr.276992.122)
Supplement: Supplemental Material [file supp_gr.276992.122_Supplementary_file_S3.zip › GR_alignments/13-14.alignmet]

>13-14a_2021-07-01.ab1
gagggannggnnggagaaggagganaaagcagnnnnnnnnnnnnnnggaannnnnnngga
ggagaagggtgnnnnnnnnnaaacggaaaccaaaaagtcaaaaaagagcagtaaacacaa
caaagtaacctccaagaagtcctcgtccaaaaagtcaacaatgaaagcagcaatcagtga
cgctgacttctccgacaattcttcgtcatcatcgtcatcatcatcatcatcatcatcatc
atcaaccaaatcctcttcatccgaatctgaatccgagtctgaaccanaacgtttcaagga
gaagaagtccaagaggaaacactcgaagaaggaaaagaccgacatcactgcacctccacc
tcttctggttaaggaggataccatcagggttcaagttgttcccgtccagcaaaaggttca
gaccatcgccagccacatcgcgccgggggcagagaaaacggacggtcttgccaaggcagt
tgtggcagtggaggatatactcgttccccagatctcggtaatagcagcaaacgaaacgag
gtcgacggggtcggagganggaaaagactctgggtatggaacgccttantggttgccggg
ctcctggntcctgaanaanaaggngttgctggttagtacacttggggcgnctgngnacct
ttcnan
>13-14s_2021-07-01.ab1
gagggannggnnggnnaaggaggagaaagcananncngnnaagaagggaacgaaaaagga
ggagaagggtgggaaagataaaacggaaaccaaaaagtcaaaaaagagcagtaaacacaa
caaagtaacctccaagaagtcctcgtccaaaaagtcaacaatgaaagcagcaatcagtga
cgctgacttctccgacaattcttcgtcatcatcgtcatcatcatcatcatcatcatcatc
atcaaccaaatcctcttcatccgaatctgaatccgagtctgaaccagaacgtttcaagga
gaagaagtccaagaggaaacactcgaagaaggaaaagaccgacatcactgcacctccacc
tcttctggttaaggaggataccatcagggttcaagttgttcccgtccagcaaaaggttca
gaccatcgccagccacatcgcgccgggggcagagaaaacggacggtcttgccaaggcagt
tgtggcagtggaggatatactcgttccccagatctcggtaatagcagcaaacgaaacgag
gtcgacggggtcggagganggaaaagactctgggtatggaacgccttagtggttgccggg
ctcctggntcntgaanaanaaggngttgctggttagtacacttggggcgnctgngta---
------
