# Supplementary material for: Chromatin structure influences rate and spectrum of spontaneous mutations in Neurospora crassa
Source: Genome Res. 2023 Apr;33(4):599–611. doi: 10.1101/gr.276992.122 (PMC10234303; doi:10.1101/gr.276992.122)
Supplement: Supplemental Material [file supp_gr.276992.122_Supplementary_file_S3.zip › GR_alignments/131-132.alignment]

>06.10.21/131-132_s_F_L20_G10_2021-10-06.ab1
-----------------------ttnnttataaattactaagagtaccggttaattagggaaaccttcgggtagaaccttctatattaagcctcctcttagaatatataagtagtatataaaaggngctttatattttcctatcctcctaccgactacgctctagagaatttaggaagggaaagtaaatacgtattttaaagtaaatttagccctactatataagcttcggaccgcctaccttcgtaattttataaattcttccattcgcttacgaacngttaatttttttaggcgtacgataattacctaattgattttactagtagttatatacttatctcaaagattaagctatatatatttaaatttaagtaattaaaccgcgaaactacaaatagcttattaaattaattatagtttatttaatagtactttactatataaataaccgtagtaattttaaagctaatatatattaaaaaccctaattttggaaagggtatatttattaaattaaaaaccaatacccttcggggctaattaataatttataataatttctcgaatcgtatagccttatactagcgatagtttattcaaatttctaccctattaactttcgann-------------------------------------------------------------------------------------------------------------------------------------------------------------------------------------
>06.10.21/131-132_s_F_L20_G20_2021-10-06.ab1
-----------------------ttanttanaaattactaagagtaccggttaattagggaaaccttcgggtagaaccttctatattaagcctcctcttagaatatataagtagtatataaaaggngctttatattttcctatcctcctaccgactacgctctagagaatttaggaagggaaagtaaatacgtattttaaagtaaatttagccctactatataagcttcggaccgcctaccttcgtaattttataaattcttccattcgcttacgaacagttnatttttttaggcgtacgataattacctaattgattttactagtagttatatacttatctcaaagattaagctatatatatttaaatttaagtaattaaaccgcgaaactacaaatagcttattaaattaattatagtttatttaatagtactttactatataaataaccgtagtaattttaaagctaatatatattaaaaaccctaattttggaaagggtatatttattaaattaaaaaccaatacccttcggggctaattaataatttataataatttctcgaatcgtatagccttatactagcgatagtttattcaaatttctaccctattaactttcnnc--------------------------------------------------------------------------------------------------------------------------------------------------------------------------------------
>17.11.21/131-132s_F_L20_G25_2021-11-17.ab1
---------------------------ttnnaaattactaagagtaccggttanntagggaaaccttcgggtagaaccttctatattaagcctcctcttagaatatataagtagtatataaaaggcgctttatattttcctatcctcctaccgactacgctctagagaatttaggaagggaaagtaaatacgtattttaaagtaaatttagccctactatataagcttcggaccgcctaccttcgtaattttataaattcttccattcgcttacgaacngttnatttttttaggcgtacgataattacctaattgattttactagtagttatatacttatctcaaagattaagctatatatatttaaatttaagtaattaaaccgcgaaactacaaatagcttattaaattaattatagtttatttaatagtactttactatataaataaccgtagtaattttaaagctaatatatattaaaaaccctaattttggaaagggtatatttattaaattaaaaaccaatacccttcggggctaattaataatttataataatttctcgaatcgtatagccttatactagcgatagtttattcaaatttctaccctattaactttcnnnnnnnnnnnnnnnnnnnnnnnnnnnnnnnnnngggggnnaannnnnnnnnnnnnnnnnnnngnnnnngntannnganncnngnnnnnnntannanttannaannnncccgangggtnnnngnttttnnnttannnntntnncctttcnaa--ttangntttta--------------------
>25.11.21/131-132s_F_L20_G26_2021-11-25.ab1
------------------------------naanttactaagagtaccggttaattagggaaaccttcgggtagaaccttctatattaagcctcctcttagaatatataagtagtatataaaaggcgctttatattttcctatcctcctaccgactacgctctagagaatttaggaagggaaagtaaatacgtattttaaagtaaatttagccctactatataagcttcggaccgcctaccttcgtaattttataaattcttccattcgcttacgaacagttantttttttaggcgtacgataattacctaattgattttactagtagttatatacttatctcaaagattaagctatatatatttaaatttaagtaattaaaccgcgaaactacaaatagcttattaaattaattatagtttatttaatagtactttactatataaataaccgtagtaattttaaagctaatatatattaaaaaccctaattttggaaagggtatatttattaaattaaaaaccaatacccttcggggctaattaataatttataataatttctcgaatcgtatagccttatactagcgatagtttattcaaatttctaccctattaactttcnn---------------------------------------------------------------------------------------------------------------------------------------------------------------------------------------
>25.11.21/131-132s_F_L20_G30_2021-11-25.ab1
------------------------------naanttactaagagtaccggttaattagggannccnncgggtagaaccttctatattaagcctcctcttagaatatataagtagtatataaaaggcgctttatattttcctatcctcctaccgactacgctctagagaatttaggaagggaaagtaaatangtattttaaagtaaatttagccctactatataagcttcggaccgcctaccttcgtaattttataaattcttccattcgcttacgaacngttantttttttaggcgtacgataattacctaattgattttactagtagttatatacttatctcaaagattaagctatatatatttaaatttaagtaattaaaccgcgaaactacaaatagcttattaaattaattatagtttatttaatagtactttactatataaataaccgtagtaattttaaagctaatatatattaaaaaccctaattttggaaagggtatatttattaaattaaaaaccaatacccttcggggctaattaataatttataataatttctcgaatcgtatagccttatactagcgatagtttattcaaatttctaccntattaactttcnnc--------------------------------------------------------------------------------------------------------------------------------------------------------------------------------------
>17.11.21/131-132s_F_L20_G35_2021-11-17.ab1
---------------------------ttnnaaattactaagagtaccggttaantagggaaaccttcgggtagaaccttctatattaagcctcctcttagaatatataagtagtatataaaaggcnctttatattttcctatcctcctaccgactacgctctagagaatttaggaagggaaagtaaatangtattttaaagtaatttaagccctactatataagcttcggaccgcctaccttcgtaattttataaattcttccattcgcttacgaacagttaatttttttaggcgtacgataattacctaattgattttactagtagttatatacttatctcaaagattaagctatatatatttaaatttaagtaattaaaccgcgaaactacaaatagcttattaaattaattatagtttatttaatagtactttactatataaataaccgtagtaattttaaagctaatatatattaaaaaccctaattttggaaagggtatatttattaaattaaaaaccaatacccttcggggctaattaataatttataataatttctcgaatcgtatagccttatactagcgatagtttattcaaatttctaccctattaactttcnnnnnnnnnnnnnnnnnnnnannnnnnnnnnannngggnaaanttnnaatnantanngcnnnnnnnannnnt-ncnnnnncnngaaattatnannattattaantancccnnaanggtnnnggtttttaatttaataannannnccttncaaaattagggntttnanatatannnctttaaantn
>raw sequence: 131_132_F_L20_2021-07-17.ab1
atwwttwamwwtttargctaaatttatttataaattactaagagtaccggttaattagggaaaccttcgggtaraaccttctatattaagcctcctcttagaatatataagtagtatataaaaggcgctttatattttcctatcctcctaccgactacgctctagagaatttaggaagggaaagtaaatacgtattttaaagtaatttaagccctactatataagcttcggaccgcctaccttcgtaattttataaattcttccattcgcttacgaacagttaatttttttaggcgtacgataattacctaattgattttactagtagttatatacttatctcaaagattaagctatatatatttaaatttaagtaattaaaccgcgaaactacaaatagcttattaaattaattatagtttatttaatagtactttactatataaataaccgtagtaattttaaagctaatatatattaaaaaccctaattttggaaagggtatatttattaaattaaaaaccaatacccttcggggctaattaataatttataataatttctcgaatcgtatagccttatactagcgatagtttattcaaatttctaccctattaactttcgacggctaggtcttagmaaga--------------------------------------------------------------------------------------------------------------------------------------------------------------------
>03.09.21/G20_131-132_L20_2021-09-03.ab1
----------------------------------------------------------------------------------------------------------------------------------------------------------------------------------------------------------------------------------------------------------------------------------------------------------------------------------------------------------------------------------------------------------------------------------------------------------------------------------------------------------------------------------------------------------------------------------------------------------------------------------------------------------------------------------------------------------------------------------------------------------------------------------------------------------------------------------------
