# Supplementary material for: Chromatin structure influences rate and spectrum of spontaneous mutations in Neurospora crassa
Source: Genome Res. 2023 Apr;33(4):599–611. doi: 10.1101/gr.276992.122 (PMC10234303; doi:10.1101/gr.276992.122)
Supplement: Supplemental Material [file supp_gr.276992.122_Supplementary_file_S3.zip › GR_alignments/137-66_F.alignment]

>raw sequence: 137-66s_F_L12_2021-08-13.ab1
--aaactttkggtcttctgtccatcatgaactctggcagagccttggatgaatgaagagg
ggtccayywtgaactctggcagagccttggatgaatgaagagggatgaagggacatgaag
aagattctcggattgaatgcggattgctcatgaaactgcgaccgtcatgtcgacgagggc
cacttacggcggcggcacaaaaaccgcttcacgggttacaacatgcaaacttgaagacac
aacatacattgacgcggaggc---
>raw sequence: 137-66a_F_2021-08-13.ab1
aaaaattttgggtcttct------------------------------------------
-gtccatcatgaactctggcagagycttggatgaatgaagagggatgaagggacaggaag
aagattctcggattgaatgcggattgcccatgaaactgcgaccgtcatgtcgacgagggc
cacttacggcggcggcacaaaaaccgcttcacgggttacmacatgcaaacttgaagacac
aacatacattgacgcggaggctaa
