# Supplementary material for: Chromatin structure influences rate and spectrum of spontaneous mutations in Neurospora crassa
Source: Genome Res. 2023 Apr;33(4):599–611. doi: 10.1101/gr.276992.122 (PMC10234303; doi:10.1101/gr.276992.122)
Supplement: Supplemental Material [file supp_gr.276992.122_Supplementary_file_S3.zip › GR_alignments/139-140.alignment]

>13.08.21/Run_ABI3130xl_2021-08-13_12-46_0301/139-140a_R_2021-08-13.ab1
-nntttttttttttttttttttttttttttttttttt-tttttttttttttttttttttt
tttgtgaactgggtaccaaaccaacngncntcnncaactttatttatanccgtacnnncn
atctggaataaaaaaanncagctgagagaaggcgaccggtgatgttgttgttgnncnnnn
nnnnnnnanntcngtgaagtgaagtgaggatcnng-
>13.08.21/Run_ABI3130xl_2021-08-13_12-46_0301/139-140s_R_L22_2021-08-13.ab1
-nnttttttttttttttttttttttttttttttttttttttttttttttttttttttttt
tttgtgaactgggtaccaaaccaactgncntcntcaactttatttatanccgtacganca
atctggaataaaaaaaancagcnnngngaaggcgnccggtgatgttgttgtnnnncnnnn
nnnnnnnnnnncngtgaagtgaagtgaggatcgtnn
>13.08.21/Run_ABI3130xl_2021-08-13_12-46_0301/139-140s_R_L23_2021-08-13.ab1
-nntttttttttttttttttttttttttttttttttt-tttttttttttttttttttttt
tttgtgaactgggtaccaanccaacnnncntcnncnactttatttatanccgtacganca
atctggaataaaaaaaancagctnagagaaggcgaccggtgatgttgttgttgnncnntn
nnnnnnnaanncagngaagtgaagtgaggatcnng-
>13.08.21/Run_ABI3130xl_2021-08-13_12-46_0301/139-140s_R_L36_2021-08-13.ab1
-nntttttttttttttttttttttttttttttttttt-tttttttttttttttttttttt
tttgtgaactgggtnccaanccannnnnnntnnnnnncnttatttatanccgtacganca
atcnggaataaaaaaaancagcnnagagaaggcgnccggtgatgttgttgtnnnncntnn
nnnnnnnnnnncngtgaagtgaagtgaggatcgnn-
>13.08.21/Run_ABI3130xl_2021-08-13_12-46_0301/139-140s_R_L37_2021-08-13.ab1
-nntttttttttttttttttttttttttttttttttt-tttttttttttttttttttttt
tttgtgaactgggtaccaaaccaacngtcctcntcaactttatttatagccgtacganca
atctggaataaaaaaaancagcngagagaaggcgaccggtgatgttgttgtnnnnnntnn
nnnnnnnnnnncngtgaagngaagtgaggatcgnn-
>13.08.21/Run_ABI3130xl_2021-08-13_12-46_0301/139-140s_R_L39_2021-08-13.ab1
------------------------------------------------------------
------------------------------------------------------------
------------------------------------------------------------
------------------------------------
>13.08.21/Run_ABI3130xl_2021-08-13_12-46_0301/139_140s_R_L33_2021-08-13.ab1
nnttttttttttttttttttttttttttttttttttt-tttttttttttttttttttttt
tttgtgaactgggtaccaaaccaacnnncntcnncaactttatttatanccgtacganca
atctggaataaaaaaaancagcnnngagaaggcgaccggtgatgttgttgttgnncnnnn
nnnnnnnnanncngtgaagtgaagtgaggatcnng-
>17.07.21/139_140_F_L22_2021-07-17.ab1
-nntttttttttttttttttttttttttttttttttt-nn--------------------
------------------------------------------------------------
------------------------------------------------------------
------------------------------------
>17.07.21/139_140_F_L23_2021-07-17.ab1
-nntttttttttttttttttttttttttttttttttt-tnn-------------------
------------------------------------------------------------
------------------------------------------------------------
------------------------------------
>17.07.21/139_140_F_L33_2021-07-17.ab1
-nntttttttttttttttttttttttntn-------------------------------
------------------------------------------------------------
------------------------------------------------------------
------------------------------------
>17.07.21/139_140_F_L36_2021-07-17.ab1
-nntttttttttttttttttttttttttttttttttt-ttttnn----------------
------------------------------------------------------------
------------------------------------------------------------
------------------------------------
>17.07.21/139_140_F_L37_2021-07-17.ab1
-nntttttttttttttttttttttttttttttttttt-tnn-------------------
------------------------------------------------------------
------------------------------------------------------------
------------------------------------
>17.07.21/139_140_F_L39_2021-07-17.ab1
-nntttttttttttttnttnnntttttttttttttnn-----------------------
------------------------------------------------------------
------------------------------------------------------------
------------------------------------
>17.07.21/139_140_F_anc_2021-07-17.ab1
-nntttttttttttttttttttttttttttttttttt-nn--------------------
------------------------------------------------------------
------------------------------------------------------------
------------------------------------
