# Supplementary material for: Chromatin structure influences rate and spectrum of spontaneous mutations in Neurospora crassa
Source: Genome Res. 2023 Apr;33(4):599–611. doi: 10.1101/gr.276992.122 (PMC10234303; doi:10.1101/gr.276992.122)
Supplement: Supplemental Material [file supp_gr.276992.122_Supplementary_file_S3.zip › GR_alignments/142-143-R.alignment]

>13.08.21/Run_ABI3130xl_2021-08-13_12-46_0301/141-142a_R_2021-08-13.ab1
nntttttttttttttttttttttttttttttttttttttttttttttttttatctttttc
aaatcttttttnagcatcgatngnacagttcgttnnnnnnnaaacccttccggctgtgct
ggatttngtcntnnnnnnnnntctcgctacttgtgncgctgccnncacgtnncaa
>13.08.21/Run_ABI3130xl_2021-08-13_12-46_0301/141-142s_R_L6_2021-08-13.ab1
gg-----------------------gnntttttttttttttttttttttttatctttttc
aaatctttttttagcatcgatcnnacagttcgttatcggacaaacccttccggctgtgct
ggatttnnnccnnnnnnnnnctctcgctacttgtgncgctnncnncacgtnncaa
