# Supplementary material for: Chromatin structure influences rate and spectrum of spontaneous mutations in Neurospora crassa
Source: Genome Res. 2023 Apr;33(4):599–611. doi: 10.1101/gr.276992.122 (PMC10234303; doi:10.1101/gr.276992.122)
Supplement: Supplemental Material [file supp_gr.276992.122_Supplementary_file_S3.zip › GR_alignments/143-6_F.alignment]

>raw sequence: 143-6a_F_2021-08-13.ab1
aggswwwwwttagtcwttt-ggacatcttttctcttgcggtgatggcggtcgctgggctc
gttcctttcttgkkgcgcgtggtttttgcggttttcgtggtaatgcccttagtggcgttg
ggcgcgattcctgkattgatatctacagtgcaacttgatgaggtagatctgttggatcta
gagtaggtacctaggatggaattcatagattttcgaatcttgattcgagtctaccggttt
gcgagaggattccagtcaggttagtaatgktcaagctatagatgcatttaaaaagcaaaa
gaaataactaagcccgattagctcagctggttagagcgtcgtactaatatctggtgttct
tcctgatatcaagtccatgcgaaggtcaacagttcaatcctgttattgggcatttcactt
tttgagttttttttttctttcttgtctcctttttattttactttacagtaacccgtttgt
ttcttttctctttttgtttctttgtttttcttartactaatgcgaacccgattgkca--
>raw sequence: 143-6s_F_L10_2021-08-13.ab1
tggskkwwatwagtcatttgggacatcttttctcttgcggtgatggcggtcgctgggctc
gttcctttyttgttgcgcgtggtttttgcggttttcgtggtaatgcccttagtggcgttg
ggcgcgattcctgtattgatatctacagtgcaacttgatgaggtagatctgttggatcta
gagtaggtacctaggatggaattcata----------------------------ggttt
gcgagaggattccagtcaggttagtaatgttcaagctatagatgcatttaaaaagcaaaa
gaaataactaagcccgattagctcagctggttagagcgtcgtactaatatctggtgttct
tcctgatatcaagtccatgcgaaggtcaacagttcaatcctgttattgggcatttcactt
tttgagttttttttttctttcttgtctcctttttattttactttacagtaacccgtttgt
ttcttttctctttttgtttctttgtttttcttagtactaatgcgaacccgattgtcaaa
