# Supplementary material for: Chromatin structure influences rate and spectrum of spontaneous mutations in Neurospora crassa
Source: Genome Res. 2023 Apr;33(4):599–611. doi: 10.1101/gr.276992.122 (PMC10234303; doi:10.1101/gr.276992.122)
Supplement: Supplemental Material [file supp_gr.276992.122_Supplementary_file_S3.zip › GR_alignments/145-146.alignment]

>raw sequence: 145-146a_F_2021-08-13.ab1
--gtgrrwayctgtttgtttgmtttcttcggccaagaagaaaattacctacaaacgagga
ttgtaagactgagtggtgggtgactgtgggtgcgtgttgttcaggtctcgttgcagctct
tttattcaaggtaatcggctctgattctgagttagtatctattataggcgacataggaaa
tagtggtgtgtgaacaggactcggtaacagtgtaatgggaggtatagtcttc----tctt
tctttctttctttctttctttctttctttctttctttctttctttctttctttctttctt
tctttctttctttctttctttctttctttatcgttgagtccgcacggaaccataacaaca
gaaccgaagggaaaacacc-
>raw sequence: 145-146s_F_L40_2021-08-13.ab1
-ggtwraraygtgtttgtttgmtttcttcggcc-agaagaaaattacctacaaacgagga
ttgtaagactgagtggtgggtgactgtgggtgcgtgttgttcaggtctcgttgcagctct
tttattcaaggtaatcggctctgattctgagttagtatctattataggcgacataggaaa
tagtggtgtgtgaacaggactcggtaacagtgtaatgggaggtatagtcttctctttctt
tctttctttctttctttctttctttctttctttctttctttctttctttctttctttctt
tctttctttctttctttctttctttctttatcgttgagtccgcacggaaccataacaaca
gaaccgaagggaamacacya
>raw sequence: 145-146s_F_L38_2021-08-13.ab1
ggttgaakkyctgtttgtttgmtttcttcggcc-agaagaaaattacctacaaacgagga
ttgtaagactgagtggtgggtgactgtgggtgcgtgttgttcaggtctcgttgcagctct
tttattcaaggtaatcggctctgattctgagttagtatctattataggcgacataggaaa
tagtggtgtgtgaacaggactcggtaacagtgtaatgggaggtatagtcttc----tctt
tctttctttctttctttctttctttctttctttctttctttctttctttctttctttctt
tctttctttctttctttctttctttctttatcgttgagtccgcacggaaccataacaaca
gaaccgaagggaaaacacya
