# Supplementary material for: Chromatin structure influences rate and spectrum of spontaneous mutations in Neurospora crassa
Source: Genome Res. 2023 Apr;33(4):599–611. doi: 10.1101/gr.276992.122 (PMC10234303; doi:10.1101/gr.276992.122)
Supplement: Supplemental Material [file supp_gr.276992.122_Supplementary_file_S3.zip › GR_alignments/147-148.alignment]

>03.09.21/147-148a_R_2021-09-03.ab1
--------------------------------------------nntttttttttttttt
ttttggcaccgcttcaacttcaaccagccaaagtcctgatggtggctgcagcctacaagt
aaccaagttcatcacgttctgcttctaagntctttcctggataatggttgaagancattg
nngctctagcggttntn
>03.09.21/147-148s_R_L13_2021-09-03.ab1
-----------------------------------------------nnttttttttttt
ttttgnnaccgcttcaacttcaaccagccaaagtcctgatggtggctgcagcctacaagt
aaccaagttcatcacgttctgcttctaagntctttcctggataatggttgaagaanattg
ntgctctagcggttnn-
>13.08.21/Run_ABI3130xl_2021-08-13_12-46_0302/1147-148a_F_2021-08-13.ab1
ngtcgganttganctcggaaaagnngttggtcagcccgacctagtggtcttttttttttt
tttttttnn---------------------------------------------------
------------------------------------------------------------
-----------------
>13.08.21/Run_ABI3130xl_2021-08-13_12-46_0302/147-148s_F_L13_2021-08-13.ab1
-------------------------gttgnncagcccgncctanngnncttttttttttt
tttttnn-----------------------------------------------------
------------------------------------------------------------
-----------------
