# Supplementary material for: Chromatin structure influences rate and spectrum of spontaneous mutations in Neurospora crassa
Source: Genome Res. 2023 Apr;33(4):599–611. doi: 10.1101/gr.276992.122 (PMC10234303; doi:10.1101/gr.276992.122)
Supplement: Supplemental Material [file supp_gr.276992.122_Supplementary_file_S3.zip › GR_alignments/149-150_F.alignment]

>raw sequence: 149-150a_F_2021-08-13.ab1
tkc---akgggtgctgtctccaaagcagg-wtgcggttcttctcgtcgtacacacggcgg
gcaatctcacccgcaattttggtgatccaagcttgctcaagaatcaccgaggacatatct
ggctgcggaccagcacgtccccactgttgttgttgttgttgttgttgttgttgttgttgt
tgttgttgttgttgttgttgttgttgttgttgttgttgttgttgttgttgttgttgttgy
tgctgytgmtgawrctgctgctgctggyctttgkcatctgcgaacatcgacgcrgwgkat
tcstccttttcsgacmctctgctggaatacgacggcggcwtctcctgcgmcgacggttgt
ggagstgtgctgctarrgaagatgatga--------------------------------
------------------------------------------
>raw sequence: 149-150s_F_L13_2021-08-13.ab1
gkcmgkggggggctgtcctccaaagcaggattgcggttcttctcgtcgtacacacggcgg
gcaatctcacccgcaattttggtgatccaagcttgctcaagaatcaccgaggacatatct
ggctgcggaccagcacgtccccactgttgttgttgttgttgttgttgttgttgttgttgt
tgttgttgttgttgttgttgttgttgttgttgttgttgttgttgttgttgttgttgttgt
tgctgytgmtgawrctgctgctgctggtctttggcatctgcgaacatcgacgcrgaggat
tcstccttttcsgacmctctgctggaatacgacggcrkcwtctcctgcgmcgaygktkgw
ggagstgggctgctrrrgaagatgatgagaagataaaggaaaggggggkgkkkkgkwkgg
gggggygggggktwtyyttsctggggmgtwggggggggggtt
