# Supplementary material for: Chromatin structure influences rate and spectrum of spontaneous mutations in Neurospora crassa
Source: Genome Res. 2023 Apr;33(4):599–611. doi: 10.1101/gr.276992.122 (PMC10234303; doi:10.1101/gr.276992.122)
Supplement: Supplemental Material [file supp_gr.276992.122_Supplementary_file_S3.zip › GR_alignments/173-174_2.alignment]

>../17.01.23/173_L5_2023-01-17.ab1
tnttanatatagagctttcngtattctattnattaattaaaatctatagttaattatctt
attccctatgctataactatagcgccttattggcatagggtccttctttagttctctgga
ggggaaaaccgtacagtattaagcactaccggataataacccccaattctatctcggtcg
taattctctacaccgctcctactttatttataactataacggttcttacctactactata
ataaattaattttatttctcctactactatattattctaatattaaaataataaggataa
taggaataggattaaattaggcgtattacttcctttattacttctttattttattcccta
ccgctccttccttcgctttctccctatttctccgtcctattttcctatttattactctac
ttttccacttccttatcccgtttataaatacttcctccctattattttcttctattactc
tataaatttacttttatttataatagtataaggacccctttcctctatttatataatccc
ctacgcaac----------nn
>../17.01.23/173_matA_2023-01-17.ab1
--ntanatatagagctttcngtattctattaattaattaaaatctatagttaattatctt
attccctatgctataactatagcgccttattggcatagggtccttctttagttctctgga
ggggaaaaccgtacagtattanncactaccggataaaaacccccaattctatctcggtcg
taattctctacaccgctcctactttatttataactataacggttcttacctactactata
ataaattaattttatttctcctactactatattattctaatattaaaataataaggataa
taggaataggattaaattaggcgtattacttcctttattacttctttattttattcccta
ccgctccttccttcgctttctccctatttctccgtcctattttcctatttattactctac
ttttccacttccttatcccgtttataaatacttcctccctattattttcttctattactc
tataaatttacttttatttataatagtataaggacccctttcctctatttatataatccc
ctacgcaacnnccccttctnn
