# Supplementary material for: Chromatin structure influences rate and spectrum of spontaneous mutations in Neurospora crassa
Source: Genome Res. 2023 Apr;33(4):599–611. doi: 10.1101/gr.276992.122 (PMC10234303; doi:10.1101/gr.276992.122)
Supplement: Supplemental Material [file supp_gr.276992.122_Supplementary_file_S3.zip › GR_alignments/175-176.alignment]

>175_L11_2023-01-12.ab1
------------------------------------------nncgaagagcgnnnnnc-
-----nnnnnnnnnnnnntctttntanaaacataggagagnannnnnnntagatagttgt
taaatcttttaaattnnnnnnnnnnnnnnnngtttaatcctttttaatttanaaatttaa
atcctttaagttctattttttatttatatatattactacccttcctttttctaaataatt
aactctaaaataccttccgcctctaagataataaatatccctatttaaatttctatttaa
tttctaaattactataatattataagtctccttatattcaaataaaagttttcccnnnnn
nnnnnnnnnccctacgttctgataaantatttttannnaaattattaattacnnnnngnn
aaggttccttctaatccctcggnggagaataann-
>175_matA_2023-01-12.ab1
naatagtanttaaatttccnnnnnnnnnnnnnncttaataaattcgaagagcggtaacct
nnnnnnnnnnnntaatgttctttatataagcataggagagtagatagaatagatagttgt
taaatcttttaaatttttgaatataattgtagtttaatcctttttaatttagaaatttaa
atcctttaagttctattttttatttatatatattactacccttcctttttctaaataatt
aactctaaaataccttccgcctctaagataataaatatccctatttaaatttctatttaa
tttctaaattactataatattataagtctccttatattcaaataaaagttttcccctctt
atacaacttccctacgttctgataaagtatttttaattaaattattaattaccctaggat
aaggttccttctaatccctcggcgganaataagan
