# Supplementary material for: Chromatin structure influences rate and spectrum of spontaneous mutations in Neurospora crassa
Source: Genome Res. 2023 Apr;33(4):599–611. doi: 10.1101/gr.276992.122 (PMC10234303; doi:10.1101/gr.276992.122)
Supplement: Supplemental Material [file supp_gr.276992.122_Supplementary_file_S3.zip › GR_alignments/179-180.alignment]

>179_L34_2023-01-12.ab1
------------------------------------------------------------
------------------------------------------------------------
------------------------------------------------------------
------------------------------------------------------------
--------------------------------------------------------nncc
cgttttnanccgcnnantttcgtcttttnnatacacgcgnnnnnnnnnnnnnntagtcat
ttcttttactctttttcatacgnnnatttgcaccagtattctacgccagcactttacact
acactacactatacgcaattacactacacgcaattacactacacccatctatactatcca
catctatttaatctactaccttaatgtacgtttaatcgttgcatttaattgatttttata
ctaatcgactactacagatgccttctactaagcgccctcgtcgtatattgcactcgttgt
actcgttgtactcctctatttcgactttcgcttccaacgcctccttcgaccccgaaatca
cttggann
>179_mata_2023-01-12.ab1
------------------------------------------------------------
------------------------------------------------------------
------------------------------------------------------------
------------------------------------------------------------
------------------------------------------------------nantcc
cgttttnactngnnnaatttcgnttttttaanatacgnnnnnnnnntctancttagttat
ttctttgactcttttttatacggncattnacncctacnctctacactagcactctacact
a----gnactttat---actacactacatacaattacnttgcacttatctatactatcta
catccatttaatccactactttaatatatntnnnnttattatattnnnttaattntanta
ttaaccgactattataaataccttctactangcgccctcgttatatattatactnannat
actcnttacgctcttctatttcnancttcgcttctancgcctccttcgaccccgaantna
cttggan-
>180_L34_2023-01-17.ab1
------------------------------------------------------------
------------------------------------------------------------
------------------------------------------------------------
-------------------------------------------------------nntag
gtacgcnctttgccagaaaactagggcggtttagctaataatacctaacatcgtaaatcc
cgtttttacccgcaaaatttcgtcttttcaatacacgcgatatcgctctactttagtcat
ttcttttactctttttcatacggctatttgcaccagtattctacgccagcactttacact
acactacactatacgcaattacactacacgcnnnnnnnnnncncccatctatactatcca
catctatttaatctactaccttaatgtacgtttaatcgnngnnnnnnnnnnntttttata
ctaatcgactactacagannccttnnnnnnnncgccctcgtcgtatattgcactcgtngn
actcgt------------------------------------------------------
--------
>180_mata_2023-01-17.ab1
ntantataaannnnnnnatnnnnnnnnnnatatatatnaannnagnggnntannnnnnna
gntannnnaganaagngcnnnnaannnnnnagnnnannnnaannnnnnannnnganngnt
agnnnagnngnagnnntannnnnnnnnnnaaaaagannnnannnaatanntaagnnanan
nganntngnntnnnnnnnnnnnnnnnnnnnnnnnnnnnncggnannnnnnnnnnnnnnnn
gtacgnnntttgccagaaaactggggcggtngagttaatagtacctgatattgtaaatcc
cgtttttacttgtaaaatttnntttttntaacatacgcgacatcgctntnccttagttat
ttntntgactcttttttatacggcnnnntncncntncnctntncnntagcactntncnnt
a----gtactttat---nntacactacatacaattacattgcacttatntatactatcta
catncatntaatccantactttaatatatatttaattattatattnaantaattttaata
ttaaccgactattataannnccttnnnnnnnncgccctcgttatatattnnanttattnn
actc--------------------------------------------------------
--------
