# Supplementary material for: Chromatin structure influences rate and spectrum of spontaneous mutations in Neurospora crassa
Source: Genome Res. 2023 Apr;33(4):599–611. doi: 10.1101/gr.276992.122 (PMC10234303; doi:10.1101/gr.276992.122)
Supplement: Supplemental Material [file supp_gr.276992.122_Supplementary_file_S3.zip › GR_alignments/181-182.alignment]

>181_L24_2023-01-12.ab1
agnnttttctagtctnnttnnctcngcctgcttccttctgctgaaggnnnnnnnanccta
acttggagaaaagtggggantgtacgcaactaccgcaactacctctaatcgttttatctt
tttattaataaaaaccttttgatatataattaactatattttataaatattattagaatc
gttttgaaaaggattttctcatagtgtttttagtttatccatacgacggaaaatatagtt
gagatacaattaaaaacgtcatactttttctctttttctatagaaattattaccttttta
attgcatttcggctatctcttatcctatggcan
>181_mata_2023-01-12.ab1
ananttttctagtctnnttnnctnngcctgcttacttctgctgaagnnnnnnnnannnna
acttggagaaaagnggggantgnacgcaactaccgcaactacctctaatcgttttatctt
tttattaataaaaaccttttgatatataattaactatattttataaatattattanaatc
gttttgaaaaggantttctcatagngnttttagtttatccatacgacggaaaatatagtt
gaganacaattaaaaacgncatactttttctctttttctatagaaattattaccttttta
attgcatttcggntatctn--------------
