# Supplementary material for: Chromatin structure influences rate and spectrum of spontaneous mutations in Neurospora crassa
Source: Genome Res. 2023 Apr;33(4):599–611. doi: 10.1101/gr.276992.122 (PMC10234303; doi:10.1101/gr.276992.122)
Supplement: Supplemental Material [file supp_gr.276992.122_Supplementary_file_S3.zip › GR_alignments/185-186.alignment]

>185_L39_2023-01-12.ab1
--nanaaagaaganaatagaatatnnnnnnnnnnnnnnnnnntttagtaatgcgatataa
acggnnnnnnnnnnncnnggccttccaattgttctgcgtatactactactttatttatta
tattaataccggccgttaagaggatactttatttaaagaaagagtataactggttaattt
aaataacgacctaagtatattccgattaattatataataaattaaattcttcaatataat
aataattatgaaagttacaaatagtttctgaggcgccttactatatacgttcgaatttat
taagggcggattatttaatagcctaaatattattattatattcggtttctaagaaggtac
ggaggttgttctacgtaccnncttagaaaccgaatataataataatatttaggctattaa
ataatcngcccntaataaattcgaacgtntatagn----------------------
>185_mata_2023-01-12.ab1
aaannaaagaaganaatagaatatnnnnnnnnnnnnnnnnattttagtaatgcgatataa
acggnnnnnnnnnctntaggccttccaattgttctgcgtatactactactttatttatta
tattaataccggccgttaagaggatactttatttaaagaaagagtataactggttaattt
aaataacgacctaagtatattccgattaattatataataaattaaattcttcaatataat
aataattatgaaagttacaaatagtttctgaggcgccttactatatacgttcgaatttat
taagggcggattatttaatagcctaaatattattattatattcggtttctaagaaggtac
ggaggttgttctacgtaccnncttagaaaccgaatataataataatatttaggctattaa
ataatccgcccttaataaattcgaacgtatatagnnngnngcnnnagaaacnatntg
