# Supplementary material for: Chromatin structure influences rate and spectrum of spontaneous mutations in Neurospora crassa
Source: Genome Res. 2023 Apr;33(4):599–611. doi: 10.1101/gr.276992.122 (PMC10234303; doi:10.1101/gr.276992.122)
Supplement: Supplemental Material [file supp_gr.276992.122_Supplementary_file_S3.zip › GR_alignments/187-188.alignment]

>187_L35_2023-01-12.ab1
-nnctatttacgttggnnagtanggactagaatggagnnnnnnnnnnnnnnnctatcgtt
aatagaaggnattagaactattgtagttatatttattattattatcccggataagaccca
gttacttgcgcgctatatttcattctaatatccgattcgaaaatattagtcggcgaccaa
gtaaataagtaaatcctactggttgtctcccttctcgagtttcctcctcttctatacttc
ctttctttctaaatttcctccctttaattaaagagttgaatatcttgcttatcctctaac
aatttgaactccgcttgcttcaatatcttaaagtttgcgactactactttaaattaaatt
ttctgtactttacgaattactataaatattatattaatctaattttgcgtataatagtat
taatacgatatagatggagggttcggtaaagaggaagagaaaattgcctacttntgnggt
t---
>187_mata_2023-01-12.ab1
nnactatttacgnnnnnnagtnnggactagaanggagnnnnnnnnnnnnnnnntatcgtt
aatagaaggnattagaactanngnnnttatatttattattattatcccggataagaccca
gttacttgcgcgctatatttcattctaatatccnattcgaaaatattagtcggcgactaa
gtaaataagtaaatcctactggttgtctcccttctcgagtttcctcctcttctatacttc
ctttctttctaaatttcctccctttaattaaagagttgaatatcttgcttatcctctaac
aatttgaactccgcttgcttcaatatcttaaagtttgcgactactactttaaattaaatt
ttctgtactttacgaattactataaatattatattaatctaattttgcgtataatagtat
taatacgatatagatggagggttcggtaaagaggaagagaaaattgcctacttctgcggt
tgaa
