# Supplementary material for: Chromatin structure influences rate and spectrum of spontaneous mutations in Neurospora crassa
Source: Genome Res. 2023 Apr;33(4):599–611. doi: 10.1101/gr.276992.122 (PMC10234303; doi:10.1101/gr.276992.122)
Supplement: Supplemental Material [file supp_gr.276992.122_Supplementary_file_S3.zip › GR_alignments/189-190.alignment]

>189_L3_2023-01-12.ab1
nnttatacctaaagntanctaattaataaannnnnnnnnnnnnnattactttaaaaatac
ccttataaatactannnaattacttcttctatagaggactaataattaccctataactaa
taaataacgccttatactagcggaagaaaatatntttagtctaaactatcctaataatag
aaactataaaaattgaaactataataatactaggggtaacggccgtagatattataagga
taggattagccgtaactaccaaggtagctatattaactgccgtaattataattaaggata
taatactaattcctagggtaaatacaagagctataancagggctann
>189_matA_2023-01-12.ab1
nnttatacctaaagttanctaattaataaannnnnnnnnnnnnnattactttaaaaatac
ccttataaatactaacgaattacttcttctatagaggactaataattaccctataactaa
taaataacgccttatactagcggaagaaaatatgtttagtctaaactatcctaataatag
aaactataataattgaaactataataatactaggggtaacggccgtagatattataagga
taggattagccgtaactaccaaggtagctatattaactgccgtaattataattaaggata
taatactaattcctagggtaaatacaagagctataaccagggctnn-
