# Supplementary material for: Chromatin structure influences rate and spectrum of spontaneous mutations in Neurospora crassa
Source: Genome Res. 2023 Apr;33(4):599–611. doi: 10.1101/gr.276992.122 (PMC10234303; doi:10.1101/gr.276992.122)
Supplement: Supplemental Material [file supp_gr.276992.122_Supplementary_file_S3.zip › GR_alignments/191-192.alignment]

>191_L10_2023-01-12.ab1
------------------------------------------------------------
---ttnttntaaattatataagaagaaggngtattgnatatannnnnnnnnnnnnnnntt
tattctttagaaggcgattgtaaaggcgtttattacgtatattgaaaggctacgggcgtt
tattcttcgtaagaacctaattaaaaaggtattagagctaataatagagattatagataa
gggtattttattaaatgccccccttagctcctatactattattactttagagagatatat
tagaggaggcttaaagaggggaca-n
>191_matA_2023-01-12.ab1
------------------------------------------------------------
-------tanaanttatntaanaagaaggggnnntgnatatatnnnnnnnnnannnactt
tattctttagaaggngattgtaaaggcgtttattacgtatattgaaaggctacgggcgtt
tattcttcgtaagaacctaattaaaaaggtattagagctaataatagagattatagataa
gggtattttattaaatgccccccttagctcctatactattattactttagagagatatat
tagaggaggcttaaagaggggacann
>192_L10_2023-01-17.ab1
nntatacgagggagaccgctttggcgaagtaaattatctattttacgataataaattatt
tatttattataaattatataagaagaaggcgtattgtatatataattataagaaatactt
tattctttagaaggcgattgtaaaggcgtttattacgtatattgaaaggctacgggcgtt
tattcttcgtaagaacctaattaaaaaggtattagagctaataatagagattatagataa
gggtattttattaannnncccccttanctnct----------------------------
--------------------------
>192_matA_2023-01-17.ab1
nntatacgagnnngaccgctttggcgaagtaaattatctattttacgataataaattatt
tatttattataaattatataagaagaaggggtattgtatatataattataagaaatactt
tattctttagaaggcgattgtaaaggcgtttattacgtatattgaaaggctacgggcgtt
tattcttcgtaagaacctaattaaaaaggtattagagctaataatagagattatagataa
gggtattttattaannnncccccttanctcctn---------------------------
--------------------------
