# Supplementary material for: Chromatin structure influences rate and spectrum of spontaneous mutations in Neurospora crassa
Source: Genome Res. 2023 Apr;33(4):599–611. doi: 10.1101/gr.276992.122 (PMC10234303; doi:10.1101/gr.276992.122)
Supplement: Supplemental Material [file supp_gr.276992.122_Supplementary_file_S3.zip › GR_alignments/193-194.alignment]

>193_L19_2023-01-12.ab1
------------------------ncagcntgccctatatagttctcgtgcnnnnnnnnn
nnnntctttctgntcctcgcacaataatcaaagtcttaccttaatacttgctcgcgctcc
gtaacacttcattatacctaaccttcgcattaaagcgtaacaagtaatttcggtcgaacc
aagcttaatagaagctaacgcagtaaaacggttctcgcgaaatttactctttaacgaatt
gtataatcgtcaatagcgagttagaaactctagcgatattaaagtcgaccctagaatagt
aagtaagtatttaagaacaataaggnncgcagntannnnnnnnnnnnnnnnnnnnnnnnn
gnnnnnnnnnnnnnnnnnnnnnnnnnnnnnnnnnnntnnnnnnnnnnnnnnnnnannnnn
nnnnnntncnnnnnnnnnnnnnnnannnnnnnntnnntnannnnnnnntcnnnctncgnn
nnnnntcntnnnnnntannctncncattaaagnnnnncnnnnnntttnnnnnnnannnng
cntaatanannnnnnngcannnnnnnnnnnnnnnnnnnattnnntnnnnnnnnnnnnnnn
nnnnnnnnnnnnnnnnnnnnnnnnnnnnnnannnnnnnnnnnnnnctanaaatan
>193_matA_2023-01-12.ab1
ngctgnagtccnngnnntgganccncagcatgccctatatagttctcgtgcgnnnnnann
nnnntcttcctgttcctcgcacaataatcaaagtcttaccttaatacttgctcgcgctcc
gtaacacttcattatacctaaccttcgcattaaagcgtaacaagtaatttcggtcgaacc
aagcttaatagaagctaacgcagtaaaacggttctcgcgaaatttactctttaacgaatt
gtataatcgtcaatagcgagttagaaactctagcgatattaaagtcgaccctagaatagt
aagtaagtatttaagaacaataa-gnncgcagttann-----------------------
------------------------------------------------------------
------------------------------------------------------------
------------------------------------------------------------
------------------------------------------------------------
-------------------------------------------------------
