# Supplementary material for: Chromatin structure influences rate and spectrum of spontaneous mutations in Neurospora crassa
Source: Genome Res. 2023 Apr;33(4):599–611. doi: 10.1101/gr.276992.122 (PMC10234303; doi:10.1101/gr.276992.122)
Supplement: Supplemental Material [file supp_gr.276992.122_Supplementary_file_S3.zip › GR_alignments/195-196.alignment]

>195_L25_2023-01-12.ab1
annaataaataagtaagaaggaacgcgaaattaaataatannnnnnnnnnnnattgatag
tataaagaggaaacaaccggtatataagagcaagtatagatttgaataatagtaaaaaga
aaggaattcaattcgattcattccgcgtgccctaattgaataccttatagtatacccttt
tatagaataattattaatagtaccgagagatagtacgtcttacagcagttttacatttct
tatttccctaaatctactatatatataactaatactaagatttgaaaataagaaggnttt
aagagaggttaatagtataataactaagcgtataaacgaaaaattagttactagtaagga
attgaatataagaattctctatatacttatattactagtagtaggaacgtcctttattaa
agcgtgcttcaactatgcagaggaggtggatgacttn
>195_mata_2023-01-12.ab1
---nntaaataagtaagaagganngcgaaattaaataatannnnnnnnntntattgatag
tataaagaggaaacaaccggtatataagagcaagtatagatttgaataatagtaaaaaga
aaggaatttaattcgattcattccgcgtgccctaattgaataccttatagtatacccttt
tatagaataattattaatagtaccgagagatagtacgtcttacagcagttttacatttct
tatttccctaaatctactatatatataactaatactaagatttgaaaataagaaggattt
aagagaggttaatagtataataactaagcgtataaacgaaaaattagttactagtaagga
attgaatataagaattctctatatacttatattactagtagtaggaacgtcctttattaa
agcgtgcttcaactatgcagaggagnngnntgactta
