# Supplementary material for: Chromatin structure influences rate and spectrum of spontaneous mutations in Neurospora crassa
Source: Genome Res. 2023 Apr;33(4):599–611. doi: 10.1101/gr.276992.122 (PMC10234303; doi:10.1101/gr.276992.122)
Supplement: Supplemental Material [file supp_gr.276992.122_Supplementary_file_S3.zip › GR_alignments/197-198.alignment]

>197_L25_2023-01-12.ab1
gaanagnaatttattttatagggntcnnnnnnnnntcncaataaattaatttaaggaaat
tgggaggaaatagcgacggtttaagcaaatccttattaaaggagctaggtatagggctta
ctataactatatagcgtaatattaacgccgcgattatagagttatatagatatagagtaa
gggaaaatcgctaattcgaaatcgctaaaacgaaatcgccggagcgaaggaaacccgttg
tattaaagaatcatattatacgtaccgaagtatacaaacgtaatagcttgaattggggtc
gtataattgaggaaattagtagtaataggagtatataaggattttactaaaaggccaaag
tacaatcgaacaagaacgcannggaaggg
>197_mata_2023-01-12.ab1
-------annttattttatagggntnnnnnnnnnntcncaataaattaatttaaggaaat
tgggaggaaatagcgccggtttaagcaaatccttattaaaggagctaggtatagggctta
ctataactatatagcgtaatattaacgccgcgattatagagttatatagatatagagtaa
gggaaaatcgctaattcnaaatcgctaaaacgaaatcgccggagcgaaggaaacccgttg
tattaaagaatcatattatacgtaccgaagtatacaaacgtaatagcttgaattggggtc
gnataattgaggaaattagtagtaataggagtatataaggattttactaaaaggncnaag
tacaatcgaacaanaac-----------n
