# Supplementary material for: Chromatin structure influences rate and spectrum of spontaneous mutations in Neurospora crassa
Source: Genome Res. 2023 Apr;33(4):599–611. doi: 10.1101/gr.276992.122 (PMC10234303; doi:10.1101/gr.276992.122)
Supplement: Supplemental Material [file supp_gr.276992.122_Supplementary_file_S3.zip › GR_alignments/199-200.alignment]

>199_L3_2023-01-12.ab1
annttctatataccctttaggaantatannnnnnnnnnnnnnttattaagtaaataatga
attttattattagaagaagaggctccctcttctttaataacgaaatatcttacccctata
caattattnnagatatactataaaattcccctttctccgctattctatttattctcttta
ttatcctattatactgaaagttagtaataatcctaaatataattataattagctttataa
acaatattaatattataatagtaatctatattaccgaagaaaattaccggatactataag
taacataagaagtatattcggaataagtnggggcaagan
>199_matA_2023-01-12.ab1
annttctatataccctttaggaannatannnnntnatnnaaattattaagtaaataatga
attttattattagaagaagaggctccctcttctttaataacgaaatatcttacccctata
caattattntagatatactataaaattcccctttctcccctattctatttattctcttta
ttatcctattatactgaaagttagtaataatcctaaatataattataattagctttataa
acaatattaatattataatagtaatctatattaccgaagaaaattaccggatactataag
taacataagaagtatattcggaataagtnggggcaagan
