# Supplementary material for: Chromatin structure influences rate and spectrum of spontaneous mutations in Neurospora crassa
Source: Genome Res. 2023 Apr;33(4):599–611. doi: 10.1101/gr.276992.122 (PMC10234303; doi:10.1101/gr.276992.122)
Supplement: Supplemental Material [file supp_gr.276992.122_Supplementary_file_S3.zip › GR_alignments/201-202.alignment]

>201_L26_2023-01-12.ab1
-----------------------------------------nnccttttgaannccgant
tagacgaggagtagnntatatnttactatnnnnnnnnanggntagttctagttgaagcgt
gcttcaactgttcnnaggtggatggcattcactacctcaaaggggcttatagttcattta
taacccgcatccaccgaacggactattgagggacggttcgtctacagctaggtttattca
ttaaagtttctcgcactctcattagtgagatccgtagtacggccttactattggcttgag
tattttactaaactatattctaattagctatttcgcagatagtatcgataacagtctacg
cccgtnn---
>201_mata_2023-01-12.ab1
---------------------------------------------------------nnt
tagacgaggagnagnntatatgctactatnnnnnnnnaagnntagttctagttgaagcgt
gcttcaactgttcagaggtggatggcattcactacctcaaaggggcttatagttcattta
taacccgcatccaccgaacggactattgagggacggttcgtctacagctaggtttattca
ttaaagtttctcgcactctcattagtgagatccgtagtacggccttactattggcttgag
tattttactaaactatattctaattagctatttcgcagatagtatcgataacagtctacg
cccgtatgnn
>202_L26_2023-01-17.ab1
--tnntgcgtacccttaaattgacgataaaggaaagactataccttttgaaagtccgatt
tagacgaggagtagattatatgttactatagatgaaaaaggctagttctagttgaagcgt
gcttcaactgttcagaggtggatggcattcactacctcaaaggggcttatagttcattta
taacccgcatccaccgaacggactattgagggacggttcgtctacagctaggtttattna
ttaaagtttctcgcactctcattagtgagatccgtnnnnnnnncttactatnngctngag
tattttantaaant----------------------------------------------
----------
>202_mata_2023-01-17.ab1
nntcttgcgtacccttaaattgacgataaaggaaagactataccttttgaaagtccgatt
tagacgaggagtagattatatgctactatagatgaaaaaggctagttctagttgaagcgt
gcttcaactgttcagaggtggatggcattcactacctcaaaggggcttatagttcattta
taacccgcatccaccgaacggactattgagggacggttcgtctacagctaggtttattca
ttaaagtttctcgcnctctcattagtgagatccgtagnncgnccttactatnggctngag
tattttactaaantn---------------------------------------------
----------
