# Supplementary material for: Chromatin structure influences rate and spectrum of spontaneous mutations in Neurospora crassa
Source: Genome Res. 2023 Apr;33(4):599–611. doi: 10.1101/gr.276992.122 (PMC10234303; doi:10.1101/gr.276992.122)
Supplement: Supplemental Material [file supp_gr.276992.122_Supplementary_file_S3.zip › GR_alignments/203-204.alignment]

>203_L17_2023-01-12.ab1
nntataataatcccctatactagtagccnaataantnnnnnnnnnctctttatttactat
agaaatatttatattctataacgaatttaatataaaccgaaggaacgacgcttattatac
taattagacaccccgtaatactattgcaataatattaagtaagttcatatacaatataca
gtattacttcctcctaactattataataaataggctatttaatatactaatatttaaaag
tataatagattnnnccggggtttaaaactaaatagtaaaatgcttattccctaaaataaa
tctatttcccggttgtaatagtattttaataataaataatactagctaatacccccgtac
cgaann
>203_matA_2023-01-12.ab1
nntataataancccctatactagtagcnnaataaannnnnnnnnnnnnnntatttactat
agaaatatttatattctatnnnnaatttaatataaaccgaaggaacgacgcttattatac
taattaggcaccccgtaatactattgcaataatattaagtaagttcatatacaatataca
gtattacttcctcctaactattataataaataggctatttaatatactaatatttaaaag
tataatagatttanccggggtttaaaactaaatagtaaaatgcttattccctaaaataaa
tctatttcccggttgtaatagtattttaataataaataatactagctaatacccccgtac
cgaa-n
