# Supplementary material for: Chromatin structure influences rate and spectrum of spontaneous mutations in Neurospora crassa
Source: Genome Res. 2023 Apr;33(4):599–611. doi: 10.1101/gr.276992.122 (PMC10234303; doi:10.1101/gr.276992.122)
Supplement: Supplemental Material [file supp_gr.276992.122_Supplementary_file_S3.zip › GR_alignments/205-206.alignment]

>205_L9_2023-01-12.ab1
anncctttaagnaccttttcccggnnttccttannnnnttcggnacggacgctattaacc
tatttaataatattatttataatagtcttagctatttctttttactaattagtaagcttc
ttaataatactatttaataataattcaaaatgntttttctaagtattaatttattcgttt
aaagcggtttaaaaatcgctattaatattataatgctataaattatatattacttcgttc
tatttattggactcgtcnnnnattttccgann
>205_matA_2023-01-12.ab1
anncctttaagtaccttttcccggnnttccttnnnnnnnncngtacggacgctattaacc
tatttaataatattatttataataatcttagctatttctttttactaattagtaagcttc
ttaataatactatttaataataattcaaaatnctttttctaagtattaatttattcgttt
aaagcggtttaaaaatcgctattaatattataatgctataaattatatattacttcgttc
tatttattggactcgtcgattattttccga--
