# Supplementary material for: Chromatin structure influences rate and spectrum of spontaneous mutations in Neurospora crassa
Source: Genome Res. 2023 Apr;33(4):599–611. doi: 10.1101/gr.276992.122 (PMC10234303; doi:10.1101/gr.276992.122)
Supplement: Supplemental Material [file supp_gr.276992.122_Supplementary_file_S3.zip › GR_alignments/207-208.alignment]

>207_L22_2023-01-12.ab1
------------------------------------------------------------
------------------------------------------------------------
------------------------------------------------------------
--------------------------------------anntaattttgaaactatatag
attatacgtctcnatttctttattaaatagaaagacgccctattcaaataaaaggctaat
taatttaagtagaagaaaaatctagaaatcaaaaaggacaaccctaaattcgaatattta
actaaataaacccaattaaaagaaaataatattaaactctataattggattactatctac
aataaccaaatctagtatttaataaaaactattaaagatttaaagaaattttaaattagt
aaaattacaataagaacaagtaaggttcttctaattcccgaagaacctattaatttcatt
tagaggagt----------nn
>207_mata_2023-01-12.ab1
------------------------------------------------------------
------------------------------------------------------------
------------------------------------------------------------
----------------------------------------ntanttttgaaactatatag
antatacgtctcaannnntttantaaatagaaagacgccctattcaaataaaaggctaat
taatttaagtagaagaaaaatctagaaatcaaaaaggacaaccctaaattcgaatattta
actaaataaacccaattaaaagaaaataatattaaactctataattggattactatctac
aataaccaaatctagtatttaataaaaactattaaagatttaaagaaattttaaattagt
aaaattacaataagaacaagtaaggttcttctaattcccgaagaacctattaatttcatt
tagaggagtaaanntcctagg
>208_L22_2023-01-17.ab1
nngaatttagggnnnncnnnnnnnntnnannntntnnnnnnnnannnnnnnancnnntta
nnnnnnnnnnnnnnnnnnnnnnnnnnnnnnnnnnnnnnnnnnnntannntcaaaattaat
tactntnatattnatagnatctataaggntnnnnnntaaacccccanttcatctcggccg
tggattaataaccttatagatactattaatataagagtaattaattttgaaactatatag
attatacgtctcaatttctttattaaatagaaagacgccctattcaaataaaaggctaat
taatttaagtagaagaaaaatctagaaatcaaaaaggacaaccctaaattcgaatattta
actaaataaacccaattaaaagaaaataatattaaactctataattggattactatctac
aataaccaaatctagtatttaataaaaactattaaagatttnnnnnnattttaaattagt
aaaantnnaanaanancaagnaag------------------------------------
---------------------
>208_mata_2023-01-17.ab1
nnta--------------------------------------------------------
------------------------------------------------------------
-------------------------------------aacccccnnnttcatctcggccg
tggattaataaccttatagatactattaatataagagtaattaattttgaaactatatag
attatacgtctcaatttttttattaaatagaaagacgccctattcaaataaaaggctaat
taatttaagtagaagaaaaatctagaaatcaaaaaggacaaccctaaattcgaatattta
actaaataaacccaattaaaagaaaataatattaaactctataattggattactatctac
aataaccaaatctagtatttaataaaaactattaaagatttaaagaaattttaaattagt
aaaattncaataagancaagtaagntntt-------------------------------
---------------------
