# Supplementary material for: Chromatin structure influences rate and spectrum of spontaneous mutations in Neurospora crassa
Source: Genome Res. 2023 Apr;33(4):599–611. doi: 10.1101/gr.276992.122 (PMC10234303; doi:10.1101/gr.276992.122)
Supplement: Supplemental Material [file supp_gr.276992.122_Supplementary_file_S3.zip › GR_alignments/21-22-R.alignment]

>raw sequence (reverse complemented): 21_22_R_L25_2021-07-17.ab1
awkcmccyccamccytraaataaawaatgaaaaaaaaaaaatawtwattcccawamttgg
aawtggmwgtygtcgccgrmcccaamwamtaagtcaggmttcttytctctygttggratt
grcgacgtcctttwcatcaagcctaatgttagcgtrccacaccaacatttcgtmtmtttg
gcatgtcttccagtttcgtaccttacctccacatcttcggcttcgtcatactcgtcctcc
gactccgacctgtcttcgacgtcatcagtccggcacagcatggactcgacacaacccatc
gtctcggttgaggtgctccggtgcctaaggtgcgcccgcgccgaagagatcacctcgaca
gacgaccccagctccatgggaatggtccagattggcaccaacatctactactgcaaccgc
tgcgccaagatgaccggctacaagtgaatcaa--------caaaagcggcctgccttctc
gcaatctactaccatggttgatcaaatgcagctttgatgctacaatggaagacatgccaa
aaaggcaaccagagggttcactccgggtacggattgttttaatatcccatatacgtacag
tagataccctagtaaatgcaacccccagaaaatgcaagtccatacaaaggtacttagtga
ttgcaactgggctggtggcccggattcaattatcatgtaactgggaccttagtaattgca
aaatgccatgtaaacgcaacttttcccgatcctctccaaagagcctggattagttgcatt
tactagggtatctactgtaccagggggcgggggtgctgacacgggcccccacatttctcc
tcaaaacaacaacatcacacacatgtttgaccaaagtagacaacaacccaaacgcctatc
cttgtatagtccctacaactaacatttwwtccgttacatatctcattcatcatgaaagac
cgcggcggagcaccaccrktcaaccaatymawks---mmwct
>raw sequence (reverse complemented): 21_22_R_anc_2021-07-17.ab1
attccttyrccttt---------------------------tyytttttttymrrgtkaa
tatttttttktttarttatttttyacykttyggggygsgstttttwttttttttggtrsg
gtkktttttccgttcccaaarkaaagraacmccgtmacmktttttttttttaaaaarstt
ccaaaaacccrgtttttttcccccccytttttcccttccccccttccaawtttacccaac
gggmccaaaaaccaaaaascgttcgggktttgggrtkraaaagaggccrggaattcaa--
-----aaccaggatkcccccccccctkraaaaaaaawtkraaaaaaaaaaaaaaaaaatt
aattccaatacttggaattggctggtcgtcgccgacccaactactagtcaggctcttctc
tctcgttggattggcgacgtcctttacatcaagcctaatgttagcgtgccacaccaacat
ttcgtctcttacgtctaaggatcaaatgcagctttgatgctacaatggaagacatgccaa
aaaggcaaccagagggttcactccgggtacggattgttttaatatcccatatacgtacag
tagataccctagtaaatgcaacccccagaaaatgcaagtccatacaaaggtacttagtga
ttgcaactgggctggtggcccggattcaattatcatgtaactgggaccttagtaattgca
aaatgccatgtaaacgcaacttttcccgatcctctccaaagagcctggattagttgcatt
tactagggtatctactgtaccagggggcgggggtgctgacacgggcccccacatttctcc
tcaaaacaacaacatcacacacatgtttgaccaaagtagacaacaacccaaacgcctatc
cttgtatagtccctacaactaacattttwtmcgttacatatctcattcatcatgaaagac
cgcggcggagcaccaccgctcaac-awwcmwwkcymymmrgc
