# Supplementary material for: Chromatin structure influences rate and spectrum of spontaneous mutations in Neurospora crassa
Source: Genome Res. 2023 Apr;33(4):599–611. doi: 10.1101/gr.276992.122 (PMC10234303; doi:10.1101/gr.276992.122)
Supplement: Supplemental Material [file supp_gr.276992.122_Supplementary_file_S3.zip › GR_alignments/211-212.alignment]

>211_L31_2023-01-12.ab1
-------gaagannttaatattagtaccngtatttcnntcccttattaatattgtattag
cggtcgtacgtttaatttttaaattaatagtttaatctataataagggtctaattttatt
cgaaagatattaaagaagattattaaattacttagagaatcaaatcttaagtaaatctaa
ccgttttattacttttgctatatatttaaataaaatattaaattttactattttctatta
taataggaatattcgaaatacgcgttcctagatcttttaatagtagatactaccgtccta
ctattaaagcgataccgtaggannttgaagtann
>211_mata_2023-01-12.ab1
ntgngcagaagannttaatattagtaccngtatttnnntcccntattaatattgtattag
cggtcgtacgtttaatttttaaattaatagtttaatctataataagggtctaattttatt
cgaaaaatattaaagaagattattaaattacttagagaatcaaatcttaagtaaatctaa
ccgttttattacttttgctatatatttaaataaaatattaaattttacnattttctatta
taataggaatattcgaaatacgcgttcctagatcttttaatagtagatactaccgtccta
ctattaaagcgataccgtaggannttgaagt---
