# Supplementary material for: Chromatin structure influences rate and spectrum of spontaneous mutations in Neurospora crassa
Source: Genome Res. 2023 Apr;33(4):599–611. doi: 10.1101/gr.276992.122 (PMC10234303; doi:10.1101/gr.276992.122)
Supplement: Supplemental Material [file supp_gr.276992.122_Supplementary_file_S3.zip › GR_alignments/213-214.alignment]

>213_L5_2023-01-12.ab1
ncggngtttccggntttaaagcagttttaatattatatannnnnnncnnnttatatttaa
tattaagggtaaaagagcgattaatatactctaatattaaatcgatctccttctatttac
tactaattgtaatatactatactaatttaaactttatgatagcctcggacaatttaaaat
ttattatatttatatataataactataagaagtataatatttcgggcctataatttatac
tttttttattatagaagaagaagggtagaaaattaacaatctttcgaagaatattgtaat
tactaaatttaattatacgggtaagaataattagtacctatacgatatataggtatcgat
aaatactatagaattatatatttatactattactaggactatccgggtattttctaatat
attttgctaaagtaaatatttcgttatatatagaattaaactgcgtaaaaagataaaaga
ggctattaacccgannagtatct
>213_matA_2023-01-12.ab1
--------------------nnagttttaatattatannnnnnnnnnnnnnnnnatttaa
tattaagggtaaaagagcgannantatactctaatattaaatcgatctccttctatttac
tactaattgtaatatactatactaatttaaactttaggatagcctcggacaatttaaaat
ttattatatttatatataataactataagaagtataatatttcgggnctataatttatac
tttttttattatagaagaanaagggtagaaaattaacaatctttcgaagaatattgtaat
tactaaatttaattatacgggtaagaataattannacctatacgatatataggtatcgat
aaatactatagaattatatatttatactattactaggactatccgggtattttctaatat
attttgctaaagtaaatatttcnntatatatanaattanactgcgtaaaaagataaaaga
ggctattaacccgaaaagtatnn
