# Supplementary material for: Chromatin structure influences rate and spectrum of spontaneous mutations in Neurospora crassa
Source: Genome Res. 2023 Apr;33(4):599–611. doi: 10.1101/gr.276992.122 (PMC10234303; doi:10.1101/gr.276992.122)
Supplement: Supplemental Material [file supp_gr.276992.122_Supplementary_file_S3.zip › GR_alignments/217-218.alignment]

>217_L4_2023-01-12.ab1
-ntgncttcgtcgancctactaatataaaattttattnnnnnnnncntnnatnnatttat
aattcgctggccgccggctacttannntataaaaagatttatttgttattattatagtcc
ttcttttaattaggaatatatattataatccggtcgtactataaaatttatttagtatat
attgaatctaaattattataatacaccccttatagtttcttaaaaccgttaatagtactt
ttcgtactatagaaggatatttcaatcgattatattaccctacttataccctatttatac
tacgaataagattttaaatatattactattattatcgatcggctaataaaaatacaatat
tatatccctactgtaagtntaacggtagnnnnnnnnnnnnnnnnnnnnnnnnnnnnnnng
ntnntnnnnnnnnnnnnnnnnnnnnnnnnnnnnnnnnnnnnnnnnngnnnnnnnnnnnnn
nnnnnnnnnnnnnnnnnnnnntntannnnnnnnnnnntatnnnnnnnnnnnnnnanntat
nnnggnnnnantanaatannnnnnnnnnnnnnnnnnnntnanttttat
>217_matA_2023-01-12.ab1
nntgtcttcgtcgancctactaatataaaattttatttnnnnnnnnntnnntgtatttat
aattcgctggccgccggctacttangntataaaaagatttatttgttattattatagtcc
ttcttttaattaggaatatatattataatccggtcgtactataaaatttatttagtatat
attaaatctaaattattataatacaccccttatagtttcttaaaaccgttaatagtactt
ttcgtactatagaaggatatttcaatcgattatattaccctacttataccctatttatac
tacgaataagattttaaatatattactattattatcgatcggctaataaaaatacaatat
tatatccctactgtaagtttaacggtagannnnnnnnnnnnnnnnnnnnnnnnnnnnnnn
nnnnnannnnnnnnnnnnnnnnnannnnnnnnnnnnnnnnnnnnggnannnnnnnnnnan
annnnnnnnnnannnnnnnnnnnnnnnnnnnnnntantaanggtnnnnnaanntannngg
gnnna-------nnannnnnttnnnnnnnnnnnnnnnnataaattnna
