# Supplementary material for: Chromatin structure influences rate and spectrum of spontaneous mutations in Neurospora crassa
Source: Genome Res. 2023 Apr;33(4):599–611. doi: 10.1101/gr.276992.122 (PMC10234303; doi:10.1101/gr.276992.122)
Supplement: Supplemental Material [file supp_gr.276992.122_Supplementary_file_S3.zip › GR_alignments/221-222.alignment]

>221_L6_2023-01-12.ab1
------------------------------------------------------------
-----------------------------------------------------nntatta
ttaatatctatttngnnnnnnnnnnnnnnnnnnnnagcgtattatatttatcctagtagt
agtatttantatttattaaataataannnnnnnnnnnnnnnnagtaataaagnanngngg
nattgaattctttgtaaaataatctaaagtttgtttagtaatagtattttgtaaagtaat
annataggaaatagtagtannaataataattgtttaggaagtaatagtataanaattggt
aatagcgaggtaagggggtattanntncctanacantnnttnttactactacnatnnnnn
atannatnnntttanaaanta-----------------------------
>221_matA_2023-01-13.ab1
------------------------------------------------------------
-----------------nntattaattaaatatatnnnnnnnnnnnnnnnttatttatta
ttaatatctattttgganggnagtagncnnnnnnnagcgtattatatttatcctagtagt
agtatttattatttattaaataataatatannagtcggtagtagtaataaagnaangtgg
tattgaattctttgtaaaataatctaaagtttgtttagtaatagtattttgtaaagnant
annatangaaatagtagtagtaataataattgtttaggaagnaatagtataannattggt
aatagcgaggtaagggggtattaaattcctannnaattnttattactacnacnatnnnnn
atannattactttacaaaatactattactaaacnnnntntagattattnn
>222_L6_2023-01-17.ab1
nnagcccgttcggcttagggtttacctatacgtttcttcgatagtagctagatctactac
aatcccgcttncctttatatattaattaaatatataattatcgttttatattatttatta
ttaatatnnnnntnggncggtagtagtcgataaatagcgtattatatttatcctagtagt
agtatttattatttattaaannataatataaaagtcggtagtagtaataaagtaaagtgg
tattgaattctttgtaaaataatctaaagtttgtttagtaatagtatttngtaanntnnt
agtataggaaatagtagtagtnn-------------------------------------
------------------------------------------------------------
--------------------------------------------------
>222_matA_2023-01-17.ab1
-tagccnnttcggcttagggtttacctatacgtttcttcgatagtagctagatctactnc
aatcccnnntncnnntatatnntaattaaatatataattatcgttttatattatttatta
ttaatannnnnnnnggncggtagtagtcgatnaatagcgtattatatttatcctagtagt
agtatttattatttattannnnnnaatataaaagtcggtagtagtaataaagtaaagngg
tattgaattctttgtaaaataatctaaagntngtttagtaatagtannnnnnnnnnnnnt
agtataggaaatagtagtnn----------------------------------------
------------------------------------------------------------
--------------------------------------------------
