# Supplementary material for: Chromatin structure influences rate and spectrum of spontaneous mutations in Neurospora crassa
Source: Genome Res. 2023 Apr;33(4):599–611. doi: 10.1101/gr.276992.122 (PMC10234303; doi:10.1101/gr.276992.122)
Supplement: Supplemental Material [file supp_gr.276992.122_Supplementary_file_S3.zip › GR_alignments/223-224.alignment]

>223_L19_2023-01-13.ab1
nntctataaatagantccctatattatccccctnnnnnnnantctcttccttatcctcct
ctttattctcctctttattttcctctttatcctccttattattatcctctatagattctt
atttatcctctttatttttatcttctacggacttttattcttacttatcctcctaccttt
gtccgttatttaaactagttttagaataggtattagaaattttaattattttaaggggaa
ggcgcttaggtttaaataaaataattttcgaattgtatttcgaagttagtattagggttt
ttaatataattttataagaattaaataatttaggcgtaataatactcttcttagaaagta
gcttctttgggatnn--------
>223_matA_2023-01-13.ab1
--nctataantagantccctatattatccccc-nnnnnnnnnnnnnnnccttatcctcct
ctttattctcctnnnnnnnnnncncnttatcctccttattattatcctctatagattctt
atttatcctctttattattatcttctanggacttttattcttacttatcctcctaccttt
gtccgttatttaaactagttttagaataggtattagaaattttaattattttaaggggaa
ggcgcttaggtttaaataaaataattttcgaattgtatttcgaagttagtattagggttt
ttaatataattttataagaattaaataatttaggcgtaataatactcttcttagaaagta
gcttctttgggataggagcggca
