# Supplementary material for: Chromatin structure influences rate and spectrum of spontaneous mutations in Neurospora crassa
Source: Genome Res. 2023 Apr;33(4):599–611. doi: 10.1101/gr.276992.122 (PMC10234303; doi:10.1101/gr.276992.122)
Supplement: Supplemental Material [file supp_gr.276992.122_Supplementary_file_S3.zip › GR_alignments/225-226.alignment]

>225_L29_2023-01-13.ab1
---actnttcgnccttttttnntaatacgattaaaggntttacnnnnnnnntanagncct
ttataaacttgcagtagaaattataaaacccgaggaaagattggacgcttttaatattcg
ttaatacctattaatccttaataatagtaattttctaggggttaatagctacactatcct
tcctaataataaatcttaaaaatttaatcttttcaacgtagaatttatatttatctaaat
cggcttataaccccgctacctccaatctaa
>225_mata_2023-01-13.ab1
nanactcttcgcccttttttnntaatacgattaaaggntttacnannnnnnnatngtcct
ttataaacttgcagtagaaattataaaacccgaggaaaaattggacgcttttaatattcg
ttaatacctattaatccttaataatagtaattttctaggggttaatagctacactatcct
tcctaataataaatcttaaaaatttaatcttttcaacgtagaatttatatttatctaaat
cggcttataaccccgctacnnccaatctaa
