# Supplementary material for: Chromatin structure influences rate and spectrum of spontaneous mutations in Neurospora crassa
Source: Genome Res. 2023 Apr;33(4):599–611. doi: 10.1101/gr.276992.122 (PMC10234303; doi:10.1101/gr.276992.122)
Supplement: Supplemental Material [file supp_gr.276992.122_Supplementary_file_S3.zip › GR_alignments/229-230.alignment]

>229_L6_2023-01-13.ab1
------------------------------------------------------------
-----------------------ntctangagtttaacctttatagattaaacgngatta
aattaataaataatcttattaataataattatacaaaattaaaccttatataaaaattaa
ttttatatttatagaaagataactaatagggttagaccctagaagtaaaaaagtattgta
agattatatttgtanaatattcaataaaattcanntgggnatattanaaaaaagatactn
nnnantaggtattaatcgaccctantaataangaaacctaattatagcttatctacaaaa
tatatataacgaagctaggaggatactccggctataaaagaacttacannnnnnttaata
cnntctactannnnnnaaagatatattaatctattaaagagttctataaagtttgcctaa
cttacnnnnnnntaaaatctttaannnnnncgcccaccggctat----------------
------------------------------------------------------------
------------------------------------------------------------
--------------------------------------------------nn
>229_matA_2023-01-13.ab1
gggagannaaattaaatatagtttatttatncnnnnnnnnnnnnnaggacgtttattaag
gatacaaganccnnnntttaaacctctaggagtttaacctttatagattaaacgtgatta
aattaataaataatcttattaataataattatacaaaattaaaccttatataaaaattaa
ttttatatttatagaaagataactaatagggttagaccctagaagtaaaaaagtatttta
agattatatttgtagaatattcaataaaattcagctgggtannnnnnaaaaaagatacta
aagaataggtattaatcgaccctaataataaagaaacctaattatagcttatctacaaaa
tatatataacgaagctaggaggatactccggctataaaagaacttacaaaatatttaata
cgttctactattcactaaagatatattaatctattaaagagttctataaagtttgcctaa
cttacgtaaacataaaatctttaagatactcgcccaccggctatttcaagcctnnnannn
nnttatttcnatttannctnnttnaaaaatagggagaataaattaantanngtttatttn
nnnnnnnnnnnnnnnnnnnnnnnnnnnnnnnnnnnnnnnnnnnnnnnctnngnnnttnnn
cnttntnnnntnnnnnnnntaaattantaannannntnntaataataattnn
