# Supplementary material for: Chromatin structure influences rate and spectrum of spontaneous mutations in Neurospora crassa
Source: Genome Res. 2023 Apr;33(4):599–611. doi: 10.1101/gr.276992.122 (PMC10234303; doi:10.1101/gr.276992.122)
Supplement: Supplemental Material [file supp_gr.276992.122_Supplementary_file_S3.zip › GR_alignments/23-24.alignment]

>23-14s_2021-07-01.ab1
------------------------------------------------------------
----------nnctctaatagtcttttgcanntcnnnnnnnntatactccatcatgttgc
tcttggggctcttncnggtcttgtcaatcttggatacatcgttagtggtgactgcatttg
cgactttgccaggactcgcgctgttgctgctgatatggtgagtgatgaaggcgatcttct
gctcgaatctagcgaacccgtcaacgaggaacttgtattgcgcgtcgcggaagttggtgg
cgttttggacactgcgaattgcgtgtgagctcagcttggtgtaaagcgccttgaggccct
tgctctcggcgtctttgccctccaggaattgatgcatggatgtgctgtgtcgtcaagcga
ctttggatagctcaaagtactagaagaatcataaaccaaatagtctatctcaccatccga
aaaccatgctccatgttaataagacgggagttgtgatatgtccacgtcggtccatgatga
cgggatgttatgacaggcggctgccanggattcttcagtggactttancggggacagtgg
ctgactaccttaacaggacattttgccggcaggcaactgatgccctccaggaattgatgc
atctccttgatcttctgctcnaganggtcatgctgnnccttgaacagcagtcgctcannc
ttcatgtcntctgnggnaagcttganttcctncattgncagnancgtcacctccnttgan
tganccanggnctcccttnantggnncaaagtctcttncncttncnttganngggtganc
nngnnctnnttgnnttgat-----------------------------------------
------------------------------------------------------------
------------------------------------------------------------
------------------------------------------------------------
------------------------------------------------------------
-------------
>23-24a_2021-07-01.ab1
-----------------------------------------------------ncncgct
cgtnntcnaggtctctaatagtcttttgcagctnnnnnnnnntatactccatcatgttgc
tcttggggctcttgctggtcttgtcaatcttggatacatcgttagtggtgactgcatttg
cgactttgccaggactcgcgctgttgctgctgatatggtgagtgatgaaggcgatcttct
gctcgaatctagcgaacccgtcaacgaggaacttgtattgcgcgtcgcggaagttggtgg
cgttttggacactgcgaattgcgtgtgagctcagcttggtgtaaagcgccttgaggccct
tgctctcggcgtctt---------------------------------------------
------------------------------------------------------------
------------------------------------------------------------
------------------------------------------------------------
----------------------------------------tgccctccaggaattgatgc
atctccttgatcttctgctcgagacggtcatgctggtccttgaacagcagtcnctcacgc
ttcatgtcttctgcggcaagcttgagttcctccattgtcantaccgtcncctcctttgac
tganccnnggcctcccttaactggtccaaagtctctttcacttcctttgactgggtgagc
gcgtcctcattgcattgatccnacccgttgacagtgtactccaggttgtanatctgatca
nncatggaattcatgatggncttgttggcattttctgncntcttctttganngttccnnn
ntttcttttgaggttagcatcaactgcttcttgangngctcnncaatttcctgngangnc
agctctanctggnnnntgnnnttcttctgcgactgntncaactggntgnncgnctgntga
atctgnnnctngnncncttgnttnannctggnnnnntcttgtgcncttgn----------
-------------
>Supercontig_12.7:1492867-1493755
tttcaaacttggcgaggcgaagctcgagaagcttcttggagccggcgaggatgtcgcgct
cgtactcgaggtctctaatagtcttttgcagctcggtgatcttatactccatcatgttgc
tcttggggctcttgctggtcttgtcaatcttggatacatcgttagtggtgactgcatttg
cgactttgccaggactcgcgctgttgctgctgatatggtgagtgatgaaggcgatcttct
gctcgaatctagcgaacccgtcaacgaggaacttgtattgcgcgtcgcggaagttggtgg
cgttttggacactgcgaattgcgtgtgagctcagcttggtgtaaagcgccttgaggccct
tgctctcggcgtctt---------------------------------------------
------------------------------------------------------------
------------------------------------------------------------
------------------------------------------------------------
----------------------------------------tgccctccaggaattgatgc
atctccttgatcttctgctcgagacggtcatgctggtccttgaacagcagtcgctcacgc
ttcatgtcttctgcggcaagcttgagttcctccattgtcagtaccgtcacctcctttgac
tgacccaaggcctcccttaactggtccaaagtctctttcacttcctttgactgggtgagc
gcgtcctcattgcattgatccaacccgttgacagtgtactccaggttgtagatctgatca
gccatggaattcatgatggccttgttggcattttctgccatcttctttgagtgttccgcc
atttcttttgaggttagcatcaactgcttcttgatgtgctccgcaatttcctgtgaggcc
agctctagctggtccttggatttcttctgcgactgctccaactggttggtcgcctgttga
atctgcagcttggtcgcttgattcaagctggcagcctcttgtgcgcttgcgacgaggttg
aggaactgccctc
