# Supplementary material for: Chromatin structure influences rate and spectrum of spontaneous mutations in Neurospora crassa
Source: Genome Res. 2023 Apr;33(4):599–611. doi: 10.1101/gr.276992.122 (PMC10234303; doi:10.1101/gr.276992.122)
Supplement: Supplemental Material [file supp_gr.276992.122_Supplementary_file_S3.zip › GR_alignments/231-232.alignment]

>231_L37_2023-01-13.ab1
------------------------------------------------------------
-----aannaagcagnntagnnttantttatacgtctttnnnnnnnnnnnnctttggaat
tttaattaattgtatatangnnnnggganngccgaattccttaatataaggggtattgaa
taagggacggttagatagactggggtcgctattnntagtaaaattaataaggttaagtat
attataaaaggtagcagctctacccttacctttatctttatcctagcggggaccgaa
>231_mata_2023-01-13.ab1
------------------------------------------------------------
---------------------nttnttttatacgnctnnnnnnnnnnnnnnnnnnggaat
tttaattaattgtatatagnnnnnnnnnnnnncgaattccttaatataaggggtattgaa
taagggacggttagatagactggggtcgctantnntagtaaaattaataagnttaagtat
attataaaaggnagcagctctacccttacctttatctttatcctagcggggnccn--
>232_L37_2023-01-17.ab1
nntaacctcgtnntntttagtagtagtaaaaaaggtaaaaaaagcttcttctttataggt
tctagaaataagcaggttagatttattttatacgtctttaataggaattttctttggaat
tttaattaattgtatataggggaggggattgccgaattccttaatataaggggtattgaa
taagggacggttagatagactggggtcgctattattagtaaaattaataaggttaagtnn
---------------------------------------------------------
>232_mata_2023-01-17.ab1
----nnctcgtgttctttagtagtagtaaaaaaggtaaaaaaagcttcttctttataggt
tctagaaataagcaggttagatttattttatacgtctttaatagaaattttctttggaat
tttaattaattgtatataggggaggggattgccgaattccttaatataaggggtattgaa
taagggacggttagatagactggggtcgctattattagtaaaattantaaggttaagtnn
---------------------------------------------------------
