# Supplementary material for: Chromatin structure influences rate and spectrum of spontaneous mutations in Neurospora crassa
Source: Genome Res. 2023 Apr;33(4):599–611. doi: 10.1101/gr.276992.122 (PMC10234303; doi:10.1101/gr.276992.122)
Supplement: Supplemental Material [file supp_gr.276992.122_Supplementary_file_S3.zip › GR_alignments/233-234.alignment]

>233_L14_2023-01-13.ab1
gnntccgccctcggnnntnnacactattccggacctgaacnatattccnnnnnnnnnnnn
nttagggaggccttggaacagactgaaaacgccatcgcgtctctcgcggcgaccaatcaa
cagctatacgatgaaattgaacgtctgaaaatgaccaataaggaaacggaagcgacagag
ttgaagaagaaacttgcacaactcaacgaagagttgaccatgtggcgaagggcaggcact
ctaagatgcaggagtaagccgtgtcaggaagtatttatgacagtgagtccatcgggtcat
tagggtggctgaatcatgtcgagtgttgatgaaagtagttccaagccctgaagaatcacg
aaaagtgtgtccacaacataggggcagagagattctcttgcccgtatngcagcaan
>233_matA_2023-01-13.ab1
-nntccgccctcggnnntnnacnctattccgganctgaacnatattccnnnnnnnnnacc
tttagggaggccttggaacagactgaaaacgccatcgcgtctctcgcggcgaccaatcaa
cagctatacgaggaaattgaacgtctgaaaatgaccaataaggaaacggaagcgacagag
ttgaagaagaaacttgcacaactcaacgaagagttgaccatgtggcgaagggcaggcact
ctaagatgcaggagtaagccgtgtcaggaagtatttatgacagtgagtccatcgggtcat
tagggtggctgaatcatgtcgagtgttgatgaaagtagttccaagccctgaagaatcacg
aaaagtgtgtccacaacataggggcagagagattctcttgcccntnnngcagcaaa
