# Supplementary material for: Chromatin structure influences rate and spectrum of spontaneous mutations in Neurospora crassa
Source: Genome Res. 2023 Apr;33(4):599–611. doi: 10.1101/gr.276992.122 (PMC10234303; doi:10.1101/gr.276992.122)
Supplement: Supplemental Material [file supp_gr.276992.122_Supplementary_file_S3.zip › GR_alignments/235-236.alignment]

>235_L28_2023-01-13.ab1
------------------------------------------------------------
------------------------------------------------------------
------------------------------------------------------------
------------------------------------------------------------
------------------------------------------------------------
------------------------------------------------------------
-----tnnaaccttgnngana-nnnnnnnnnngaanannnnnnnnnnnnnnnnnnctacc
cagcggaaccngtcaaacnnnnnnnnnnnnnnnttttcgnnnnnnnccttttggtacaag
ggtgtantaatgcaagcaagcaccaccatgnnnnnnnngnntgcataaatcagagtcgag
aaggtgtaccatgcatatttattgggctgcgccccctcgaagcgctcagttccccgacca
gggccgaccagactttgacaaagacgtcgtatgggatttctgggtttgaaaatgaacagg
gaattgttgtagttggggtggcgcatcaaatactctctctgttgcctctggcggcgtctc
gtggcattcatcgcctgggcggccatagttcgtggatca
>235_mata_2023-01-13.ab1
------------------------------------------------------------
------------------------------------------------------------
------------------------------------------------------------
------------------------------------------------------------
------------------------------------------------------------
------------------------------------------------------------
-----tnnaaccttgnngagagcttnnagggngaagacannnnnnnnnnnnnngtctacc
cagcggaaccagtcaaacgcnttntcgccatacttttcgaagtattccttttggtacaag
ggtgtagtaatgcaagcaagcaccaccatgatcacnatggctgcataaatcagagtcgag
aaggtgtaccatgcatatttattgggctgcgccccctcgaagcgctcagttccccgacca
gggccgaccagactttgacaaagacgtcgtatgggatttctgggtttgaaaatgaacagg
gaattgttgtagttggggtggcgcatcaaatactctctctgttgcctctggcggcgtctc
gtggcattcatcgcctgggcggccatagtnngtggatca
>236_L28_2023-01-17.ab1
------------------------------------------------------------
------------------------------------------------------------
------------------------------------------------------------
---anttngaaaantnnnnngngaatgcnnnnnnnnnntncgctggnnnnnnncggggtn
nnncannnnnttcncccnnnannnnnnnancnnnnnnnnnnnnnnnnnnnnnnnnnnnnn
nntgnatcaatcacaccccaggtgctgcggaagtatgcatttggtgtccaaagaaagccg
tctgctataaccttgatgagagcttcaagggtgaagacaatggcaaaccccgtgtctacc
cagcggaaccagtcaaacgcattctcgcaatacttttcgaagtattccttttggtacaag
ggtgtagtaatgcaagcaagcaccaccatgatcacgatggctgcataaatcagagtcgag
aaggtgtaccatgcatatttattgggctgcgccccctcgaagcgctcagttccccgacca
gggccgaccagactttgacaaagacgtcgtatgggatttctgggtttgaaaannnnnnnn
naattgttgtagttggggnggn--------------------------------------
---------------------------------------
>236_mata_2023-01-17.ab1
tttnnaacccnnannnnncnnnngannnnttnnncaaantnngntngnccnngnnnggnn
annnannnntnngaggggnnnnnncnnnaaatatgcnngnnnnnnntntnnnntnnnntt
tatgcnnccatcnngatcnngnngnngcnnnnnnnnntnnnnnnccctnnnncnnaaagn
nntnnttngaaaagtatggcgagaatgcgttngantgnntccgcnggnnanncncgggnt
ttgccannnnttnncccnngaagnnnnnatnnngnnnnnnnnnnnnnnnnnnnnnnnnnn
natgnntcaatcncaccccaggtgctgcggaagtatgcatttggtgtccaaagaaagccg
tctgctataaccttgatgagagcttcaagggtgaagacaatggcaaaccccgtgtctacc
cagcggaaccagtcaaacgcattctcgccatacttttcgaagtattccttttggtacaag
ggtgtagtaatgcaagcaagcaccaccatgatcacgatggctgcataaatcagagtcgag
aaggtgtaccatgcatatttattgggctgcgccccctcgaagcgctcagttccccgacca
gggccgaccagactttgacaaagacgtcgtatgggatttctgggttngaaaannaacagg
gaattgtngtagtnggggnggcnc------------------------------------
---------------------------------------
