# Supplementary material for: Chromatin structure influences rate and spectrum of spontaneous mutations in Neurospora crassa
Source: Genome Res. 2023 Apr;33(4):599–611. doi: 10.1101/gr.276992.122 (PMC10234303; doi:10.1101/gr.276992.122)
Supplement: Supplemental Material [file supp_gr.276992.122_Supplementary_file_S3.zip › GR_alignments/237-238.alignment]

>237_L31_2023-01-13.ab1
-nccganctgancgntgctgctgctctacgccggcgccnnnnnnnnnnnnnanagaggga
angggnncgcgcaaacggannnnntncnggncgtcaccggcctaactgcggctgtcctcg
ctgtgtcgtcgaacgcggtcccccttgctggtcttgctttgcgccgcgatcacctctacc
accgcccggtatcgggacttcatacaccccaaccggaacaagaccaccgttccctcaccc
tcccggctctgaatatcgccataggccctaccccgaacgacttctgcagggtgatgggct
aggagcaggtgccaataggagacgnccgn--
>237_mata_2023-01-13.ab1
nnccgacctgagcgntgctgntgntctacgccggcgccnncnnngggaaaganagaggga
ntgggancgcgcaaacggaaaacatcccggccgtcaccggcctaactgcggctgtcctcg
ctgtgtcgtcgaacccggtcccccttgctggtcttgctttgcgccgcgatcacctctacc
accgcccggtatcgggacttcatacaccccaaccggaacaagaccaccgttccctcaccc
tcccggctctgaatatcgccataggccctaccccgaacgacttctgcagggtgatgggct
aggagcaggtgccaatannanacgtccgann
