# Supplementary material for: Chromatin structure influences rate and spectrum of spontaneous mutations in Neurospora crassa
Source: Genome Res. 2023 Apr;33(4):599–611. doi: 10.1101/gr.276992.122 (PMC10234303; doi:10.1101/gr.276992.122)
Supplement: Supplemental Material [file supp_gr.276992.122_Supplementary_file_S3.zip › GR_alignments/239-240.alignment]

>239_L23_2023-01-13.ab1
-------tacnngctggccnaacaaagtcgggacanacacataaacgtagactccagagc
acgatgtcaacggccaaaaaacaagacacccacgagttagtaggtatgtgaacacctttt
gaggacattggatgactataaggacagtcgaaaggaagaaaaagaaaggcgaatacgtga
atccatcttggtgtttacggcactgtcgcagttattttgttgtggacaagccacagcaag
ttcgatgtcacaaacaagacaacagatccaaacacctacaaccatgtgaagttaatcaaa
accatattccacacttcaccatacgaagggaacagcatagtataatttacgacggcctcc
aaaggagaccgacttgtgtattgatgaatcgaccgatgactgagcaagtcaccccnn---
-------
>239_mata_2023-01-13.ab1
cgncgnctacnngctggccnaacaaagtcgggnnnnacacataaacgtagactccagagc
acgatgtcaacggccaaaaaacaagacacccacgagttagtaggtgtgtgaacacctttt
gaggacattggatgactataaggacagtcgaaaggaagaaaaagaaaggcgaatacgtga
atccatcttggtgtttacggcactgtcgcagttattttgttgtggacaagccacagcaag
ttcgatgtcacaaacaagacaacagatccaaacacctacaaccatgtgaagttaatcaaa
accatattccacacttcaccatacgaagggaacagcatagtataatttacgacggcctcc
aaaggagaccgacttgtgtattgatgaatcgaccgatgactgagcaagtcaccccanann
cgaggag
