# Supplementary material for: Chromatin structure influences rate and spectrum of spontaneous mutations in Neurospora crassa
Source: Genome Res. 2023 Apr;33(4):599–611. doi: 10.1101/gr.276992.122 (PMC10234303; doi:10.1101/gr.276992.122)
Supplement: Supplemental Material [file supp_gr.276992.122_Supplementary_file_S3.zip › GR_alignments/243-244.alignment]

>243_L18_2023-01-13.ab1
--------------------ngcnccgcttagtaggncttggcgntnnnnnnnnnnnnan
ggtccatgaagcccttgagctctgttgggntgtcatcagtcagtcggcatatctccctag
caccataaagacatgaagtatcccagcagttccatcacatacttcccaggcaggtggagc
acaagtggtgcatccgcttgaggttgccgcaagccgggcaccggttgagatgtgtcacgt
ccttgagcgccttgccggccatctgcctgtgtctcttcttcatgtgcgacgtcttcttct
tgggcacggcgcgcaggatgccttcccagatgtcctcgagca
>243_matA_2023-01-13.ab1
ntcntctctcnnnctnngcatgcgccgcttagtaggccttggcgtnnnnnnnnncattac
ggtccatgaagcccttgagctctgttggggtgtcatcagtcagtcagcatatctccctag
caccataaagacatgaagtatcccagcagttccatcacatacttcccaggcaggtggagc
acaagtggtgcatccgcttgaggttgccgcaagccgggcaccggttgagatgtgtcacgt
ccttgagcgccttgccggccatctgcctgtgtctcttcttcatgtgcgacgtcttcttct
tgggcacggcgcgcaggatgccttcccagatnncctcgagca
