# Supplementary material for: Chromatin structure influences rate and spectrum of spontaneous mutations in Neurospora crassa
Source: Genome Res. 2023 Apr;33(4):599–611. doi: 10.1101/gr.276992.122 (PMC10234303; doi:10.1101/gr.276992.122)
Supplement: Supplemental Material [file supp_gr.276992.122_Supplementary_file_S3.zip › GR_alignments/245-246.alignment]

>245_L31_2023-01-13.ab1
gcttnngtgtcctctcnncnntctcgccccncccggtannnnnnnnnnnnnnngagtgna
ctggcaagacatggcctgnnnnnnnnganaccatgtccaactacttcaaggtccatctcg
aaggcgaggatgagccacacagcagccacnnnnccnacgagaagcctcggaagggtaacc
ccaagtctatcttcatcatcggtatgcgtggcgctggcaagtccaccgctggcaagtgga
tgtccgaggttctcaaccgacctctcatcgatctcgatcatgagctcgagaggagagagg
gccaaacgattcccgagatcatccgcagcgagcggggctgggaaggcttcagaaaggctg
agctcgaactccttgaggatgtgatcaagaacaaccctaccggacacatcttctcctgcg
gngn
