# Supplementary material for: Chromatin structure influences rate and spectrum of spontaneous mutations in Neurospora crassa
Source: Genome Res. 2023 Apr;33(4):599–611. doi: 10.1101/gr.276992.122 (PMC10234303; doi:10.1101/gr.276992.122)
Supplement: Supplemental Material [file supp_gr.276992.122_Supplementary_file_S3.zip › GR_alignments/247-248.alignment]

>247_L40_2023-01-13.ab1
------------------------------------------------------------
------------------------------------------------------------
------------------------------------aacaagnngctgagctttanaaac
ccagngnnnnnnntaataagcgctctacgcgaccacaaaacaaatatgtcacaagaagca
gcaaccagaaatctccaagacccgagtcatggcgtcatcatcacaccgacaacttacatc
tatcttggagatgttcttgatcactgcctcttgatcactgatacattgacccagctgaag
ggctcggctgagggcatgattgatctcatcttcaacacgatatcggcaaaccaaaatgag
tcgatgaagcaacttacgatagtcaccatcatcttccttcccctgacgttccttaccggg
tactttggtcaaaactttgaacactttcccgggccaaatannnnnnccanaannnttnnt
tctcnnnnnnnanannnnnnnnnnnnnnnnnnttataaacccanngannnnncnnannnn
nnntcnnnnnnnncncaaaacnaatatn
>247_mata_2023-01-13.ab1
------------------------------------------------------------
------------------------------------------------------------
----------------------------------------agnngctgagctttataaac
ccagtnnnnnnnnnnnnaagcgctctacgcgaccacaaaacaaatannnnncaagaagca
gcaaccagaaatctccaagacccgagtcatggcgtcatcatcacaccgacaacttacatc
tatcttggagatgttcttgatcactgcctcttgatcactgatacattgacccagctgaag
ggctcggctgagggcatgattgatctcatcttcaacacgatatcggcaaaccaaaatgag
tcgatgaagcaacttacgatagtcaccatcatcttccttcccctgacgttccttaccggg
tactttggtcaaaactttgaacactttcccgggccaaata--------------------
------------------------------------------------------------
--------------------------nn
>248_L40_2023-01-17.ab1
--------------------------------taaanctnagcatnttnnnnanntcagn
ganganaannannngcnnnnggnnnnntgctcnnnnnnnnttaccaaacccaatatcaag
cacaccaaaagcctttanattctcgtcactgagatgaacaagatgctgagctttataaac
ccagtgattactntaataagcgctctacgcgaccacaaaacaaatatgtcacaagaagca
gcaaccagaaatctccaagacccgagtcatggcgtcatcatcacaccgacaacttacatc
tatcttggagatgttcttgatcactgcctcttgatcactgatacattgacccagctgaag
ggctcggctgagggcatgattgatctcatcttcaacacgatatcggcaaaccaaaatgan
nngangaagcaacttacgatagtcaccnncnncttccttccccnn---------------
------------------------------------------------------------
------------------------------------------------------------
----------------------------
>248_mata_2023-01-17.ab1
nagagcgnttnnnngnnnnnnnnnnggnttnataaanntnagcatcttnttcatntcagn
gangagaannannnnnnnngnnnnnnnnnc---nnnnnnnnnnncaaacccaatatcaag
cacaccaaaagcctttacattctcgtcactgagatgaacaagatgctgagctttataaac
ccagtgattactctcataagcgctctacgcgaccacaaaacaaatatgtcacaagaagca
gcaaccagaaatctccaagacccgagtcatggcgtcatcatcacaccgacaacttacatc
tatcttggagatgttcttgatcactgcctcttgatcactgatacattgacccagctgaag
ggctcggctgagggcatgattgatctnntcttcaacacgatatcgncaaaccaaaatgag
tcgangaagcaacttacgatanncnccnncnncttccttccccnn---------------
------------------------------------------------------------
------------------------------------------------------------
----------------------------
