# Supplementary material for: Chromatin structure influences rate and spectrum of spontaneous mutations in Neurospora crassa
Source: Genome Res. 2023 Apr;33(4):599–611. doi: 10.1101/gr.276992.122 (PMC10234303; doi:10.1101/gr.276992.122)
Supplement: Supplemental Material [file supp_gr.276992.122_Supplementary_file_S3.zip › GR_alignments/249-250.alignment]

>249_L27_2023-01-13.ab1
------------------------------------------------------------
------------ttnnggcttttcntctccccntatacnnnantaggacgcgaaggngct
gagtgctctgcagctgccatgaagttaggggtatctatgctctaactacctggtacgcgc
aaaccgggggccgtgtcgcgtaatgctcggtggttgattttgttcataagaatggagtgt
cccccacagaatttattggataacagacagtttaccgcgcgttgatgccagccgagaagg
ggtacttaacagatacaagctatgcggatgtgtatatacctaaaggccttgccactcagg
ccatatgtattggatagacagctatggctgcagagcacaggatatannnnnngngtggna
nggncnntaggnatatacacatcngcntagnttgtatn
>249_mata_2023-01-13.ab1
------------------------------------------------------------
----tttctcnnttnnggcttttcgtctccccatatnnnnnnnnannnngcgaaggcgct
gagtgctctgcagctgccatgaagttaggggtatctatgctctaactacctggtacgcgc
aaaccgggggccgtgtcgcgtaatgctcggtggttgattttgttcataagaatggagtgt
cccccacagaatttattggataacagacagtttaccgcgcgttgatgccagccgagaagg
ggtacttaacagatacaagctatgcggatgtgtatatacctaaaggccttgccactcagg
ccatatgtattggatagacagctatggctgcagagcacaggatanannnnnngngnggna
nggncnntaggtatatacacatnngnatagcttgtntn
>250_L27_2023-01-17.ab1
---------------nntgcgcttagcctgggcatggtggtttggatggagttgggcgtg
attctttctcgtttacggcttttcgtctccccatatacggaaataggacgcgaaggtgnt
gagtgctctgcagctgccatgaagttaggggtatctatgctctaactacctggtacgcgc
aaaccgggggccgtgtcgcgtaatgctcggtggttgattttgttcataagaatggagtgt
cccccacagaatttattggatancagacagtttaccgcgcgttgatgccagccgagaagg
ggtacttaacagatacaagctatgcggangngtnnnnnnctaaanncct-----------
------------------------------------------------------------
--------------------------------------
>250_mata_2023-01-17.ab1
nntggtaattnnnacgctgcgcttagcctgggcatggtggtttggatggagttgggcgtg
attctttctcgtttacggcttttcgtctccccatatacggaaataggacgcgnannnnnt
gagtgctctgcagctgccatgaagttaggggtatctatgctctaactacctggtacgcgc
aaaccgggggccgtgtcgcgtaatgctcggtggttgattttgttcataagaatggagtgt
cccccacagaatttattggataacagacagtttaccgcgcgttgatgccagccgagaagg
ggtacttancagntacaagctatgcggatgngtn--------------------------
------------------------------------------------------------
--------------------------------------
