# Supplementary material for: Chromatin structure influences rate and spectrum of spontaneous mutations in Neurospora crassa
Source: Genome Res. 2023 Apr;33(4):599–611. doi: 10.1101/gr.276992.122 (PMC10234303; doi:10.1101/gr.276992.122)
Supplement: Supplemental Material [file supp_gr.276992.122_Supplementary_file_S3.zip › GR_alignments/251-252.alignment]

>251_L3_2023-01-13.ab1
ctacnntgtgnttgggcnncacacctggggnnnnnnnnnnnnnnnngggttgctgctatg
tctcaagcagagcaaatccgggagcaccttgcttataccgtccaaagcatcaaccgccct
gtgacggattaagccggtatgggatatggtcttgagaccattcttctgcacgttcctcat
tttagacagctgcaatccgttgtggatcagcggtcctgcagccacaaacacggacaacgg
cttgcaaaggacaattccgctgttggcctgtgtcggagcgtaaagttgagtactaaactc
agtccaacaaggattgatttgtcaaaggaacagccctaaagaatggagaaacaggcagca
a
>251_matA_2023-01-13.ab1
ctacnntgtgnttgggccncacacctggggnnnnnnnnnnnnnncngggttgctgctatg
tctcaagcagagcaaatctgggagcaccttgcttataccgtccaaagcatcaaccgccct
gtgacggattaagccggtatgggatatggtcttgagaccattcttctgcacgttcctcat
tttagacagctgcaatccgttgtggatcagcggtcctgcagccacaaacacggacaacgg
cttgcaaaggacaattccgctgttggcctgtgtcggagcgtaaagttgagtactaaactc
agtccaacaaggattgatttgtcaaaggaacagccctaaagaatggagaaacaggcagca
a
