# Supplementary material for: Chromatin structure influences rate and spectrum of spontaneous mutations in Neurospora crassa
Source: Genome Res. 2023 Apr;33(4):599–611. doi: 10.1101/gr.276992.122 (PMC10234303; doi:10.1101/gr.276992.122)
Supplement: Supplemental Material [file supp_gr.276992.122_Supplementary_file_S3.zip › GR_alignments/253-254.alignment]

>253_L2_2023-01-13.ab1
nctggngctgctgcngaggcnccngggcaacctgnnnnnnnncgcgctgattgtgcacat
ctacctggcgcagaacaggacggaattggcggttaaggaggtggccagcgcgcggaggct
ggcgcatgatagcttgttgtttaacctggctgagtcgtgggtagggttgagactggttag
tagtttccccaccccttgttcctttgcggcgaaacactcttgcggttggatcaagcagtt
taccaactattgacttttgtgtctactaccactcaacagggcggcgacaagtaccagcaa
gcattctacgtctttgaagagctcgcacaagcacccgctacctcctccgtacgga-----
--------nn
>253_matA_2023-01-13.ab1
-ntggngctgctgcagaggcnccngggcaacctnnnnnnnnncnngctgattgtgcacat
ctacctggcgcagaacaggncggaattggcggttaaggaggtggccagcgcgcggaggct
ggcgcaagatagcttgttgtttaacctggctgagtcgtgggtagggttgagactggttag
tagtttccccaccccttgttcctttgcggcgaaacactcttgcggttggatcaagcagtt
taccaactattgacttttgtgtctactaccactcaacagggcggcgacaagtaccagcaa
gcattctacgtctttgaagagctcgcacaagcacccgctacctcctccgtacggagtctc
gtttcncaga
