# Supplementary material for: Chromatin structure influences rate and spectrum of spontaneous mutations in Neurospora crassa
Source: Genome Res. 2023 Apr;33(4):599–611. doi: 10.1101/gr.276992.122 (PMC10234303; doi:10.1101/gr.276992.122)
Supplement: Supplemental Material [file supp_gr.276992.122_Supplementary_file_S3.zip › GR_alignments/255-256.alignment]

>255_L21_2023-01-13.ab1
---------------agaagntgngggngggncnntnnnnnnggttcncacgctttaatc
ggcactcaagtaaatttgctgttttctcgagtggtgcccttttggggctggcgttatatt
gggtaaatcctcccagaaatacaaatgacagatgaattgatttttaggagggatgatggc
gcaaatctgtttttgagagacttgcacacacaccgacagacaccttcgccagtatggcga
ctggactcgcaaatcgcatcttcatctttgctttcctcccgagagagaaaccacctggtg
atccaacaccagatgctgctgctgttgattttgttgagtggtcgtagacggaggctggaa
atcattgctgaagctctagcccaccggcaagtgctagttgctggtcccgctgaaagccat
aaa
>255_mata_2023-01-13.ab1
tttnnttttgnnannagaanntgngggnggnnnnnnnnnnnnggntcacacgctttaatc
ggcactcaagtaaagttgctgttttctcgagtggtgcccttttggggctggcgttatatt
gggtaaatcctcccagaaatacaaatgacagatgaattgatttttaggagggatgatggc
gcaaatctgtttttgagagacttgcacacacaccgacagacaccttcgccagtatggcga
ctggactcgcaaatcgcatcttcatctttgctttcctcccgagagagaaaccacctggtg
atccaacaccagatgctgctgctgttgattttgttgagtggtcgtagacggaggctggaa
atcattgctgaagctctagcccaccggcaagtgctagttgctggtcccgct---------
-nn
