# Supplementary material for: Chromatin structure influences rate and spectrum of spontaneous mutations in Neurospora crassa
Source: Genome Res. 2023 Apr;33(4):599–611. doi: 10.1101/gr.276992.122 (PMC10234303; doi:10.1101/gr.276992.122)
Supplement: Supplemental Material [file supp_gr.276992.122_Supplementary_file_S3.zip › GR_alignments/257-258.alignment]

>257_L21_2023-01-13.ab1
nntcgagctcggangaagagaggnnctgggtcnt-nnnnnnnnnnnnntgngttattgtt
gctgttgttgtacgnnnnnnnanncnagatgcgtgggacagaatccgcgattcgaagaat
gcggaggggcctgtttaagtaagccncnnngncanattgacatcgattgttgatcagacg
aacaaccgcctagtatagtgacctggctgacaggttagtgcgagggtaaggttaggtatg
ctggcacaaggtacttaggaagatctaagaagatgttcgatgggcgcggtgagggtgaca
ttcttcatcgtggatcagaaataaccgaagatcgatcggcgtcgggtgtaacgcttgcct
ggtttgacgtatactttgtacacctttcttgtcagatccgaccaagttattggttgcaag
aaatacacgtacgtaacggagctctgttacggccgtcgagaactgggagaaatgctttcc
caagctagaagtaggatgacaacaagggcaacaatnnnnnnnnnnnnnnnnnnnnngnnn
nngnnnnnnnnnnnnnnnnnnnnnnnnnnnnnnngnncngccnncnnnnnnnngngacnc
tgtatggnccnttt
>257_mata_2023-01-13.ab1
nntcgagctcggnngaagagaggnnctgggtcatnnnnnnnnnnnnnntgngttattgtt
gctnttgttgtacggngnnnnagtcgagatgcgtgggacagaatccgcgattcgaagaat
gcggaggggcctgtttaagtaagccacaaggtcagattgacgtcgattgttgatcagacg
aacaaccgcctagtatagtgacctggctgacaggttagtgcgagggtaaggttaggtatg
ctggcacaaggtacttaggaagatctaagaagatgttcgatgggcgcggtgagggtgaca
ttcttcatcgtggatcagaaataaccgaagatcgatcggcgtcgggtgtaacgcttgcct
ggtttgacgtatactttgtacacctttcttgtcagatccgaccaagttattggttgcaag
aaatacacgtacgtaacggagctctgttacggccgtcgagaactgggagaaatgctttcc
caagctagaagtaggatgacaacaagggcaacaataacac--------------------
------------------------------------------------------------
--natcaatancan
