# Supplementary material for: Chromatin structure influences rate and spectrum of spontaneous mutations in Neurospora crassa
Source: Genome Res. 2023 Apr;33(4):599–611. doi: 10.1101/gr.276992.122 (PMC10234303; doi:10.1101/gr.276992.122)
Supplement: Supplemental Material [file supp_gr.276992.122_Supplementary_file_S3.zip › GR_alignments/261-262.alignment]

>261_L38_2023-01-13.ab1
ncntgtccttgnncttgntgnactnnnnnnnnnnnnnggtcgattcggtctctgatatgt
tgtcctccagccgatggagatcgctgcgctcctcctcgaagacatgtggttgtaggtcca
cccagatggcgtgtagggacgaattgaagctttcttgggcgggatcgaagcgttgcatgt
gtcgtagcttggcgtttatctgtattgtcagagacagtgattagaatctccagtcaggca
atttggacttctctttcgatagacttacactctcaaaatcatcagacagtctttgacgtc
gttggtggccgtgacttgccagatgctgctccaatgccgnagtcaagaca
>261_mata_2023-01-13.ab1
------ccttgnncttgttgtactnnnnnnnnannnnggtcgattcggtctctgatatgt
tgtcctccanccgatggagatcgctgcgctcctcctcgaggacatgtggttgtaggtcca
cccagatggcgtgtagggacgaattgaagctttcttgggcgggatcgaagcgttgcatgt
gtcgtagcttggcgtttatctgtattgtcagagacagtgattagaatctccagtcaggca
atttggacttctctttcgatagacttacactctcaaaatcatcagacagtctttgacgtc
gttggtggccgtgacttgccagatgctgctccaatgccggagtcaagaca
