# Supplementary material for: Chromatin structure influences rate and spectrum of spontaneous mutations in Neurospora crassa
Source: Genome Res. 2023 Apr;33(4):599–611. doi: 10.1101/gr.276992.122 (PMC10234303; doi:10.1101/gr.276992.122)
Supplement: Supplemental Material [file supp_gr.276992.122_Supplementary_file_S3.zip › GR_alignments/33-34.alignment]

>33-34a_2021-07-01.ab1
gttcnntctggncttgttcctagcggcnttgttccgactggcgccgttcccactggcctc
gtcccctccggcggtgtcatcggcagcaccgtccccggcggtgtcatccccagcggcgtc
gcccctggcggtantttgccctccggtgtcgtttccagcgttggctccaaggtaaccggc
cctatcgatggcgataacgttgccctccccagcgttggtcttccctccggtggtgttatt
gcttccggtgttgttccttccggcgttgttccctccggtgtcgtttccagcattggctct
aaggtcactggtcctatcgatggcgataacgttgccctccccagcgtcggtcttccctcc
ggtgctattgcttccggtgttattccttccggtgttattccttccggcattgttccctcc
ggtgtcgtctccagcattggctccaaggtcactggccctatcgacggcgataacgttgct
ctccctagcgttggtcttccttctggcgatcttccttctggcgttgtcccctccggtgtc
gntccctctggtgttctttccagcgttggttccnagancactgnncctattaatggccac
aacgttgccgttcctanng
>33-34s_2021-07-01.ab1
------------nntgttcctagcggcnntgttccnactggcgccgttcccactggcctc
gtcccctccggcggtgtcatcggcagcaccgtccccggcggtgtcatccccagcggcgtc
gcccctggcggtattttgccctctggtgttctttccagcgttggttccaagatcactggc
cctattaatggccacaacgttgccgttcctagtgctggtgttccnn--------------
------------------------------------------------------------
------------------------------------------------------------
------------------------------------------------------------
------------------------------------------------------------
------------------------------------------------------------
------------------------------------------------------------
-------------------
