# Supplementary material for: Chromatin structure influences rate and spectrum of spontaneous mutations in Neurospora crassa
Source: Genome Res. 2023 Apr;33(4):599–611. doi: 10.1101/gr.276992.122 (PMC10234303; doi:10.1101/gr.276992.122)
Supplement: Supplemental Material [file supp_gr.276992.122_Supplementary_file_S3.zip › GR_alignments/35-36_F.alignment]

>raw sequence: 35_36_F_L28_2021-07-17.ab1
-tktsgcacgcatcccgcctcgtcacccgctcaaagaggaagagtccggcttcatgctac
atcagccaggaatgcatatatagacctgccctctgcttgctcttgtcctcctccccagca
ccatcaccatcatcatcatcatcaacaacaacaacaacaacaacaacaacaacaacaaca
acaacaacaacaacaacaacaacaacaacaacaacaacaacaacgaacaacgacagcaac
aamagacrttgatcactcggacaatctacaagcacacttgaacccatacgcttccacgac
cttgaacacmwcaacaaaacagttgctctgtcccgattgaccgataagctgatcgaccaa
aacgaccttgaacacctcgacsargggttttttgtgttctggtkggrgggggkgrgtggg
ggggtgggggaaaaaagggyggcygttgttkggggggggttt
>raw sequence: 35_36_F_anc_2021-07-17.ab1
gtgkggcasgcatcscgcctcgtcacccgctsaaagaggaagagtccggcttcatgctac
atcagccaggaatgyatatatagacctgccctctgcttgctcttgtcctcctccccagca
ccatcaccatcatcatcatcat---caacaacaacaacaacaacaacaacaacaacaaca
acaacaacaacaacaacaacaacaacaacaacaacaacaacmacgaasaacgacwgcaac
aacagacrttgatcactcggaymatctacaagcamwcttgamcccatacgcttccacgac
cttgaacacctcaacaa-------------------------------------------
------------------------------------------------------------
------------------------------------------
