# Supplementary material for: Chromatin structure influences rate and spectrum of spontaneous mutations in Neurospora crassa
Source: Genome Res. 2023 Apr;33(4):599–611. doi: 10.1101/gr.276992.122 (PMC10234303; doi:10.1101/gr.276992.122)
Supplement: Supplemental Material [file supp_gr.276992.122_Supplementary_file_S3.zip › GR_alignments/37-38.alignment]

>37-38a_2021-07-01.ab1
--gnanaagtcccgcncgtcccagtggnngccggcgcgagtggcgg-tgccgggagggcagctaagggcggtcatctctnggagggtgcggacggaggttgtggcggatgangtgaggtcaaggggctgggnnggtgctttgccttcatcttnacgcttgctgagtaacttgccgaagcccttttgctttgccttctcggtgaatctcctcacgtcctcccagggggtgagtacccgtggccgttcatccaggnn-----
>06.10.21/37-38_s_F_L27_G10_2021-10-06.ab1
--gnagaantcccgcacgtcccagtggnngccggcgcgagtggcgg-tgccgggagggcagctaagggcggtcatctcttggagggtgcggacggaggttgtggcggatgaggtgaggtcaaggggctgggntggtgctttgccttcatcttcacgcttgctgagtaacttgccgaagcccttttgctttgccttctcggtgaatctcctcacgtcctcccagggggtgagtacccgtggccgttcatccaggttgangn
>03.09.21/G20_37-38_L27_2021-09-03.ab1
--gnagaantcccgcacgtcccagtggnngccggnncnagngncgg-tgccgggagggcagctaagggcggtcatctcttggagggtgcggacggaggttgtggcggatgaggtgaggtcaaggggctgggatggtgctttgccttcatcttcacgcttgctgagtaacttgccgaagcccttttgctttgccttctcggtgaatctcctcacgtcctcccagggggtgagtacccgtggccgttcatccaggttgnn--
>29.10.21/37-38s_F_L27_G30_2021-10-29.ab1
aggnagaantcccgcacgtcccagtggnngccggcgcgagtggcgg-tgccgggngggcagctaagggcggtcatctcttggagggtgcggacggaggttgtggcggatgaggtgaggtcaaggggctgggatggtgctttgccttcatcttcacgcttgctgagtaacttgccgaagcccttttgctttgccttctcggtgaatctcctcacgtcctcccagggggtgagtacccgtggccgttcatccaggnn-----
>17.11.21/37-38s_F_L27_G35_2021-11-17.ab1
----agaanncccgcacgtcccagtggnngccggcgcgagtggcgn-ngccgggangnnanntaagggcggncntctcttggangnngnnnanggangntgngnngnangangngangncnnggggcnggnnnggngntttnncttcnncttcnnncttgnnnannaanttnncnaancccttttnntttgncttctcnnngaanctcctcnngtcctcccngggggngantanccgtggccgntcntcc----------
>17.11.21/37-38s_F_L27_G38_2021-11-17.ab1
----agaanncccgcacgtcccagtggnngccggcgcgagtggcggtttccgggagggcagctaagggcggtcatctcttggagggtgcggacggaggttgtggcggatgaggtgaggtcaaggggctgggatggtgctttgccttcatcttcacgcttgctgagtaacttgccgaagcccttttgctttgccttctcggtgaatctcctcacgtcctcccagggggtgagtacccgtggccgttcatccaggnn-----
>37-38s_2021-07-01.ab1
--gnanaagtcccgcnngtcccagtggnngccggcgcgagtggcggtttccgggagggcagctaagggcggtcatctcttggagggtgcggacggaggttgtggcggatgangtgaggtcaaggggctgggnnggtgctttgccttcatcttcacgcttgctgagtaacttgccgaagcccttttgctttgccttctcggtgaatctcctcacgtcctcccagggggtgagtacccgtggccgttcatccaggnn-----
