# Supplementary material for: Chromatin structure influences rate and spectrum of spontaneous mutations in Neurospora crassa
Source: Genome Res. 2023 Apr;33(4):599–611. doi: 10.1101/gr.276992.122 (PMC10234303; doi:10.1101/gr.276992.122)
Supplement: Supplemental Material [file supp_gr.276992.122_Supplementary_file_S3.zip › GR_alignments/41-42.alignment]

>41-42a_2021-07-01.ab1
gnnctctcttanttacaactgaagtacctacctactgcggttgcgagcaaaagtaaaacc
cccttggcaggtatcttgcacggaccaccacagccagagcttcgtgagcactgtgtggtc
gacgacctgatccacgggtttaacttacccatctcaccatagtacgtataatnttgcttc
cctagcgcttgttcaaaggtccctgcctgcctggccggctgccagacaagccagacttcc
ntaactaataggcaaaaggagatggggctttcatctccattggctgcctaggctagcagt
gacttccctccctaatatgtagggggtctctgaaatccaagaagcccccatcccttttct
tccagaacacccgtcaacanaaan
>41-42s_2021-07-01.ab1
gnnctctcttagttnnaactgaagtacctacctactgcggttgcgagcaaaagtaaaacc
cccttggcaggtatcttgcacggaccaccacagccagagcttcgtgagcactgtgtggtc
gacgacctgatccacgggtttaacttacccatctcaccatagtacgtataatnntgcttc
cctagcgcttgttcaaaggtccctgcctgcctggccggctgccagacaagccagacttcc
ataactaataggcaaaaggagatggggctttcatctccattggctgcctaggctagcagt
gacttccctccctaatatgtagggggtctctgaaatccaagaagcccccatcccttttct
tccagaacacccgtcaaca---nn
>Supercontig_12.1:1685128-1685367
----tctcttagttacaactgaag------------------------------------
------------------------------------------------------------
----------------------------------tacctacctacgtataatgttgcttc
cctggcgcttgttcaaaggtccctgcctgcctggccggctgccagacaagccagacttcc
at-gctaacaggcaaaaggagatggggctctcatcggcattggctgcctaggctagcagt
gacttccctccctaatatgtagggggtctctgaaatccaagaagcccccatcccttttct
tccagaacacccgt----------
