# Supplementary material for: Chromatin structure influences rate and spectrum of spontaneous mutations in Neurospora crassa
Source: Genome Res. 2023 Apr;33(4):599–611. doi: 10.1101/gr.276992.122 (PMC10234303; doi:10.1101/gr.276992.122)
Supplement: Supplemental Material [file supp_gr.276992.122_Supplementary_file_S3.zip › GR_alignments/43-44_F.alignment]

>13.08.21/Run_ABI3130xl_2021-08-13_12-46_0298/43-44a_F_2021-08-13.ab1
-------ngtgganttgaaagagagagnnggaaagggaagaggttgaggggaagaganag
tggaaatagtggggcgtccgtctcggggccctccctccactaggtcaaagctcaggcaac
caggcatcaattattgtccgctggctaaggcgggccacgagagcccggtcaggtcgggta
ccacatgagaggtagcgtagtatcaatcaagtgggcatcaggccgtgatctctgttaacc
aatacatggagcagctgaccccctgcatgtggcactgnntgttgttgnnnnnnnnnnnnn
nnnnnnnnnnnnnnnnnnnnnnnnnnnnnnnnnnnnnnnnnnnnnnnnnnngnnnnnnnn
nnnnnnnnnnnnnnnnnngnnnnngngggggggnggn
>13.08.21/Run_ABI3130xl_2021-08-13_12-46_0298/43-44s_F_L24_2021-08-13.ab1
gganaaangtgganttgaaagagagagnnggaaagggaagaggttgaggggaagaganag
tggaaatagtggggcgtccgtctcggggccctccctccactaggtcaaagctcaggcaac
caggcatcaattattgtccgctggctaaggcgggccacgagagcccggtcaggtcgggta
ccacatgagaggtagcgtagtatcaatcaagtgggcatcaggccgtgatctctgttaacc
aatacatggagcagctgaccccctgcatgtggcanng-----------------------
------------------------------------------------------------
-------------------------------------
