# Supplementary material for: Chromatin structure influences rate and spectrum of spontaneous mutations in Neurospora crassa
Source: Genome Res. 2023 Apr;33(4):599–611. doi: 10.1101/gr.276992.122 (PMC10234303; doi:10.1101/gr.276992.122)
Supplement: Supplemental Material [file supp_gr.276992.122_Supplementary_file_S3.zip › GR_alignments/47-48.alignment]

>47-48a_2021-07-01.ab1
------------------------------------------------------------
--------ttaatttnnaataaganntagta--natccgaaggggagacgatatatacta
ntatagatttattctttctctaatccctaatattatactattcnaatagaaagaaaa---
----tattatcttctaaaaacaaccgggtaaatataaggctattattccttaaagcgatt
ttaattaaatttataaatatatccgtccta---------nn
>47-48s_2021-07-01.ab1
------------------------------------------------------------
---ttnntttaatttanaataagaattagta--tatccgaaggggagacgatatatacta
gtatagatttattctttctctaatccctaatattatactattcnaatagaaagaaaa---
----tattatcttctaaaaacaaccgggtaaatataaggctattattccttaaagcgatt
ttaattaaatttataaatatatccgtccta---------nn
>17.07.21/47_48_R_L31_2021-07-17.ab1
--------------nntaaggcgtataatatctccttccgcgaagagagatttattaata
aatttcatttaatttataataagaattagta--tatccgaaggggagacgatatatacta
gtatagatttattctttctntantccctaatattatactattcgaatagaaagaaaa---
----tattntcttntaaaaacaaccgggtaantn--------------------------
-----------------------------------------
>17.07.21/47_48_R_anc_2021-07-17.ab1
nntgtaggcaannnagtaaggcgtataatatctccttccgcgaagagtaatttattaata
aatttcatttaatttataataagaattagta--tatccgaaggggagacgatatatacta
gtatagatttattctttctctaatccctaatattatactattcgaatagaaagaaan---
----nnnnnncttctaaaaanaaccgggtaann---------------------------
-----------------------------------------
>Supercontig_12.1:4086449-4086717
----taggcaaaggagtaaggcgtataatatctccttccgcgaagagtaatttattaata
aatttcatttaatttataataagaattagta--tatccgaaggggagacgatatatacta
gtatagatttattctttctctaatccctaatattatactattcgaatagaaagaaaa---
----tattatcttctaaaaacaaccgggtaaatataaggctattattccttaaagcgatt
ttaattaaatttataaatatatccgtcctaggctcctactt
>06.10.21/47-48_s_R_L31_G10_2021-10-06.ab1
---------------nnaaggcgtataatatctccttccgcgaagagtaatttattaata
aatttcatttaatttataataagaattagta--tatccgaaggggagacgatatatacta
gtatagatttattctttctctaatccctaatattatactattcgaatagaaagaaaa---
----tattatcttctaaaaacaaccgggtaaatataaggctantn---------------
-----------------------------------------
>17.07.21/47_48_R_L31_2021-07-17.ab1
--------------nntaaggcgtataatatctccttccgcgaagagagatttattaata
aatttcatttaatttataataagaattagta--tatccgaaggggagacgatatatacta
gtatagatttattctttctntantccctaatattatactattcgaatagaaagaaaa---
----tattntcttntaaaaacaaccgggtaantn--------------------------
-----------------------------------------
>17.07.21/47_48_R_anc_2021-07-17.ab1
nntgtaggcaannnagtaaggcgtataatatctccttccgcgaagagtaatttattaata
aatttcatttaatttataataagaattagta--tatccgaaggggagacgatatatacta
gtatagatttattctttctctaatccctaatattatactattcgaatagaaagaaan---
----nnnnnncttctaaaaanaaccgggtaann---------------------------
-----------------------------------------
>17.11.21/47-48s_R_L31_G10_2021-11-17.ab1
--ngtaggcaannnagtaaggcgtataatatctccttccgcgaagagtaatttattaata
aatttcatttaatttataataagaattagta--tatccgaaggggagacgatatatacta
gtatagatttattctttctctantccctaatattatactattcgaatagaaagaaaa---
----tantntcttctaaaaacaaccgggtaaatnnaaggct-------------------
-----------------------------------------
>17.11.21/47-48s_R_NEG_2021-11-17.ab1
--------------------------------------------------------tnna
aaatacatatggnntannnntnaggatggtangaaggtaaagnccntncgncnggntaan
ntctggagatagggtattccttgtccccatnnntannnngntcnngcaaagngaatagcn
cccgn-------------------------------------------------------
-----------------------------------------
>47-48s_R_L31_G25_2021-11-25.ab1
tcagtwggyataagkrtaaggcgt---------------tgttagggtatctgtgttsta
aaatacatatgggctatgaataaggatggtaagaaggtaaaggccttmcgacaggataat
gtctggagatagggtattccttgtccccatatgtaatttgttcttgcaaagcgaatagcg
cccggatgagctactcgtatcgtygtagtaggatcgaggctagtaactttgaaagcag--
-tgtgtgtgtgtgg---------------------------
>47-48s_R_L31_G26_2021-11-25.ab1
tgtgtwggcaaaagtgtarggcgt---------------tgttagggtatcygtgttsta
aaatacatatgggctatgaataaggatggtaagaaggtaaaggccttmcgacaggataat
gtctggagatagggtaktccttgtccccatatgtaatttgttcttgcaaagcgaatagcg
cccggatgagctactcgtatcgtygtagtaggatcgaggctagtaactttgaaagcagkw
gtgtgtgtgttg-----------------------------
>raw sequence (reverse complemented): 47-48s_R_L31_G30_2021-11-25.ab1
tcagtwggcat-agtgtaaggcgt---------------tgttagggtatctgtgttcta
aaatacatatgggctatgaataaggatggtaagaaggtaaaggccttmcgacaggataat
gtctggagatagggtattccttgtccccatatgtaatttgttcttgcaaagcgaatagcg
cccggatgagctactcgtatcgtygtagtaggatcgaggctagtaactttgaaagcas--
-tgtgtgtgttgagg--------------------------
