# Supplementary material for: Chromatin structure influences rate and spectrum of spontaneous mutations in Neurospora crassa
Source: Genome Res. 2023 Apr;33(4):599–611. doi: 10.1101/gr.276992.122 (PMC10234303; doi:10.1101/gr.276992.122)
Supplement: Supplemental Material [file supp_gr.276992.122_Supplementary_file_S3.zip › GR_alignments/49-50.alignment]

>03.09.21/4-50s_R_L25_2021-09-03.ab1
------------------------------------------------------------
------------------------------------------------------------
------------------------------------------------------------
------------------------------------------------------------
--------nnaaaaaaaaaaaaaaaaantaanttccnnnacnnggantngnntgntnntc
gccgacccanntantagtcaggntcttntctctcgnnngatnggcgacntcc-ttacatc
aagcntaatgntagcgtgccacnncancatttngtctctttggcanntnttccagtttcg
taccttacctccacntnttnggnttcgtcatannnntcctccgactccgacctgtcttcg
acgtcatcagtccggcacagcatggactcgacacaacccatcgtctcggttgaggtgctc
cggtgcctaaggtgcgcccgcgccgaagagatcacctcgacagacgaccccagctccatg
ggaatggtccagattggcaccaacatctactactgcaaccgctgcgccaagatgaccggc
tacaagtgaatcaacaaaagcggcctgccttctcgcaatctactaccatggttgatcaaa
tgcagctttgatgctacaatggaagacatgccaaaaaggcaaccagagggttcactccgg
gtacggattgttttaatatcccatatacgtacagtagataccctagtaaatgcaaccccc
agaaaatgcaagtccatacaaaggtacttagtgattgcaactgggctggtggcccggatt
caattatcatgtaactgggaccttagtaattgcaaaatg------ccatgtaaacgcaac
ttttcccgntcctctccaaagagcctggattagttgcatttactagggtntctactgtac
cannnnnnnngggtgctgacacgggcccccnnnntntcctnaaa----------------
------------------------------------------
>03.09.21/49-50a_R_2021-09-03.ab1
------------------------------------------------------------
------------------------------------------------------------
------------------------------------------------------------
------------------------------------------------------------
--------nnaaaaaaaaaaaaaaaaaattaattccaatacttggaattggctggtcgtc
gccgacccaactactagtcaggctcttctctctcgttggattggcgacgtcctttacatc
aagcctaatgttagcgtgccacaccaacatttcgtctct---------------------
------------------------------------------------------------
------------------------------------------------------------
------------------------------------------------------------
------------------------------------------------------------
-------------------------------------------tacgtctaaggatcaaa
tgcagctttgatgctacaatggaagacatgccaaaaaggcaaccagagggttcactccgg
gtacggattgttttaatatcccatatacgtacagtagataccctagtaaatgcaaccccc
agaaaatgcaagtccatacaaaggtacttagtgattgcaactgggctggtggcccggatt
caattatcatgtaactgggaccttagtaattgcaaaatg------ccatgtaaacgcaac
ttttcccgntcctctccaaagagcctggattagttgcatttactagggtntctactgtac
cagggnnngggggtgctgacacgggcccccncnnttctcctcaaanna------------
------------------------------------------
>13.08.21/Run_ABI3130xl_2021-08-13_12-46_0298/49-50_a_F_2021-08-13.ab1
------------------------------------------------------------
--nngcagcggtnnctgtatcttttg----------------------------------
------------------------------------------------------------
------------------------------------------------------------
--------ananaannnnnnnnnaaacccagatctcatcac-------------------
-----------------------------------------------------ccacatc
a-----------------------------------------------------------
------------------------------------------------------------
------------------------------------------------------------
------------------------------------------------------tccacn
nnnnnnntcnnagtt---------------------------------------------
------------------------------------------------------------
---------------------------------------caacaacagggacc-------
------------------------------------------------------------
--aagaagcaaa----------------------------------agacggncagga--
----------------------ttagcgactgnnagaga---------------------
------------------------------------------------------------
------------------------------------------------------------
------------------------------------------
>13.08.21/Run_ABI3130xl_2021-08-13_12-46_0298/49-50a_R_2021-08-13.ab1
------------------------------------------------------------
------------------------------------------------------------
------------------------------------------------------------
------------------------------------------------------------
------------------------------------------------------------
------------------------------------------------------------
------------------------------------------------------------
------------------------------------------------------------
------------------------------------------------------------
------------------------------------------------------------
------------------------------------------------------------
------------------------------------------------------------
------------------------------------------------------------
------------------------------------------------------------
----------------------------------------------nggtggnccgnnnn
nnattnnnnnnnaantgngncnntagtaantgcaaaatn------ccannnnaannnaan
ttttcccgatcctctccaaagancnnggnttagttgcannnnntagggtatctactntnc
cnnnnggngggggngntgacacgggcccccnn----------------------------
------------------------------------------
>13.08.21/Run_ABI3130xl_2021-08-13_12-46_0298/49-50s_F_L25_2021-08-13.ab1
------------------------------------------------------------
gtnngcagcggtnnctgtatcttttg----------------------------------
------------------------------------------------------------
------------------------------------------------------------
--------ataaannnnnnnnnnaaanccagatctcatcac-------------------
-----------------------------------------------------ccacatc
a-----------------------------------------------------------
------------------------------------------------------------
------------------------------------------------------------
------------------------------------------------------tccacn
nnnnnnntnnangtt---------------------------------------------
------------------------------------------------------------
---------------------------------------caacaacagggacc-------
------------------------------------------------------------
--aagaagcaaa----------------------------------agacggtcagga--
----------------------ttagcgantgnnnnanannnnnnnnnnanaannnnnga
tngnnccgnnncntgaaanaa---------------------------------------
------------------------------------------------------------
------------------------------------------
>13.08.21/Run_ABI3130xl_2021-08-13_12-46_0298/49-50s_R_L25_2021-08-13.ab1
------------------------------------------------------------
------------------------------------------------------------
------------------------------------------------------------
------------------------------------------------------------
------------------------------------------------------------
------------------------------------------------------------
------------------------------------------------------------
------------------------------------------------------------
------------------------------------------------------------
------------------------------------------------------------
------------------------------------------------------------
------------------------------------------------------------
------------------------------------------------------------
------------------------------------------------------------
------------------------------------------------------------
------------------------------------------------------------
------------------------------------------------------------
------------------------------------------------------------
-------------------------------------nnnnn
>Supercontig_12.1:5844571-5845383
tctgggctggcgttctatgtttattttggtagcggttgtttataccggtcccatagctaa
gtatgcagcggtacctgtatcttttgataaaagcgtaccagaaacccagatctcatcacc
cacatcatccactccaccactccaagttcaacaacagggaccaagaagcaaaagacggtc
aggattagcgactgaaagagagacaggaactacaaagcaagattgcaccgcaccttgaaa
taataattgaaaaaaaaaaaaaaaaaaattaattccaatacttggaattggctggtcgtc
gccgacccaactactagtcaggctcttctctctcgttggattggcgacgtcctttacatc
aagcctaatgttagcgtgccacaccaacatttcgtctct---------------------
------------------------------------------------------------
------------------------------------------------------------
------------------------------------------------------------
------------------------------------------------------------
-------------------------------------------tacgtctaaggatcaaa
tgcagctttgatgctacaatggaagacatgccaaaaaggcaaccagagggttcactccgg
gtacggattgttttaatatcccatatacgtacagtagataccctagtaaatgcaaccccc
agaaaatgcaagtccatacaaaggtacttagtgattgcaactgggctggtggcccggatt
caattatcatgtaactgggaccttagtaattgcaaaatg------ccatgtaaacgcaac
ttttcccgatcctctccaaagagcctggattagttgcatttactagggtatctactgtac
cagggggcgggggtgctgacacgggcccccacatttctcctcaaaacaacaacatcacac
acatgtttgaccaaagtagacaacaacccaaacgcctatcct
