# Supplementary material for: Chromatin structure influences rate and spectrum of spontaneous mutations in Neurospora crassa
Source: Genome Res. 2023 Apr;33(4):599–611. doi: 10.1101/gr.276992.122 (PMC10234303; doi:10.1101/gr.276992.122)
Supplement: Supplemental Material [file supp_gr.276992.122_Supplementary_file_S3.zip › GR_alignments/51-52.alignment]

>03.09.21/51-52a_R_2021-09-03.ab1
--------------------------------------------nnggtgagcaatatagncggtaagtaccaagngaaatnngtangacaatcaagcaatgaag-caataaactatgatactatcgtaatatancnctcttgaactacatagaccctttttgatatttgtcctcgctctacct-cnnnnnnnt----acctcctcgactatggccatgagagcc--nn---------------------------------------------------------
>17.07.21/51-52a_2021-07-01.ab1
--------------------------------------------------------------ggtaagtnncaagtgaannctgtanganaatcannnnnnnnnn-nnnnnnnctangatactatcgtaatatatcnnnnnnnnnntanatagaccctttttgatatttgtcctcgctctacct-cctcattct----acctcctcgactatggncnnganagcc--acattatctcactaagcaataggggaatgangncttgatnntcc---------------
>03.12.21/51-52s_R_L18_G1_2021-12-03.ab1
nntcat-aggcnnnnnntcagctcaagtccattcattattaccactggtgagcaatatagacggtaagtaccaagtgaaatctgtatgacaatcaagcaatgaag-caataaactatgatactatcgtaatatatcactcttgaactacatagnccctttttgatatttgtcctcgctctacct-cctcattct----acctcctcgactatggccatgagagcc--acantnnntcantaagcant---------------------------------------
>03.12.21/51-52s_R_L18_G5_2021-12-03.ab1
-ttcat-aggc-nnnnnncagctcaagtccattcattattaccactggtgagcaatatagacggtaagtaccaagtgaaatctgtatgacaatcaagcaatgaag-caataaactatgatactatcgtaatatatcactcttgaactacatagnccctttttgatatttgtcctcgctctacct-cctcattct----accncctcgactatggccntgannagccacnantnnctcantaagn------------------------------------------
>03.12.21/51-52s_R_L18_G10_2021-12-03.ab1
---------------nntcagctcaagnnnnntcattattancnctggtgancnnnatagacggtaagtnncaantgaaatctgtatgnnnnncannnnnngaagnnaataaactatgatactatcgtaatatatcnntnnngaactacatagaccctttttgatatttgtcctcnnnntncct-cntccnnttctacnnnnnnnnnnctatggcccntnag----------------------------------------------------------------
>03.12.21/51-52s_R_L18_G15_2021-12-03.ab1
nntcat-aggc-nnnnnncagctcaagtccattcattattaccactggtgagcaatatagacggtaagtaccaagtgaaatctgtatgacaatcaagcaatgaag-naataaactatgatactatcgtaatatatcactcttgaactacatagaccctttttgatatttgtcctcgctctacct-cntcattct----accncctcgactatggncnngagagcc--ncna-------------------------------------------------------
>03.12.21/51-52s_R_L18_G20_2021-12-03.ab1
-----------------nnagctcaagtncattcattattaccactggtgagnaatatagacggtaagtaccaagtgaaatctgtatgncaatcaancaangaan-nantaaactatgatactatcgtaatatatcantcttgaactacatagnccctttttgatatttgtcctcgctctacct-cntnnnnctnn--nnnnnnncgactatgnn-----------------------------------------------------------------------
>03.12.21/51-52s_R_L18_G25_2021-12-03.ab1
-ttcataggcc-nnnnnncagctcaagtccattcattattaccactggtgagcaatatagacggtaagtaccaagtgaaatctgtatgacaatcaagcaatgaag-naataaactatg----------------tagttcaagagtatcatagaccctttttgatatttgncctcgctctacct-cctcattct----acctcctcgactatggccatgagagcc--acnnnnnctcantaanca-----------------------------------------
>03.12.21/51-52s_R_L18_G30_2021-12-03.ab1
-------------------------------------------------------nntagacggtaagtaccaagtgaaatctgtatganaatcaagcaatgaag-naataaactatg----------------tagttcaagagtatcatagaccctttttgatatttgtcctcgctctacct-cctcattct----acctcctcgactatggccatgagagcc--nc-nnnnntcantaanca-----------------------------------------
>03.12.21/51-52s_R_L18_G35_2021-12-03.ab1
-ntcat-aggc-nnnnnncagctcaagtccattcattattaccactggtgagcaatatagacggtaagtaccaagtgaaatctgtatgacaatcaagcaatgaag-caataaactatg----------------tagttcaagagtatcatagaccctttttgatatttgtcctcgctctacct-cctcattct----acctcctcgactatggccatgagagcc--acannnnntcantaanca-----------------------------------------
>03.09.21/51-52s_R_L18_2021-09-03.ab1
---------nn-tcacatcagctcaagtccattcattattaccactggtgagcaatatagacggtaagtaccaagtgaaatctgtatgacaatcaagcaatgaag-caataaactatg----------------tagttcaagagtatcatagaccctttttgatatttgtcctcgctctacctnnnnnnnnnt----acctcctcgactatggccatgagagcc--nn---------------------------------------------------------
>17.07.21/51-52s_2021-07-01.ab1
-----------------------------------------------------------------------naagtgaantctgtatgacaatcaannnnnnnnn-nnataaactatg----------------tagttcaagagtatcatagaccctttttgatatttgtcctcgctctacct-cctcattct----acctcctcgactatggcnnngnnagcc--acattatctcactaagcaataggggaatgatgccttgatcatccatgctgtcaccgtnn
