# Supplementary material for: Chromatin structure influences rate and spectrum of spontaneous mutations in Neurospora crassa
Source: Genome Res. 2023 Apr;33(4):599–611. doi: 10.1101/gr.276992.122 (PMC10234303; doi:10.1101/gr.276992.122)
Supplement: Supplemental Material [file supp_gr.276992.122_Supplementary_file_S3.zip › GR_alignments/55-56.alignment]

>03.09.21/55-56s_R_L11_2021-09-03.ab1
nnttccccatgaagtctgtgaggcgtcttcagttagttttgtctatcgctaatgcatgcc
gacatttcggaatgacttacatgtttaagtgtaaaaagagcgtataatttgatgagtcct
tttgtctatcgctaatgcatgccgacatttcggaatgacttacatgtttaagtgtaaaaa
gagcgtataatttgatgagtccatggaaatatccaaagagaatcgaaacaggcaaataga
taaggtctcgtgggttcttgcggaagagtccaaccagcttgacgaccttggtgaagccaa
acatgaacacantntcagccgccaaaagagtgtaccggtcgttggnnnngccagccctcg
gtggcccaccagcnngaac-----------------------------------------
-----------------------
>17.07.21/55_56_R_anc_2021-07-17.ab1
gcttccccatgaagtctgtgaggcgtcttcagttag------------------------
-----------------------------------------------------------t
tttgtctatcgctaatgcatgccgacatttcggaatgacttacatgtttaagtgtaaaaa
gagcgtataatttgatgagtccatggaaatatccaaagagaatcgaaacaggcaaataga
taaggtctcgtgggttcttgcggaagagtccaaccagcttgacgaccttggtgaagccaa
acatgaacacaatctcagccgccaaaagagtgtaccggtcgttgg-catgccagccctcg
gnggcccancagcatgaacngagcnggagng-----------------------------
-----------------------
>Supercontig_12.1:6779934-6780293
gcttccccatgaagtctgtgaggcgtcttcagttag------------------------
-----------------------------------------------------------t
tttgtctatcgctaatgcatgccgacatttcggaatgacttacatgtttaagtgtaaaaa
gagcgtataatttgatgagtccatggaaatatccaaagagaatcgaaacaggcaaataga
taaggtctcgtgggttcttgcggaagagtccaaccagcttgacgaccttggtgaagccaa
acatgaacacaatctcagccgccaaaagagtgtaccggtcgttgg-catgccagccctcg
gtggcccaccagcatgaacagagcaggagcgggtcgacaacaaaggccaaggacgtaaaa
gttgcgatgtggagagcgtaagt
