# Supplementary material for: Chromatin structure influences rate and spectrum of spontaneous mutations in Neurospora crassa
Source: Genome Res. 2023 Apr;33(4):599–611. doi: 10.1101/gr.276992.122 (PMC10234303; doi:10.1101/gr.276992.122)
Supplement: Supplemental Material [file supp_gr.276992.122_Supplementary_file_S3.zip › GR_alignments/61-62.alignment]

>61-62a_2021-07-01.ab1
-nttcgccnccccaaaccctggaanaagcnaaacacgcccttcttcttcttcttcttctt
cttcttcttcttcttcttcttcttcntcttcttcttcttcttcttcttcttcttcttctt
cttcttcnn
>61-62s_2021-07-01.ab1
nnttcgcctcccnaaacccnggnnnaagncaaacacgcccttcttcttcttcttcttctt
cttcttcttcttcttcttcttcttcttcttcttcttcttcttcttcttcttcttcttctn
n--------
