# Supplementary material for: Chromatin structure influences rate and spectrum of spontaneous mutations in Neurospora crassa
Source: Genome Res. 2023 Apr;33(4):599–611. doi: 10.1101/gr.276992.122 (PMC10234303; doi:10.1101/gr.276992.122)
Supplement: Supplemental Material [file supp_gr.276992.122_Supplementary_file_S3.zip › GR_alignments/69-70.alignment]

>03.09.21/69-70a_F_2021-09-03.ab1
----------------------nntcctttc-----------------------------
----------------ctttcctttcctttcctttncttn--------------------
---------------
>03.09.21/69-70a_R_2021-09-03.ab1
nnaaaaaaaaaaaaaaaaaaaaaancctnnnngnnnngngagaannnnnangngagagnn
gnnaaangaaaaaan---------------------------------------------
---------------
>03.09.21/69-70s_F_L39_2021-09-03.ab1
---------------------nnttcctttc-----------------------------
----------------ctttcctttcctttcctttcctttcctttccntnnnnnnnnnnn
ccnttccnttccntt
>03.09.21/69-70s_R_L39_2021-09-03.ab1
nnaaaaaaaaaaaaaaaaaaaaaaacctgttannnaagggagaaaagnaaagagagagng
gnnaaannaaaaaaaann------------------------------------------
---------------
