# Supplementary material for: Chromatin structure influences rate and spectrum of spontaneous mutations in Neurospora crassa
Source: Genome Res. 2023 Apr;33(4):599–611. doi: 10.1101/gr.276992.122 (PMC10234303; doi:10.1101/gr.276992.122)
Supplement: Supplemental Material [file supp_gr.276992.122_Supplementary_file_S3.zip › GR_alignments/7-8-R.alignment]

>17.07.21/7_8_R_L21_2021-07-17.ab1
tngttgnaagtnnagcnccgtncacnncctcaccccgnccatatgcnccngannnnncnn
nncatccntgcgggctncnnntcatgattcnntcatcggtcccctttcatcgcgnttngn
cgagcttnnancaaaccaancaaaggggagaancatctatcagcgatntgcgagagcaac
tgaaacnccgagtttcaagcgnggccccctagcaaccgagttagtagngcacgagccact
gaaatggcttacaggtaaggtagcgttcgctttcgaacagaaacatccttcaaatactcc
tcattatgtatctaggctctcttgagaatgacgacccctcgtgcatcctggagtctagtc
ccatggtaattccccgcgaaggggcggatcttgagaatttgactgcgtgttctgctcttc
atttgccgcctggttcttgggttttcatcgcatacgatcgcgatcttctgcaagtcgtcc
tcaaaattaaacttgcatgattggtcccgaagaccgtccaaaacaccgctcggttgttgt
cgctgtgtcctatacttcctgaattggatggcattcttgccggttttctcacgacatctg
gaattcgggcacttctttcgttcacaacttgaacccaaagaactacttgcctctcgagat
aaaactttccgaataacacacacaagggcaatgcgtcgtaattcccgattcacattcaat
cnnnnncgcagtgtttcacctatcgctttccc-nnncnttnnnnnnntctttcccccgca
cnngcaaggcggangagactcggcann
>17.07.21/7_8_R_anc_2021-07-17.ab1
------------------------------------------------------------
------------------------------------------------------------
----cnntaaacaaaccaaccaaagnngaganncntntatcanngatnnncgagancann
ngaancaccgannnncaagcgngnccncntagcaaccgagttagtagtnnnngngccacn
gaaanggnnnacangtaaggtagcgttngctttngaacnnnnnnntccttcaaatactcc
tcattatgtatntaggctctcttgagaannnnnncccctcgtgcatcctggagtctagtc
ccatggtaattccccgcgaaggggcggatcttgagaatttgactgcgtgttntgctcttc
atttgccgcctggttcttgggttttcatcgcatacgatcgcgatcttctgcaagtcgtcc
tcaaaattaaacttgcatgattggtcccgaagnccgtccaaaacaccgctcggttgttgt
cgctgtgtcctatacttcctgaattggatggcattcttgccggttttctcacgacatctg
gaattcgggcacttctttcgttcacaacttgaacccaaagaactacttgccnctngagat
aaaactttccgaataacacacacaagggcaatgcgtcgtaattcccgattcacattcaat
cnnnnnngcagtgtttcacctatcgctttcccnnnnnnnnnnnnnnntctttcccccgca
cnngcaaggcggannagantcggcaan
