# Supplementary material for: Chromatin structure influences rate and spectrum of spontaneous mutations in Neurospora crassa
Source: Genome Res. 2023 Apr;33(4):599–611. doi: 10.1101/gr.276992.122 (PMC10234303; doi:10.1101/gr.276992.122)
Supplement: Supplemental Material [file supp_gr.276992.122_Supplementary_file_S3.zip › GR_alignments/71-72_F.alignment]

>17.07.21/71_72_F_anc_2021-07-17.ab1
--------------nntatcctaatttacttaataggcaatccancntactacgaactttaatatagtaatactcgaatttaagaattttaataagcggccgctacataaatacgcctatataatatagcagttttgtactatattgtctactctaactaataatctctagtataataaaattaanaatagtattatagagattaatanataggaggatacctacggaggtnn---------------------------------------------------
>03.12.21/71-72s_F_L21_G1_2021-12-03.ab1
aggnncggcaaannnntnncctaatttacttaataggcaatnnnnnntactacgaactttaatatagtaatactcgaatttaagaattttaataagcggccgctacataaatacgcctatataatatagcagttttgtactatattgtctactctaactaataatctctagtataataaaattaagaatagtattatagagattaatagataggaggatnnnnacggaggtn----------------------------------------------------
>03.12.21/71-72s_F_L21_G5_2021-12-03.ab1
aggnncggcaaannnntnncctaatttacttaataggcaatccagcatactacgaactttaatatagtaatactcgaatttaagaattttaataagcggccgctacataaatacgcctatataatatagcagttttntactatnnnnnctactctaactaataatctctagtataataaaattaagaatagtattatagagattaatagataggagnnnnnnnacggaggtanannnnnnnnnnnnnnnnnnntnanantattcttaantttattatactanan
>03.12.21/71-72s_F_L21_G10_2021-12-03.ab1
aggnncggcaaaatnntatcctaatttacttaataggcaatccagcatactacgaactttaatatagtaatactcgaatttaagaattttaataagcggccgctacataaatacgcctatataatatagcagttttgtactatattgtctactctaactaataatctctagtataataaaattaagaatagtattatagagattaatagataggagnnnnnntacggaggta----------------------------------------------------
>03.12.21/71-72s_F_L21_G15_2021-12-03.ab1
aggnncggcaaaatnntnncctaatttacttaataggcaatccagcatactacgaactttnntatagtantactcnaatttannanttttaatanncgnccgctacataaatacgcctatataatatagcagtttnnnactatntnnnctactctaactaatantctctagtataataaaattannannannattatagagattaatagataggannnnnnntncggaggtn----------------------------------------------------
>03.12.21/71-72s_F_L21_G20_2021-12-03.ab1
aggnncggcaaaannntntcctaatttacttaataggcaatccagcatactacaaa-tttaatatagtaatactcgaatttaagaattttaataagcggccgctacataaatacgcctatataatatagcagttttgtactatattgtctactctaactaataatctctagtataataaaattaagaatagtattatagagattaatagataggagnnnnnntacggaggta----------------------------------------------------
>03.12.21/71-72s_F_L21_G25_2021-12-03.ab1
---------------ntancctaatttacttaataggcaatccagcatactacaaa-tttaatatagtaatactcgaatttaagaattttaataagcggccgctacataaatacgcctatataatatagcagttttgtactatattgtctactctaactaataatctctagtataataaaattaagaatagtattatagagattaatagataggaggatnncnacggaggtn----------------------------------------------------
>03.12.21/71-72s_F_L21_G30_2021-12-03.ab1
aggnncggcaaaatantatcctaatttacttaataggcaatccagcatactacaaa-tttaatatagtaatactcgaatttaagaattttaataagcggccgctacataaatacgcctatataatatagcagttttgtactatattgtctactctaactaataatctctagtataataaaattaagaatagtattatagagattaatagataggaggatnnctacggaggta----------------------------------------------------
>17.07.21/71_72_F_L21_2021-07-17.ab1
---------------ntancctaatttacttaataggcaatccagcatactacaaa-tttaatatagtaatactcgaatttaagaattttaataagcggccgctacataaatacgcctatataatatagcagttttgtactatattgnctactctanntnnnaatctctagtataataaaattaagaatagtattatagagattaatagatangangnnanctacggaggnn----------------------------------------------------
