# Supplementary material for: Chromatin structure influences rate and spectrum of spontaneous mutations in Neurospora crassa
Source: Genome Res. 2023 Apr;33(4):599–611. doi: 10.1101/gr.276992.122 (PMC10234303; doi:10.1101/gr.276992.122)
Supplement: Supplemental Material [file supp_gr.276992.122_Supplementary_file_S3.zip › GR_alignments/75-76.alignment]

>03.09.21/75-76s_R_L17_2021-09-03.ab1
nntcgaatctttcacgcaataactagaaaagaaaaaaaagaaaaaaaaagaaatctagta
cgcgcacactaattcgaactaacgaccttcctagcagagggtatataccttcgtagtaat
tagtacagtacctttagggtactaacccatcgtatactatactaatattccaattataat
tttattattaaccaactntccgttcctattgcttattatagcgcgcgtanntccncctnc
cttctan--------------------------------------------
>03.09.21/76-76a_R_2021-09-03.ab1
--------------------nantagaaaagaaaaaaangaaaaaaaaaaaaatctagta
cgcgcncactaattcgaactaacgaccttcctagcagagggtatataccttcgtagtaat
tagtacagtacctttagggtactaacccatcgtatactatactaatattccaattataat
tttattattaaccaactntccgttcctattgcttattatagcgcgcgtaantccncctnc
cttnta---------------------------------------------
>13.08.21/Run_ABI3130xl_2021-08-13_12-46_0299/75-76a_F_2021-08-13.ab1
------------------------------------------------------ntagta
ngcgcacactaattcgaactaacgaccttcctagcanagggtanataccttcgtagtaat
tagtacagtacctttagggnactaacccatcgtatactatactaatattccaattanaat
tttattattaaccaactatccgttcctatngnntattatanngngngnaattccnccttc
cttctaatatatnnaanattaccntttnttatttcctcctcgatcgtann-
>13.08.21/Run_ABI3130xl_2021-08-13_12-46_0299/75-76s_F_L17_2021-08-13.ab1
-----------------------------------------------------nctanta
cgcgcacactaattcgaactaacgaccttcctagcagagggtanataccttcgtagtaat
tagtacagtacctttagggtactaacccatcgtatactatactaatattccaattataat
tttattattaaccaactatccgttcctattgcttattatagcgcgcgtaattccgccttc
cttctaatatatagaatattaccatttcttatttcctcctcgatcgtancn
