# Supplementary material for: Chromatin structure influences rate and spectrum of spontaneous mutations in Neurospora crassa
Source: Genome Res. 2023 Apr;33(4):599–611. doi: 10.1101/gr.276992.122 (PMC10234303; doi:10.1101/gr.276992.122)
Supplement: Supplemental Material [file supp_gr.276992.122_Supplementary_file_S3.zip › GR_alignments/77-78.alignment]

>13.08.21/Run_ABI3130xl_2021-08-13_12-46_0299/77-78a_F_2021-08-13.ab1
------------------nnttcttcttcttcttcttcttcttcttcttcttcttcttct
tcttcttcttcttcttcttcttcttcttcttcttcttcttcttcttcttcttnttttnnt
ttnnnnnttnnnnnngntgnnntcnntaagaaaann------------------------
----------------------
>13.08.21/Run_ABI3130xl_2021-08-13_12-46_0299/77-78a_R_2021-08-13.ab1
--------------------ntnttcttcttcttcttcttcttcttcttcttcttcttct
tcttcttcttcttcttcttcttcttcttcttcttcttcttcttcttcttcttcttttgan
tnttcctttnnncntgctgngntcgttaagaaaacgtaa---------------------
-------------------ann
>13.08.21/Run_ABI3130xl_2021-08-13_12-46_0299/77-78s_F_L23_2021-08-13.ab1
nnttcttcttcttcttcttcttcttcttcttcttcttcttcttcttcttcttcttcttct
tcttcttcttcttcttcttcttcttcttcttcttcttcttcttcttcttcttcttnnnnt
ttttnnntttgtnctgntgnnntcnnnaanaaaacnnnnntgngangngnnnnngtaaaa
gantccntcctcgttcangacn
>13.08.21/Run_ABI3130xl_2021-08-13_12-46_0299/77-78s_R_L23_2021-08-13.ab1
-nttcntcttcttcttcttcttcttcttcttcttcttcttcttcttcttcttcttcttct
tcttcttcttcttcttcttcttcttcttcttcttcttcttcttcttcttcttcttttgnn
ttttccttttgncctgctgnnntcgttaagaaaanntaa---------------------
----------------------
