# Supplementary material for: Chromatin structure influences rate and spectrum of spontaneous mutations in Neurospora crassa
Source: Genome Res. 2023 Apr;33(4):599–611. doi: 10.1101/gr.276992.122 (PMC10234303; doi:10.1101/gr.276992.122)
Supplement: Supplemental Material [file supp_gr.276992.122_Supplementary_file_S3.zip › GR_alignments/81-82_R.alignment]

>03.09.21/81-82a_R_2021-09-03.ab1
nnggggggggggccggcgcgggcgaagggggggcggatatagtagtaaaagtaaaaatag
aaagaagaagaggagaagcgaagagggtaggcggaaggagcgttatataaataagggagg
aggtccttatataaatataaattaaggtaggcgaatataattttaggcgggtaaatataa
aataatatagggtaagaagagtattaagtaattatataggcggtaggagggggtaaatag
aaggataagacgaaggtaatagttagaaggggaaggataggacgaataaataataatagc
ggttacaaaaaggtaagagagaaaggcggaaaataggaaggtatataatttaaattatag
taaggagagtggaggtagtagttaaaagttgtactattggaataaaaagagcaatataaa
aaacgaggtaaaggtaataggaaggtgattaagaaggaataatataagtaagggaggttt
atagaagaagtaatacgtaaaannataggaggcgaaggaaggaaacgaagntcctaang-
----
>03.09.21/81-82s_R_L5_2021-09-03.ab1
-nnggggggggncnnncgcgggcgaagggggggcggatatagtagtaaaagtaaaaatag
aaagaagaagaggagaagcgaagagggtaggcggaaggagcgttatataaataagggagg
aggtccttatataaatataaattaaggtaggcgaatataattttaggcgggtagatataa
aataatatagggtaagaagagtattaagtaattatataggcggtaggagggggtaaatag
aaggataagacgaaggtaatagttagaaggggaaggataggacgaataaataataatagc
ggttacaaaaaggtaagagagaaaggcggaaaataggaaggtatataatttaaattatag
taaggagagtggaggtagtagttaaaagttgtactattggaataaaaagagcaatataaa
aaacgaggtaaaggtaataggaaggtgattaagaaggaataatataagtaagggaggttt
atagaagaagtaatacgtaaaattataggaggcgaaggaaggaaacgaagntcctaaggn
ngga
