# Supplementary material for: Chromatin structure influences rate and spectrum of spontaneous mutations in Neurospora crassa
Source: Genome Res. 2023 Apr;33(4):599–611. doi: 10.1101/gr.276992.122 (PMC10234303; doi:10.1101/gr.276992.122)
Supplement: Supplemental Material [file supp_gr.276992.122_Supplementary_file_S3.zip › GR_alignments/85-86.alignment]

>13.08.21/Run_ABI3130xl_2021-08-13_12-46_0299/85-86a_R_2021-08-13.ab1
------------------------------------------------------------
----------------ntnttcttcttnnnnnnnttnnnnnnnnnnnnnnnnnnnnnnnn
nnnnnnnnnnnccnnnnncnnnnnnnnnnnnnngnnnngnnnnnnnnnnnnnnnnnnnnn
nnnnnnnnnnnnnnnnnnnnnnngatgntgatgnnnnnnnnnntnnnnnnnnnnnnnngn
tgttgttgttgttgttgttgttgttgttgttgttgttgttgttgttgttgttgttgttgt
tgttgttgttgttgttgttgttgttgttgttgttgttgttgttgttgttgttgttgt---
------tatttattgctgcggtggtcgtggtggtcgtggtcgtggtttgcgctgctgtgg
ttnncagttgacgtctacgangagcagttaccctcgtaggcgaaagcggcgcgtnnnnnn
nntctgattccatttcgtccannncctcntcgcgctcggctnngc
>13.08.21/Run_ABI3130xl_2021-08-13_12-46_0299/85-86s_R_L23_2021-08-13.ab1
------------------------------------------------------------
-----------------tnntcttcttcttnntnnnnnnnnnngnnnnnnnnntnntnnt
cnnnntcnnnnccnccnccannnnnnnnnnnnnnnnnnggnnnnnnnnnagnnnnannnn
nngnnnnnnnnnnnnnnnnnnnngnngntgatgnngnngnngannnnnnnnnnnnnnngn
tgttgttgttgttgttgttgttgttgttgttgttgttgttgttgttgttgttgttgttgt
tgttgttgttgttgttgttgttgttgttgttgttgttgttgttgttgttgttgttgttgt
tgttgntatttattgctgcggtggtcgtggtggtcgtggtcgtggtttgcgctgctgtgg
ttntcagttgangtntnnnnngagcagttaccctcgtaggcgaaagcgnnnnnnnnnnnn
nttctgattccanttcntccanntcntcntcgcgntcggct---n
>17.07.21/85_86_F_L23_2021-07-17.ab1
nccccntcttcctcggctttcnncctgcnccnggangggcgnnnnnnnnannnnancgtt
tctttctttgcccttcttcttcntcntcttgttcttcctggttgccttctgcttcatcgt
caccgtcaccgccaccgccaccatcaccggnnnnnnnnggancangagtagaattanacg
ttgacgcggcagtggtataagctgatgctgatgctgaagctgatgtggcgcgggaggtgt
tgttgttgttgttgttgttgttgttgttgttgttgttgttgttgttgttgttgttgttgt
tgttgttgttgttgntn-------------------------------------------
------------------------------------------------------------
------------------------------------------------------------
---------------------------------------------
>17.07.21/85_86_F_anc_2021-07-17.ab1
------ncttccncggctttctgcctgcnccangangggcgcnnnnnnnnnnanagcgtt
tctttctttgcccttcttcttcttcttcttgttcttcctggttgccttctgcttcatcgt
caccgtcaccgccaccgccaccatcaccgggttgagacggagcaggagtagaattanacg
ttgacgcggcagtggtataagctgatgctgatgctgaagctgatgtggcgcgggaggtgt
tgttgttgttgttgttgttgttgttgttgttgttgttgttgttgttgttgttgttgttgt
tgttgttgttgttgttgttgttgttgttgttgttgttgttgttgttgttgttnn------
------------------------------------------------------------
------------------------------------------------------------
---------------------------------------------
