# Supplementary material for: Chromatin structure influences rate and spectrum of spontaneous mutations in Neurospora crassa
Source: Genome Res. 2023 Apr;33(4):599–611. doi: 10.1101/gr.276992.122 (PMC10234303; doi:10.1101/gr.276992.122)
Supplement: Supplemental Material [file supp_gr.276992.122_Supplementary_file_S3.zip › GR_alignments/87-88.alignment]

>17.07.21/87_88_F_anc_2021-07-17.ab1
--------------------nnaatttagattattctannnnnnnnnnnnnnnnnagntgaattttactactagcttannnnnnnnttaattactaatatttattaaaaaaaaaaaagaaaagagtttagttcgatttattccgtataccctaatcgaataccttatagtatnntctttttcnnagcaaccgtcaacggnancgagagatagtacgttttacagtagtcttatatctcctatttccccggaaacggcctatacgcaattaatactagaagattggaagataagaaggatttaagagaggttagtagtataataattaancatttaaagaagaaataaagtacaagtagggaattaaatatacgaactctctagacttatactagtagcagctacgggcatccctgcaaaccgctatactacaggc-gtcccngtan--------------------------------------------------------------------------------------------------------------------------------------------------------------
>06.10.21/87-88_s_F_L24_G10_2021-10-06.ab1
nattncccttattattaattataatttagattattcta-acttcnnnncttagntagttgaattttactactagcttagaaccttattaattactaatatttattaaaaaaaaaaaagaaaagagtttagttcgatttattccgtataccctaatcgaataccttatagtatactctttttcanagcaaccgtcaacggtaccgagagatagtacgttttacagtagtcttatatctcctatttccccggaaacggnctatacgcaattaatactagaagattggaagataagaaggatttaanagaggttagtagtataataattaagcatttaaagaagaaataaagtacaagtagggaattaaatatacgaactctctagacttatactagtagcagctacgggcatccctgcaaaccgctatactacnggnngnnnnnnnnannanntgcnannagtanaagtct--------------------------------------------------------------------------------------------------------------------------------------n
>17.11.21/87-88s_F_L24_G15_2021-11-17.ab1
-----nccttnttattaattataatttagattattcta--acttcggacttaggtagttgaattttactactagcttagaaccttattaattactaatatttattattaaaaaaaaagaaaagagtttagttcgatttattccgtataccctaatcgaataccttatagtatactctttttcagagcaaccgtcaacggtaccgagagatagtacgttttacagtagtcttatatctcctatttccccggaaacggcctatacgcaattaatactagaagattggaagataagaaggatttaagagaggttagtagtataataattaagcatttaaagaagaaataaagtacaagtagggaattaaatatacgaactctctagacttatactagtagcagctacgggcatccctgcaaaccgctatactacangn-nnncnnnnnnnnagctgctannagtanaantcnnnnnnnnnnnnannnannncctactnnnnntttantnctnctttaanngnttaantnnnannntantaanctctctnaaanccttct-------------------------------------------natcn
>03.09.21/G20_87-88_L24_2021-09-03.ab1
-----------tantaanttannnnnnagattattcta--ncntcggacttaggtagttgaattttactactagcttagaaccttattaattactaatatttattattaaaaaaaaagaaaagagtttagttcgatttattccgtataccctaatcgaataccttatagtatactctttttcagagcaaccgtcaacggtaccgagagatagtacgttttacagtagtcttatatctcctatttccccggaaacggcctatacgcnattaatactagaagattggaagataagaaggatttaagagaggttagtagtataataattaagcatttaaagaagaaataaagtacaagtagggaattaaatatacgaactctctagacttatactagtagcagctacgggcatccctgcaaaccgctatactacaggc-gtccccnnnnnnnnnnnnnctannanna--nnnnnnnnnnnnnnnnnnnnnnnnnncttgnanntnatttcnncnttaaatgnnnnnnnannnnnnnnnnnnnnnnnnnnnnnnnnnnnnnnnnnnnnnnnnnnnnnnnnnngnnnannnnnntncnnggggaaatnn
>17.07.21/87_88_F_L24_2021-07-17.ab1
-----------ntantaattataatttagattattcta-annnnnnnnnnnnnnnagttgaattttactactagcttagaaccttattaattactaatatttattattaaaaaaaaagaaaagagtttagttcgatttattccgtataccctaatcgaataccttatagtatactctttttcagagcaaccgtcaacggtaccgagagatagtacgttttacagtagtcttatatctcctatttccccggaaacggcctatacgcaattaatactagaagattggaagataagaaggatttaagagaggttagtagtataataattaagcatttaaagaagaaataaagtacaagtagggaattaaatatacgaactctctagacttatactagtagcagctacgggcatccctgcaaaccgctatactacaggc-gtccccgtannnnnnnctantagtnnaagtcnnnnnngnnnnnanntnnnnnnnnnnnnnnnnnttattncnnnntnnnnngnttantta-----------------------------------------------------------------------------t
