# Supplementary material for: Chromatin structure influences rate and spectrum of spontaneous mutations in Neurospora crassa
Source: Genome Res. 2023 Apr;33(4):599–611. doi: 10.1101/gr.276992.122 (PMC10234303; doi:10.1101/gr.276992.122)
Supplement: Supplemental Material [file supp_gr.276992.122_Supplementary_file_S3.zip › GR_alignments/89-90_F.alignment]

>17.07.21/89-90_F_anc_2021-07-17.ab1
cnaacggnaantaaannanttctatctttaaannnnnnnnnggcgtaactttatacgccc
tagtaataactctcaaatatttaatctaatatttcactaacctaattgcaattcctcgta
atttcctattaattttggttaattagtagaatattaaggctctatatataatagtactat
aaatatatttaatatatatttcctttacttaagtaaaggaataaccctatatcttcgcta
ctaattttataaatatattcgtctaggttgttatttttttttttattacttccgtataan
ccttataattnaatttatannccaactatacccctaggaattatattaattctattaatt
aaaatataatattcttaagttananaatttctatctttagtacccttatctatataaaat
atattaactccgtcttaattacttcnaattctatacctctcgcccctacctattctaaat
atacttcctatactatttataatatccggtaattctctttaataatatggactactacta
taatattagtattatttataaagctaattnnaattatatttanaattactactaacttct
aatataataaaataataaagagaataaatagaataaaggagagggggganncttatagta
ngctnatantaattatataaggnnggg
>17.07.21/89_90_F_L35_2021-07-17.ab1
-----------------nnttctatctttaaatttcttaccggcgtaactttatacgccc
tagtaataactctcaaatatttaatctaatatttcactaacctaattgcaattcctcgta
atttcctattaattttggttaattagtagaatattaaggctctatatataatagtactat
aaatatatttaatatatatttcctttacttaagtaaaggaataaccctatatcttcgcta
ctaattttataaatatattcgtctaggttgtta-ttttttttttattacttccgtataag
ccttataattgaatttatagtccaactatacccctaggaattatattaattctattaatt
aaaatataatattcttaagttagagaatttctatctttagtacccttatctatataaaat
atattaactccgtcttaattacttcgaattctatacctctcgcccctacctattctaaat
atacttcctatactatttataatatccggtaattctctttaataatatggactactacta
taatattagtattatttataaagctaattgtaattatatttagaattactactaacttct
aatataataaaataataaagagaataaatagaataaaggagaggggggaancttatagta
cnctaataataattatataaggnnggg
