# Supplementary material for: Chromatin structure influences rate and spectrum of spontaneous mutations in Neurospora crassa
Source: Genome Res. 2023 Apr;33(4):599–611. doi: 10.1101/gr.276992.122 (PMC10234303; doi:10.1101/gr.276992.122)
Supplement: Supplemental Material [file supp_gr.276992.122_Supplementary_file_S3.zip › GR_alignments/91-92.alignment]

>13.08.21/Run_ABI3130xl_2021-08-13_12-46_0299/91-92a_R_2021-08-13.ab1
--nacnccctatttaggcttcctaatatagaagccgaattatacttagagactaacgagtttaataatatttggaaaganncagtatatattatttatatttatataaataataaaataaaggcgaagtttatcgncaattatataaannnnncttattatactactattatataaaagcttaaagaatnnaacgaacntn----------------------------------------------
>13.08.21/Run_ABI3130xl_2021-08-13_12-46_0299/91-92s_R_L35_2021-08-13.ab1
--nacnccctatttaggcttcctaatatagaagccgaattatacttagagactaacgagtttaataatactgggaaagatncagtatatattatttatatttatataaataataaaataaaggcgaagtttatcgncnannanntnannnnnncttattatactactattatataaaagcntaaagaan----------------------------------------------------------
>17.07.21/91_92_F_anc_2021-07-17.ab1
--------------------------------------------------------------------nnttggaaagnngcagnanatattattnnnnnnnntataaataataaaatannggngaagtttatcgacnattatataaaagatacttattatactactattatataaaagcttanagaatatannnaangtagtacgaaactcagccttaacgttaataagcaattcccctttcnn--
>17.07.21/91_92_F_L35_2021-07-17.ab1
---------------------------------------------------------------------------------cngtanatattatttnnnnnnnnnnaannaataaaatannggngaagtttatcnnnnnnnnnataannnatacttattatactactattatataaaagcttaaagaatataangaangtagtacgannnnnnnccttaacgttaataagcaattcccctttcnntt
>03.09.21/G20_91-92_L35_2021-09-03.ab1
---------------------------------------------------------nagnttataatacngggaaagnngcagtatatattnnnnnnatttntataaataataaaataaaggcgaagtttatcgacaattatataaaagatacttattatactactattatataaaagcttaaagaatataacgaacgtagtacgaaactcagccttaacgttaataagcaattcccctttcgnn-
>29.10.21/91-92s_R_L35_G15_2021-10-29.ab1
nntacgccctatntaggcttcctaatatagaagccgaattatacttagagactaacgagtttaataatatttggaaagatgcagtatatattatttatatttatataaataataaaataaaggcgaagtttatcganaattatataaaagatacttattntactactattatntaaaagctaaagaann----------------------------------------------------------
>06.10.21/91-92s_F_L35_G10_2021-10-06.ab1
------------------------------------------------------nngagtttaataatatttggaaagnnncagtatatattatttatatttatataaataataaaataaaggcgaagtttatcgacaattatataaaagatacttattatactactattatataaaagcttaaagaatataacgaacgtagtacgaaactcagccttaacgttaataagcaattcccctttcgnn-
