# Supplementary material for: Chromatin structure influences rate and spectrum of spontaneous mutations in Neurospora crassa
Source: Genome Res. 2023 Apr;33(4):599–611. doi: 10.1101/gr.276992.122 (PMC10234303; doi:10.1101/gr.276992.122)
Supplement: Supplemental Material [file supp_gr.276992.122_Supplementary_file_S3.zip › GR_alignments/95-96.alignment]

>13.08.21/Run_ABI3130xl_2021-08-13_12-46_0299/95-96s_F_L16_2021-08-13.ab1
------------------------------------------------------------
------------------------------------------------------------
-------------------------------------------------------ctgnn
ggcccggncgatcgagtatcgagtannttggatgctcgattaccacttggatgnnnacgn
naggtttggtctcctcaangcgattctccttggattgctnnngaaggntgaccctcccan
n------------
>13.08.21/Run_ABI3130xl_2021-08-13_12-46_0299/95-96s_F_L7_2021-08-13.ab1
------------------------------------------------------------
------------------------------------------------------------
---------------------------------------------------ggntctgan
ggcccggtcgatcgagtatcgagnannttggatgctcgattaccacttggatgnnnacga
naggtttggtctcctcaangcgattctccttggnttgctnnngaaggntgaccctcccan
n------------
>13.08.21/Run_ABI3130xl_2021-08-13_12-46_0300/95-96a_F_2021-08-13.ab1
-------------------------------------------------nntagtaaggg
cnttaagggtgcgataaaggaagtgaatcaaacggcaagcgacggcgtagaaaaggttgt
gaccgcggtccaggggatagaggagatgatgaaagtgggcctcgaanagatggatctgag
ggcccggtcgatcnagtatcgagtagattggatgctcgattaccacttggatgagaacga
gaggtttggtctcctcaaggcgattctccttggattgctgaggaaggatgaccctcccag
tgatccnnaggca
>17.07.21/95_96_F_L14_2021-07-17.ab1
------------------------------------------------------------
------------------------------------------------------------
---------------------------------------------------ggnnctgag
ggcccggtcgancgagtatcnnnnnnnntggatgctcgattaccacttggatgagaacga
nanntttggtctcctcaaggcgattctccttggattgctgaggaaggatgaccctcccag
tgatccnn-----
>03.09.21/95-96a_R_2021-09-03.ab1
nncgatagagggaatagaggaggtgatcgcaaaggcagtgacgaagggaactagtaaggg
cattaagggtgcgataaaggaagtgaatcaaacggcaagcgacggcgtagaaaaggttgt
gaccgcggtccaggggatagaggagatgatgaaagtgggcctcgaagagatggatctgag
ggcccggtcgatcgagtatcgagtagattggatgctcgattaccacttggatgagaacga
gaggtttgnnntcnncaaggc---------------------------------------
-------------
>03.09.21/95-96s_R_L16_2021-09-03.ab1
------------------------------------------------------------
------------------------------------------------------------
ngncgcgatagagggaatagaggagatgatgaaagtgggcntcgaagagatggatntgag
ggcccggtcgatcgagtatcgagtagattggatgnncgnnnnnnncttggatgagaacga
gaggtttgnn--------------------------------------------------
-------------
>03.09.21/95-96s_R_L7_2021-09-03.ab1
------------------------------------------------------------
-----------------------------------------------------------n
ngacgcgatagagggaatagaggagatgatgaaagtgggcctcgaagagatgganntgag
ggcccggtcgatcgagtatcgagtagattggatgctcgattnccncttggatgagaacga
gaggtttgnn--------------------------------------------------
-------------
>06.10.21/95-96_s_R_L14_2021-10-06.ab1
------------------------------------------------------------
---------------------------------------------------gggattnna
agacgcgatagagggaatagaggagatgatgaaagtgggcctcgaagagatggatctgag
ggcccggtcgatcgagtatcgagtagattggatgctcgattaccacttggatgagaacga
gaggtttgnn--------------------------------------------------
-------------
>29.10.21/95-96s_R_L18_2021-10-29.ab1
------------------------------------------------------------
----------------------------------------------------------nn
agacgcgatagagggaatagaggagatgatgaaagtgggcctcgaagagatggatntgag
ggcccggtcgatcgagtatcgagtagattggatgctcgattaccacttggatgagaacga
gaggtttgnn--------------------------------------------------
-------------
