# Supplementary material for: Chromatin structure influences rate and spectrum of spontaneous mutations in Neurospora crassa
Source: Genome Res. 2023 Apr;33(4):599–611. doi: 10.1101/gr.276992.122 (PMC10234303; doi:10.1101/gr.276992.122)
Supplement: Supplemental Material [file supp_gr.276992.122_Supplementary_file_S3.zip › GR_alignments/99-100_F.alignment]

>17.07.21/99_100_F_L34_2021-07-17.ab1
cnggcgtananttaataaccaatttaaaactagnnnnnnnng-ggggaanctaactatct
aattaaaatatagtattacaatagctaaaaagtagtattaatacaatataatttttactt
aatattctaaatattaaagtaaaaaaattcaactaagcgtaaataaatagtaggaataat
tataattctcttaaaataattaaatattttattatctaattagtaacgtatataaataaa
ttaataaaatttctattatccctatctactatctagtaaaactataattaaaggaacggg
tttaatagaattaatagggaaaaaagaccctattaaacttaattttaatttaatattata
aaaaaatataggaggtataaaataggtaggagcttcaacgctagtaaaatactactactc
ctattatctttttacttatttaattaaacggggctagattttcatccaacttctaatttt
aaagtccttcgcaggccnan-----
>17.07.21/99_100_F_anc_2021-07-17.ab1
--------nanttaataaccnatttaaaactannnnnnnnnanggggaatctaactatct
aattaaaatatagtantacaatagctaaaaagtagtattaatacaatataatttttactt
aatattctaaatattaaagtaaaaaaattcaactaagcgtaaataaatagtaggaataat
tataattctcttaaaataattaaatattttattatctaattagtaacgtatataaataaa
ttaataaaattcctattatccctatctactatctagtaaaactataattaaaggaacggg
tttaatagaattaatagggaaaaaagaccctattaaacttaattttaatttaatattata
aaaaaatataggaggtataaaataggtaggagcttcaacgctagtaaaatactactactc
ctattatctttttacttatttaattaaacggggctagattttcatccaacttctaatttt
aaagtccttcgcaggccgacttann
