# Supplementary material for: Chromatin structure influences rate and spectrum of spontaneous mutations in Neurospora crassa
Source: Genome Res. 2023 Apr;33(4):599–611. doi: 10.1101/gr.276992.122 (PMC10234303; doi:10.1101/gr.276992.122)
Supplement: Supplemental Material [file supp_gr.276992.122_Supplememtal_Scripts_v2.zip]

Archive with 103 entries (93 files):
- mutation_ms-master/
- mutation_ms-master/curated_mutations_final.csv
- mutation_ms-master/MAanalysis.R
- mutation_ms-master/mutationscripts.R
- mutation_ms-master/README.md
- mutation_ms-master/bioinf/
- mutation_ms-master/bioinf/call_genotype_all.sh
- mutation_ms-master/bioinf/dbimport.sh
- mutation_ms-master/bioinf/genotypeGVCF_array.sh
- mutation_ms-master/bioinf/mapping_cluster_all.sh
- mutation_ms-master/bioinf/mutations_neuro_MA.py
- mutation_ms-master/bioinf/natpop_allpos.py
- mutation_ms-master/bioinf/postprocess_vcf.sh
- mutation_ms-master/bioinf/retrieve.py
- mutation_ms-master/call_CNVs/
- mutation_ms-master/call_CNVs/mv_cnv-seq.sh
- mutation_ms-master/call_CNVs/mv_cnvnator.sh
- mutation_ms-master/call_CNVs/mv_SECNVs.sh
- mutation_ms-master/call_SVs/
- mutation_ms-master/call_SVs/mv_delly.sh
- mutation_ms-master/call_SVs/mv_lumpyexpress.sh
- mutation_ms-master/call_SVs/mv_pindel.sh
- mutation_ms-master/call_SVs/mv_snp.sh
- mutation_ms-master/call_SVs/mv_svaba.sh
- mutation_ms-master/chromatin/
- mutation_ms-master/chromatin/2489.euchromatin.bed
- mutation_ms-master/chromatin/2489.H3K27.domains.duprm.bed
- mutation_ms-master/chromatin/2489.H3K27_exK9.bed
- mutation_ms-master/chromatin/2489.H3K36.domains.duprm.bed
- mutation_ms-master/chromatin/2489.H3K9.domains.duprm.bed
- mutation_ms-master/chromatin/centromeres.csv
- mutation_ms-master/chromatin/duplicated.csv
- mutation_ms-master/data/
- mutation_ms-master/data/alldomain_relrates.RData
- mutation_ms-master/data/calledsites.RData
- mutation_ms-master/data/complex.RData
- mutation_ms-master/data/data.all.gc.RData
- mutation_ms-master/data/domainthetares.RData
- mutation_ms-master/data/gc.data.RData
- mutation_ms-master/data/gc.data1000.RData
- mutation_ms-master/data/gc.data400.RData
- mutation_ms-master/data/gc.data600.RData
- mutation_ms-master/data/gc.data800.RData
- mutation_ms-master/data/GCmodel.RData
- mutation_ms-master/data/indel.domains.res.RData
- mutation_ms-master/data/indels.domains.RData
- mutation_ms-master/data/indels.RData
- mutation_ms-master/data/load.res.RData
- mutation_ms-master/data/mitoses.RData
- mutation_ms-master/data/mitosesexp.RData
- mutation_ms-master/data/mutation_rates.RData
- mutation_ms-master/data/mutspectra.RData
- mutation_ms-master/data/mutspectra_domains.RData
- mutation_ms-master/data/pyrmodel.RData
- mutation_ms-master/data/pyrmodel_domains.RData
- mutation_ms-master/data/pyrmodel_plotdata.RData
- mutation_ms-master/data/pyrplotdata.RData
- mutation_ms-master/data/rates_domains.RData
- mutation_ms-master/data/rates_domains_post.RData
- mutation_ms-master/data/rate_meiosis.RData
- mutation_ms-master/data/spectra_asex_posterior.RData
- mutation_ms-master/data/spectra_domains_ratio_trinuc.RData
- mutation_ms-master/data/spectra_results.RData
- mutation_ms-master/data/spectra_sex_posterior.RData
- mutation_ms-master/data/summary.RData
- mutation_ms-master/data/thetaModel.RData
- mutation_ms-master/data/thetaModel_alt.RData
- mutation_ms-master/data/thetaModel_new1000.RData
- mutation_ms-master/data/thetaModel_new200.RData
- mutation_ms-master/data/thetaModel_new400.RData
- mutation_ms-master/data/thetaModel_new600.RData
- mutation_ms-master/data/thetaModel_new800.RData
- mutation_ms-master/data/thetaSummary.RData
- mutation_ms-master/data/thetaW.RData
- mutation_ms-master/data/thetaW_1000.RData
- mutation_ms-master/data/thetaW_1000_tv.RData
- mutation_ms-master/data/translocations.RData
- mutation_ms-master/data/trinuc_data.RData
- mutation_ms-master/data/tripH3K9.RData
- mutation_ms-master/data/triplet.RData
- mutation_ms-master/data/triplets.RData
- mutation_ms-master/data/triplet_domains.RData
- mutation_ms-master/data/tripmodelcomp.RData
- mutation_ms-master/data/trip_posterior.RData
- mutation_ms-master/data/tstv_domains.RData
- mutation_ms-master/mitoses/
- mutation_ms-master/mitoses/colonies_on_plates2.csv
- mutation_ms-master/mitoses/mitoses.R
- mutation_ms-master/mitoses/nuclei_counts.csv
- mutation_ms-master/mitoses/sorbose_colonies.csv
- mutation_ms-master/mitoses/tt_diameters.csv
- mutation_ms-master/simulation_mutations/
- mutation_ms-master/simulation_mutations/create_RMT2.sh
- mutation_ms-master/simulation_mutations/mv_mutation_simulator.sh
- mutation_ms-master/simulation_SV/
- mutation_ms-master/simulation_SV/mv_simul.sh
- mutation_ms-master/simulation_SV/mv_survivor_eval.sh
- mutation_ms-master/trinucleotide/
- mutation_ms-master/trinucleotide/Nc_trinuc_freq_centromeres.txt
- mutation_ms-master/trinucleotide/Nc_trinuc_freq_euchromatin.txt
- mutation_ms-master/trinucleotide/Nc_trinuc_freq_H3K27_exK9.txt
- mutation_ms-master/trinucleotide/Nc_trinuc_freq_H3K9.txt
- mutation_ms-master/trinucleotide/Nc_trinuc_freq_whole_genome.txt
