# Supplementary material for: Chromatin structure influences rate and spectrum of spontaneous mutations in Neurospora crassa
Source: Genome Res. 2023 Apr;33(4):599–611. doi: 10.1101/gr.276992.122 (PMC10234303; doi:10.1101/gr.276992.122)
Supplement: Supplemental Material [file supp_gr.276992.122_Supplememtal_Scripts_v2.zip › mutation_ms-master/curated_mutations_final.csv]

Chromosome	Position	Line	anc.GT	anc.GQ	sample.GT	sample.GQ	anc.base	sample.base	curation	type	length	notes	point.type
Supercontig_12.1	8713031	L10G40	NA	NA	1/1	NA	NA	NA	confirm	deletion	-29		NA
Supercontig_12.8	129803	L10G40	NA	NA	0/1	NA	NA	NA	confirm	translocation	NA	Supercontig_12.9:78348	NA
Supercontig_12.1	6424038	L10G40	0/0	78	1/1	66	T	G	confirm	point	NA	local region has bad mapping	transversion
Supercontig_12.1	9738885	L10G40	0/0	84	1/1	87	A	T	OK	point	NA	local region has bad mapping	transversion
Supercontig_12.7	2225983	L10G40	0/0	99	1/1	99	A	G	OK	point	NA	local region has bad mapping	transition
Supercontig_12.1	3187715	L10G40	0/0	99	1/1	99	A	G	OK	point	NA		transition
Supercontig_12.1	3704020	L10G40	0/0	99	1/1	99	A	G	OK	point	NA		transition
Supercontig_12.1	3748467	L10G40	0/0	99	1/1	99	A	C	OK	point	NA		transversion
Supercontig_12.1	6255231	L10G40	0/0	99	1/1	99	T	C	OK	point	NA		transition
Supercontig_12.1	7163032	L10G40	0/0	99	1/1	99	C	T	OK	point	NA		transition
Supercontig_12.1	9472204	L10G40	0/0	99	1/1	99	T	A	OK	point	NA		transversion
Supercontig_12.1	9710668	L10G40	0/0	72	1/1	99	A	C	OK	point	NA		transversion
Supercontig_12.10	36135	L10G40	0/0	99	1/1	99	C	T	OK	point	NA		transition
Supercontig_12.2	576901	L10G40	0/0	99	1/1	99	G	A	OK	point	NA		transition
Supercontig_12.2	810536	L10G40	0/0	68	1/1	99	C	T	OK	point	NA		transition
Supercontig_12.2	1272752	L10G40	0/0	99	1/1	99	A	G	OK	point	NA		transition
Supercontig_12.2	1733175	L10G40	0/0	99	1/1	99	C	T	OK	point	NA		transition
Supercontig_12.2	2113977	L10G40	0/0	99	1/1	99	T	G	OK	point	NA		transversion
Supercontig_12.3	558038	L10G40	0/0	99	1/1	67	ATTCG	ATTCGTTCGTTCG	OK	insertion	8	microsatellite	NA
Supercontig_12.4	214870	L10G40	0/0	99	1|1	99	G	T	OK	point	NA		transversion
Supercontig_12.4	614326	L10G40	0/0	99	1/1	99	T	C	OK	point	NA		transition
Supercontig_12.4	903059	L10G40	0/0	99	1/1	99	C	A	OK	point	NA		transversion
Supercontig_12.4	1017550	L10G40	0/0	99	1/1	99	A	T	OK	point	NA		transversion
Supercontig_12.4	1137209	L10G40	0/0	99	1/1	99	T	G	OK	point	NA		transversion
Supercontig_12.4	2111350	L10G40	0/0	99	1|1	99	G	A	OK	point	NA		transition
Supercontig_12.4	5340060	L10G40	0/0	99	1/1	72	AAAAAG	AAAAAGAAAAG	OK	insertion	5	microsatellite	NA
Supercontig_12.5	597516	L10G40	0/0	99	1/1	99	C	A	OK	point	NA		transversion
Supercontig_12.5	1176933	L10G40	0/0	99	1/1	99	G	C	OK	point	NA		transversion
Supercontig_12.5	5013776	L10G40	0/0	99	1/1	99	G	A	OK	point	NA		transition
Supercontig_12.5	6086105	L10G40	0/0	99	1/1	60	GGTT	GGTTGTT	OK	insertion	3	microsatellite	NA
Supercontig_12.6	771960	L10G40	0/0	99	1/1	99	C	CGGT	OK	insertion	3	microsatellite	NA
Supercontig_12.6	3002262	L10G40	0/0	99	1/1	93	G	T	OK	point	NA		transversion
Supercontig_12.6	3789829	L10G40	0/0	99	1/1	99	A	G	OK	point	NA		transition
Supercontig_12.7	376543	L10G40	0/0	87	1/1	99	G	A	OK	point	NA		transition
Supercontig_12.7	920556	L10G40	0/0	99	1/1	99	G	A	OK	point	NA		transition
Supercontig_12.7	2355718	L10G40	0/0	99	1/1	99	C	A	OK	point	NA		transversion
Supercontig_12.8	45115	L10G40	0/0	90	1/1	99	A	T	OK	point	NA		transversion
Supercontig_12.1	6779970	L11G40	0/0	99	1/1	99	G	GTTTTGTCTATCGCTAATGCATGCCGACATTTCGGAATGACTTACATGTTTAAGTGTAAAAAGAGCGTATAATTTGATGAGTCC	confirm	insertion	83	check haplotype caller, looks like duplication	NA
Supercontig_12.1	7055793	L11G40	0/0	99	1/1	99	C	CGTTTGTCATTCGAGGTCGGTCGGTAATTTGAGTCATCTGCTT	confirm	insertion	42	check haplotype caller, looks like a duplication	NA
Supercontig_12.4	4659885	L11G40	0/0	53	1/1	52	AA	A	OK	deletion	-1	check haplotype caller, homopolymer	NA
Supercontig_12.5	3912906	L11G40	0/0	99	1/1	51	T	C	OK	point	NA	check haplotype caller	transition
Supercontig_12.1	3916155	L11G40	0/0	99	1|1	87	G	A	OK	point	NA		transition
Supercontig_12.1	4071779	L11G40	0/0	93	1/1	99	A	G	OK	point	NA		transition
Supercontig_12.1	5322100	L11G40	0/0	99	1/1	99	C	G	OK	point	NA		transversion
Supercontig_12.11	28521	L11G40	0/0	99	1/1	99	T	A	OK	point	NA		transversion
Supercontig_12.12	15800	L11G40	0/0	99	1/1	99	T	C	OK	point	NA		transition
Supercontig_12.2	1174473	L11G40	0/0	99	1/1	99	G	T	OK	point	NA		transversion
Supercontig_12.2	4299675	L11G40	0/0	99	1/1	99	G	A	OK	point	NA		transition
Supercontig_12.4	2542565	L11G40	0/0	99	1/1	99	C	T	OK	point	NA		transition
Supercontig_12.5	1064518	L11G40	0/0	99	1/1	99	T	C	OK	point	NA		transition
Supercontig_12.6	118111	L11G40	0/0	99	1/1	99	T	A	OK	point	NA		transversion
Supercontig_12.6	3000590	L11G40	0/0	83	1/1	99	A	G	OK	point	NA		transition
Supercontig_12.7	3417411	L11G40	0/0	99	1/1	99	C	T	OK	point	NA		transition
Supercontig_12.7	3833218	L11G40	0/0	84	1/1	99	G	T	OK	point	NA		transversion
Supercontig_12.9	77851	L11G40	0/0	99	1/1	99	T	G	OK	point	NA		transversion
Supercontig_12.1	8220959	L12G40	0/0	99	1/1	99	T	TGTCCATCATGAACTCTGGCAGAGCCTTGGATGAATGAAGAGGG	confirm	insertion	43	looks like duplication	NA
Supercontig_12.1	99786	L12G40	0/0	99	1/1	99	G	A	OK	point	NA		transition
Supercontig_12.1	822655	L12G40	0/0	90	2/2	50	GA	G	OK	deletion	-1	homopolymer	NA
Supercontig_12.1	992745	L12G40	0/0	50	2/2	32	TCAA	TCAACAA	OK	insertion	3	microsatellite	NA
Supercontig_12.1	1338221	L12G40	0/0	99	1/1	99	C	A	OK	point	NA		transversion
Supercontig_12.1	3782150	L12G40	0/0	99	1/1	99	T	G	OK	point	NA		transversion
Supercontig_12.1	4575950	L12G40	0/0	99	1/1	99	TCCTCAGAGGTCCGATGAGGAGGGC	T	OK	deletion	-24	repeat	NA
Supercontig_12.1	6492492	L12G40	0/0	99	2/2	42	AC	ACC	OK	insertion	1	homopolymer	NA
Supercontig_12.1	9024254	L12G40	0/0	99	1/1	99	T	TAAC	OK	insertion	3	microsatellite	NA
Supercontig_12.1	9779421	L12G40	0/0	99	1|1	99	G	A	OK	point	NA		transition
Supercontig_12.1	9797161	L12G40	0/0	99	1/1	99	T	C	OK	point	NA		transition
Supercontig_12.2	1635970	L12G40	0/0	99	1/1	99	A	G	OK	point	NA		transition
Supercontig_12.2	1889298	L12G40	0/0	99	1/1	99	C	T	OK	point	NA		transition
Supercontig_12.3	746349	L12G40	0/0	69	1|1	99	G	C	OK	point	NA		transversion
Supercontig_12.3	760114	L12G40	0/0	99	1/1	99	T	C	OK	point	NA		transition
Supercontig_12.4	14365	L12G40	0/0	99	1/1	99	T	G	OK	point	NA		transversion
Supercontig_12.4	940049	L12G40	0/0	81	1/1	99	G	A	OK	point	NA		transition
Supercontig_12.4	1953628	L12G40	0/0	99	1/1	99	C	CA	OK	insertion	1	homopolymer	NA
Supercontig_12.4	2726355	L12G40	0/0	99	1/1	99	G	A	OK	point	NA		transition
Supercontig_12.4	3997880	L12G40	0/0	99	2/2	69	A	AT	OK	insertion	1	homopolymer	NA
Supercontig_12.5	33818	L12G40	0/0	99	1/1	70	G	GAAGAGAAGGTA	OK	insertion	11	repeat	NA
Supercontig_12.5	1683963	L12G40	0/0	99	1/1	99	G	A	OK	point	NA		transition
Supercontig_12.5	4770365	L12G40	0/0	99	1/1	99	C	T	OK	point	NA		transition
Supercontig_12.5	5996857	L12G40	0/0	99	1/1	99	T	C	OK	point	NA		transition
Supercontig_12.5	6187289	L12G40	0/0	84	1/1	99	A	G	OK	point	NA		transition
Supercontig_12.6	1989589	L12G40	0/0	75	1/1	99	T	A	OK	point	NA		transversion
Supercontig_12.6	2995177	L12G40	0/0	99	1/1	99	G	C	OK	point	NA		transversion
Supercontig_12.7	1564156	L12G40	0/0	99	1/1	99	C	CCTT	OK	insertion	3	microsatellite	NA
Supercontig_12.7	3067700	L12G40	0/0	90	1/1	46	G	GT	OK	insertion	1	homopolymer	NA
Supercontig_12.9	87385	L12G40	0/0	99	1/1	99	G	A	OK	point	NA		transition
Supercontig_12.6	2848190	L12G40	0/0	99	1|1	99	T	A	confirm	complex	NA	local region has bad mapping (possibly complex mutation) check haplotype caller	transversion
Supercontig_12.1	2021771	L13G40	0/0	54	1/1	32	TT	T	confirm	deletion	-1	check haplotype caller, homopolymer	NA
Supercontig_12.7	4211226	L13G40	0/0	99	1/1	99	C	G	OK	point	NA	local region has bad mapping	transversion
Supercontig_12.9	79432	L13G40	0/0	93	1/1	82	A	C	OK	point	NA	local region has bad mapping	transversion
Supercontig_12.9	118867	L13G40	0/0	99	1/1	99	T	C	OK	point	NA	local region has bad mapping	transition
Supercontig_12.1	2322899	L13G40	0/0	90	1/1	99	G	C	OK	point	NA		transversion
Supercontig_12.1	2392355	L13G40	0/0	99	1/1	99	G	T	OK	point	NA		transversion
Supercontig_12.1	2796130	L13G40	0/0	99	1/1	99	T	A	OK	point	NA		transversion
Supercontig_12.1	3924538	L13G40	0/0	87	1|1	67	A	G	OK	point	NA		transition
Supercontig_12.1	3960444	L13G40	0/0	99	1/1	99	T	C	OK	point	NA		transition
Supercontig_12.1	4633733	L13G40	0/0	99	1/1	99	GACA	GACAACA	OK	insertion	3	mictosatellite	NA
Supercontig_12.1	5932765	L13G40	0/0	99	1/1	99	A	G	OK	point	NA		transition
Supercontig_12.10	99400	L13G40	0/0	99	1/1	99	G	T	OK	point	NA		transversion
Supercontig_12.17	2031	L13G40	0/0	99	1/1	93	G	C	OK	point	NA		transversion
Supercontig_12.2	116440	L13G40	0/0	99	1/1	99	A	C	OK	point	NA		transversion
Supercontig_12.2	1265284	L13G40	0/0	99	1/1	99	C	G	OK	point	NA		transversion
Supercontig_12.2	1857346	L13G40	0/0	99	2/2	77	ATCTTCT	ATCTTCTTCT	OK	insertion	3	microsatellite	NA
Supercontig_12.2	4478488	L13G40	0/0	93	1/1	77	T	G	OK	point	NA		transversion
Supercontig_12.3	743797	L13G40	0/0	99	1/1	99	C	G	OK	point	NA		transversion
Supercontig_12.3	4820848	L13G40	0/0	99	1/1	99	G	A	OK	point	NA		transition
Supercontig_12.4	881905	L13G40	0/0	99	1/1	99	T	C	OK	point	NA		transition
Supercontig_12.4	1164108	L13G40	0/0	99	1/1	99	A	C	OK	point	NA		transversion
Supercontig_12.4	2712251	L13G40	0/0	99	1/1	99	G	T	OK	point	NA		transversion
Supercontig_12.4	4291764	L13G40	0/0	99	1/1	99	A	C	OK	point	NA		transversion
Supercontig_12.4	4634880	L13G40	0/0	99	1/1	99	G	C	OK	point	NA		transversion
Supercontig_12.5	1055959	L13G40	0/0	99	1/1	99	A	T	OK	point	NA		transversion
Supercontig_12.5	2178547	L13G40	0/0	99	1/1	99	G	T	OK	point	NA		transversion
Supercontig_12.5	2205580	L13G40	0/0	99	1/1	99	C	G	OK	point	NA		transversion
Supercontig_12.5	4788907	L13G40	0/0	93	1/1	99	A	T	OK	point	NA		transversion
Supercontig_12.6	2117621	L13G40	0/0	99	1/1	99	T	C	OK	point	NA		transition
Supercontig_12.6	2742258	L13G40	0/0	99	1/1	99	T	G	OK	point	NA		transversion
Supercontig_12.6	3416403	L13G40	0/0	99	1/1	99	A	G	OK	point	NA		transition
Supercontig_12.7	1076157	L13G40	0/0	99	1/1	99	TA	T	OK	deletion	-1	homopolymer	NA
Supercontig_12.7	2089353	L13G40	0/0	99	1/1	99	T	C	OK	point	NA		transition
Supercontig_12.7	2635289	L13G40	0/0	99	1/1	99	G	A	OK	point	NA		transition
Supercontig_12.7	4245239	L13G40	0/0	51	1|1	95	A	G	OK	point	NA		transition
Supercontig_12.4	324491	L14G40	0/0	99	1|1	99	A	NA	confirm	deletion	-113	check haplotype caller, looks like deletion at 324 491 – 324 604	NA
Supercontig_12.1	2346705	L14G40	0/0	99	1/1	99	G	T	OK	point	NA		transversion
Supercontig_12.1	9294347	L14G40	0/0	99	1/1	99	C	G	OK	point	NA		transversion
Supercontig_12.1	9775101	L14G40	0/0	99	1/1	99	A	C	OK	point	NA		transversion
Supercontig_12.2	1733527	L14G40	0/0	90	1/1	97	T	TTTATCCTAATTA	OK	insertion	12	repeat	NA
Supercontig_12.2	4112297	L14G40	0/0	99	1/1	99	A	G	OK	point	NA		transition
Supercontig_12.3	750898	L14G40	0/0	48	1/1	60	A	C	OK	point	NA		transversion
Supercontig_12.3	826410	L14G40	0/0	99	1/1	99	C	T	OK	point	NA		transition
Supercontig_12.3	904244	L14G40	0/0	99	1/1	99	G	T	OK	point	NA		transversion
Supercontig_12.4	1000693	L14G40	0/0	99	1/1	99	G	A	OK	point	NA		transition
Supercontig_12.4	1482981	L14G40	0/0	99	1/1	99	A	T	OK	point	NA		transversion
Supercontig_12.4	2343373	L14G40	0/0	99	1/1	99	T	C	OK	point	NA		transition
Supercontig_12.4	4171008	L14G40	0/0	99	1/1	99	T	C	OK	point	NA		transition
Supercontig_12.4	5216672	L14G40	0/0	75	1/1	89	G	T	OK	point	NA		transversion
Supercontig_12.5	575507	L14G40	0/0	99	1/1	99	T	C	OK	point	NA		transition
Supercontig_12.5	1035063	L14G40	0/0	99	1/1	99	A	C	OK	point	NA		transversion
Supercontig_12.5	1045176	L14G40	0/0	99	1/1	99	C	G	OK	point	NA		transversion
Supercontig_12.5	4044595	L14G40	0/0	99	1/1	99	T	G	OK	point	NA		transversion
Supercontig_12.6	2286195	L14G40	0/0	99	1/1	99	TACG	T	OK	deletion	-3	ACG repeated 2 times	NA
Supercontig_12.6	2947417	L14G40	0/0	99	1/1	69	T	C	OK	point	NA		transition
Supercontig_12.7	2298804	L14G40	0/0	99	1/1	98	A	C	OK	point	NA		transversion
Supercontig_12.7	3727028	L14G40	0/0	99	1/1	99	T	C	OK	point	NA		transition
Supercontig_12.7	3949396	L14G40	0/0	99	1/1	99	C	T	OK	point	NA		transition
Supercontig_12.8	47045	L14G40	0/0	99	1|1	93	T	C	OK	point	NA		transition
Supercontig_12.4	324490	L14G40	NA	NA	1/1	NA	NA	NA	OK	deletion	-113		NA
Supercontig_12.2	4478477	L15G40	NA	NA	1/1	NA	NA	NA	OK	deletion	-52		NA
Supercontig_12.1	3466872	L15G40	0/0	99	1/1	99	G	T	OK	point	NA		transversion
Supercontig_12.1	4729915	L15G40	0/0	99	1/1	99	G	C	OK	point	NA		transversion
Supercontig_12.1	7211179	L15G40	0/0	99	1/1	99	G	A	OK	point	NA		transition
Supercontig_12.1	8252522	L15G40	0/0	65	1/1	99	TA	T	OK	deletion	-1	homopolymer	NA
Supercontig_12.3	819816	L15G40	0/0	99	1/1	99	G	C	OK	point	NA		transversion
Supercontig_12.3	867078	L15G40	0/0	99	1/1	54	A	G	OK	point	NA		transition
Supercontig_12.3	3556876	L15G40	0/0	99	1/1	99	C	A	OK	point	NA		transversion
Supercontig_12.4	644961	L15G40	0/0	99	1/1	99	C	T	OK	point	NA		transition
Supercontig_12.4	1928780	L15G40	0/0	99	1/1	99	C	T	OK	point	NA		transition
Supercontig_12.5	3514887	L15G40	0/0	99	1/1	99	C	T	OK	point	NA		transition
Supercontig_12.5	6326698	L15G40	0/0	99	1/1	99	C	A	OK	point	NA		transversion
Supercontig_12.6	1817280	L15G40	0/0	99	1/1	99	A	G	OK	point	NA		transition
Supercontig_12.7	2985678	L15G40	0/0	99	1/1	99	G	GA	OK	insertion	1	homopolymer	NA
Supercontig_12.7	3096651	L15G40	0/0	99	1/1	99	C	CTGAT	OK	insertion	4	microsatellite	NA
Supercontig_12.7	4018228	L15G40	0/0	99	1/1	99	C	T	OK	point	NA		transition
Supercontig_12.8	16818	L15G40	0/0	99	1/1	99	G	A	OK	point	NA		transition
Supercontig_12.9	82890	L15G40	0/0	99	1/1	99	AT	A	OK	deletion	-1	homopolymer	NA
Supercontig_12.4	324491	L16G40	0/0	99	1|1	99	A	NA	confirm	deletion	-113	check haplotype caller, looks like deletion at 324 491 – 324 604	NA
Supercontig_12.1	937873	L16G40	0/0	99	1/1	99	A	G	OK	point	NA		transition
Supercontig_12.1	1222503	L16G40	0/0	90	1/1	99	A	T	OK	point	NA		transversion
Supercontig_12.1	2390424	L16G40	0/0	99	1/1	99	T	C	OK	point	NA		transition
Supercontig_12.1	3881774	L16G40	0/0	99	1/1	99	C	T	OK	point	NA		transition
Supercontig_12.1	6449007	L16G40	0/0	99	1/1	99	T	A	OK	point	NA		transversion
Supercontig_12.10	83285	L16G40	0/0	90	1/1	81	A	C	OK	point	NA		transversion
Supercontig_12.2	1333662	L16G40	0/0	99	1/1	99	A	T	OK	point	NA		transversion
Supercontig_12.3	76140	L16G40	0/0	99	1/1	90	G	C	OK	point	NA		transversion
Supercontig_12.3	2442011	L16G40	0/0	99	1/1	99	T	C	OK	point	NA		transition
Supercontig_12.3	2898752	L16G40	0/0	99	1/1	99	A	G	OK	point	NA		transition
Supercontig_12.3	3754817	L16G40	0/0	99	1/1	44	CTGTTGTTGTTGTTGTTGTTGTTGT	CTGTTGTTGTTGTTGTTGTTGTTGTTGT	OK	insertion	3	microsatellite	NA
Supercontig_12.4	39717	L16G40	0/0	99	1/1	99	T	A	OK	point	NA		transversion
Supercontig_12.4	120176	L16G40	0/0	99	1/1	99	G	T	OK	point	NA		transversion
Supercontig_12.4	430511	L16G40	0/0	99	1/1	99	C	CG	OK	insertion	1	homopolymer	NA
Supercontig_12.4	2511738	L16G40	0/0	71	1/1	44	G	GACAGCA	OK	insertion	6	microsatellite	NA
Supercontig_12.4	4544660	L16G40	0/0	99	1/1	99	T	C	OK	point	NA		transition
Supercontig_12.4	5932848	L16G40	0/0	72	1/1	66	G	C	OK	point	NA		transversion
Supercontig_12.4	5933910	L16G40	0/0	99	1/1	98	A	C	OK	point	NA		transversion
Supercontig_12.4	6000595	L16G40	0/0	33	1/1	36	TCGGCTATTAGGCGG	T	OK	deletion	-14		NA
Supercontig_12.5	974361	L16G40	0/0	99	1/1	99	A	G	OK	point	NA		transition
Supercontig_12.5	3461732	L16G40	0/0	47	2/2	36	CT	CTT	OK	insertion	1	homopolymer	NA
Supercontig_12.6	1175796	L16G40	0/0	99	1/1	99	C	T	OK	point	NA		transition
Supercontig_12.6	2731967	L16G40	0/0	60	1/1	99	A	C	OK	point	NA		transversion
Supercontig_12.6	2859697	L16G40	0/0	99	1/1	99	T	A	OK	point	NA		transversion
Supercontig_12.6	4116389	L16G40	0/0	99	1/1	99	C	T	OK	point	NA		transition
Supercontig_12.7	1165437	L16G40	0/0	99	1/1	99	T	A	OK	point	NA		transversion
Supercontig_12.7	1401734	L16G40	0/0	99	1/1	99	C	T	OK	point	NA		transition
Supercontig_12.7	2059962	L16G40	0/0	99	1/1	99	G	GGTTGTT	OK	insertion	6	microsatellite	NA
Supercontig_12.7	3782111	L16G40	0/0	99	1/1	99	T	C	OK	point	NA		transition
Supercontig_12.8	7941	L16G40	0/0	99	1/1	99	A	G	OK	point	NA		transition
Supercontig_12.9	30560	L16G40	0/0	99	1/1	99	G	T	OK	point	NA		transversion
Supercontig_12.4	324490	L16G40	NA	NA	1/1	NA	NA	NA	OK	deletion	-113		NA
Supercontig_12.2	2153865	L17G40	0/0	99	1/1	99	A	G	confirm	point	NA	actually an A → G point mutation, ancestor has an A insertion relative to ref which causes the wrong call	transition
Supercontig_12.5	5581950	L17G40	0/0	42	1/1	72	AA	A	OK	deletion	-1	check haplotype caller, homopolymer	NA
Supercontig_12.6	2950378	L17G40	0/0	63	1/1	39	T	C	OK	point	NA	local region has bad mapping	transition
Supercontig_12.1	981117	L17G40	0/0	99	1/1	99	T	C	OK	point	NA		transition
Supercontig_12.1	3694901	L17G40	0/0	99	1/1	99	A	G	OK	point	NA		transition
Supercontig_12.1	3769391	L17G40	0/0	99	1/1	99	C	T	OK	point	NA		transition
Supercontig_12.1	3829136	L17G40	0/0	99	1/1	99	G	C	OK	point	NA		transversion
Supercontig_12.1	6470852	L17G40	0/0	99	1/1	99	G	A	OK	point	NA		transition
Supercontig_12.1	9296969	L17G40	0/0	99	1/1	99	A	T	OK	point	NA		transversion
Supercontig_12.1	9325979	L17G40	0/0	99	1/1	99	T	A	OK	point	NA		transversion
Supercontig_12.1	9482160	L17G40	0/0	87	1/1	99	A	G	OK	point	NA		transition
Supercontig_12.14	5958	L17G40	0/0	99	1/1	99	T	C	OK	point	NA		transition
Supercontig_12.2	1185040	L17G40	0/0	99	1/1	99	G	T	OK	point	NA		transversion
Supercontig_12.2	1288294	L17G40	0/0	99	1/1	66	C	G	OK	point	NA		transversion
Supercontig_12.2	4100823	L17G40	0/0	66	1/1	93	C	A	OK	point	NA		transversion
Supercontig_12.2	4108256	L17G40	0/0	99	1/1	99	G	A	OK	point	NA		transition
Supercontig_12.3	1741325	L17G40	0/0	99	1/1	99	G	C	OK	point	NA		transversion
Supercontig_12.3	2440013	L17G40	0/0	99	1/1	78	C	G	OK	point	NA		transversion
Supercontig_12.4	2354612	L17G40	0/0	99	1/1	99	C	T	OK	point	NA		transition
Supercontig_12.4	3069011	L17G40	0/0	99	1/1	99	C	T	OK	point	NA		transition
Supercontig_12.5	1017999	L17G40	0/0	99	1/1	99	G	A	OK	point	NA		transition
Supercontig_12.5	1111112	L17G40	0/0	99	1/1	99	A	T	OK	point	NA		transversion
Supercontig_12.5	2947560	L17G40	0/0	67	2/2	84	GA	GAA	OK	insertion	1	homopolymer	NA
Supercontig_12.6	1560272	L17G40	0/0	99	1/1	99	G	GA	OK	insertion	1	homopolymer	NA
Supercontig_12.6	2877814	L17G40	0/0	99	1/1	99	C	T	OK	point	NA		transition
Supercontig_12.8	59685	L17G40	0/0	99	1/1	99	G	C	OK	point	NA		transversion
Supercontig_12.8	67813	L17G40	0/0	81	1/1	99	T	G	OK	point	NA		transversion
Supercontig_12.8	86147	L17G40	0/0	99	1/1	99	AG	A	OK	deletion	-1	homopolymer (but only 3 G’s)	NA
Supercontig_12.9	77519	L17G40	0/0	99	1/1	60	G	T	OK	point	NA		transversion
Supercontig_12.9	78745	L17G40	0/0	99	1|1	99	T	A	OK	point	NA		transversion
Supercontig_12.1	1774388	L18G40	0/0	99	1/1	99	TG	T	OK	deletion	-1	homopolymer (but only 2 Gs)	NA
Supercontig_12.1	2166784	L18G40	0/0	99	1/1	99	T	C	OK	point	NA		transition
Supercontig_12.1	2237850	L18G40	0/0	99	1/1	99	G	A	OK	point	NA		transition
Supercontig_12.1	3697441	L18G40	0/0	90	1/1	99	G	A	OK	point	NA		transition
Supercontig_12.1	3790882	L18G40	0/0	99	1/1	99	T	C	OK	point	NA		transition
Supercontig_12.1	3909677	L18G40	0/0	72	1/1	36	G	C	OK	point	NA		transversion
Supercontig_12.1	4073881	L18G40	0/0	99	1/1	99	G	A	OK	point	NA		transition
Supercontig_12.1	4076783	L18G40	0/0	41	1|1	67	AT	A	OK	deletion	-1	homopolymer	NA
Supercontig_12.1	6403288	L18G40	0/0	99	1|1	99	A	G	OK	point	NA		transition
Supercontig_12.1	6437023	L18G40	0/0	99	1/1	99	C	T	OK	point	NA		transition
Supercontig_12.1	9745830	L18G40	0/0	99	1/1	99	A	G	OK	point	NA		transition
Supercontig_12.2	128754	L18G40	0/0	99	1/1	99	G	A	OK	point	NA		transition
Supercontig_12.2	408305	L18G40	0/0	99	1/1	99	A	G	OK	point	NA		transition
Supercontig_12.3	934575	L18G40	0/0	99	1/1	99	AATTAATTT	A	OK	deletion	-8		NA
Supercontig_12.3	4242489	L18G40	0/0	99	1/1	99	G	C	OK	point	NA		transversion
Supercontig_12.4	443228	L18G40	0/0	92	3/3	57	TA	T	OK	deletion	-1	homopolymer	NA
Supercontig_12.4	1445683	L18G40	0/0	81	1/1	87	T	G	OK	point	NA		transversion
Supercontig_12.4	3153044	L18G40	0/0	99	1/1	78	G	GC	OK	insertion	1	homopolymer	NA
Supercontig_12.4	4657442	L18G40	0/0	81	1/1	72	T	G	OK	point	NA		transversion
Supercontig_12.4	5918070	L18G40	0/0	99	1|1	99	A	C	OK	point	NA		transversion
Supercontig_12.5	799565	L18G40	0/0	99	1/1	99	G	A	OK	point	NA		transition
Supercontig_12.5	3862611	L18G40	0/0	99	2/2	99	GATC	GATCATC	OK	insertion	3	microsatellite	NA
Supercontig_12.6	235939	L18G40	0/0	99	1/1	99	T	C	OK	point	NA		transition
Supercontig_12.6	758461	L18G40	0/0	99	1/1	99	C	A	OK	point	NA		transversion
Supercontig_12.6	2354778	L18G40	0/0	99	1/1	99	G	T	OK	point	NA		transversion
Supercontig_12.6	2864852	L18G40	0/0	99	1/1	99	A	G	OK	point	NA		transition
Supercontig_12.6	3520275	L18G40	0/0	99	1/1	99	C	A	OK	point	NA		transversion
Supercontig_12.6	4186913	L18G40	0/0	81	1/1	81	A	G	OK	point	NA		transition
Supercontig_12.7	2091629	L18G40	0/0	99	1/1	99	C	T	OK	point	NA		transition
Supercontig_12.7	2244711	L18G40	0/0	99	1/1	99	C	G	OK	point	NA		transversion
Supercontig_12.7	2337161	L18G40	0/0	99	1/1	99	C	G	OK	point	NA		transversion
Supercontig_12.7	2357198	L18G40	0/0	99	2/2	57	TTTA	TTTATTA	OK	insertion	3	microsatellite	NA
Supercontig_12.7	2434120	L18G40	0/0	99	1/1	99	A	C	OK	point	NA		transversion
Supercontig_12.7	2499352	L18G40	0/0	99	1/1	99	C	G	OK	point	NA		transversion
Supercontig_12.7	4110593	L18G40	0/0	99	1/1	99	T	G	OK	point	NA		transversion
Supercontig_12.8	111851	L18G40	0/0	99	1/1	99	T	C	OK	point	NA		transition
Supercontig_12.9	54001	L18G40	0/0	99	1|1	99	T	C	OK	point	NA		transition
Supercontig_12.4	324490	L18G40	NA	NA	1/1	NA	NA	NA	OK	deletion	-113		NA
Supercontig_12.1	5852116	L18G40	0/0	99	1|1	99	GA	G	confirm	complex	NA	check haplotype caller (seems like a complex mutation in region 5 852 117 – 5 852 146)	NA
Supercontig_12.9	113978	L19G40	NA	NA	0/1	NA	NA	NA	confirm	deletion	-8723		NA
Supercontig_12.1	1549758	L19G40	0/0	99	2/2	65	C	CTCTT	OK	insertion	4	microsatellite	NA
Supercontig_12.1	3614803	L19G40	0/0	99	1/1	99	A	C	OK	point	NA		transversion
Supercontig_12.1	3924572	L19G40	0/0	99	1/1	64	T	G	OK	point	NA		transversion
Supercontig_12.1	5834562	L19G40	0/0	99	1|1	99	G	A	OK	point	NA		transition
Supercontig_12.1	6108176	L19G40	0/0	99	1/1	36	C	CA	OK	insertion	1	homopolymer	NA
Supercontig_12.11	18956	L19G40	0/0	67	1/1	80	G	T	OK	point	NA		transversion
Supercontig_12.2	1330084	L19G40	0/0	99	1/1	99	C	G	OK	point	NA		transversion
Supercontig_12.2	2307215	L19G40	0/0	99	1/1	99	G	C	OK	point	NA		transversion
Supercontig_12.2	4100337	L19G40	0/0	99	1/1	72	G	A	OK	point	NA		transition
Supercontig_12.3	4037089	L19G40	0/0	99	1/1	99	G	A	OK	point	NA		transition
Supercontig_12.4	123818	L19G40	0/0	81	1/1	93	C	T	OK	point	NA		transition
Supercontig_12.4	1483635	L19G40	0/0	99	1/1	99	A	T	OK	point	NA		transversion
Supercontig_12.4	3438092	L19G40	0/0	99	1/1	99	C	CA	OK	insertion	1	homopolymer	NA
Supercontig_12.4	4294361	L19G40	0/0	99	1/1	75	T	G	OK	point	NA		transversion
Supercontig_12.4	4654700	L19G40	0/0	99	1/1	99	T	G	OK	point	NA		transversion
Supercontig_12.4	5703104	L19G40	0/0	99	1/1	30	ATTC	A	OK	deletion	-3		NA
Supercontig_12.5	1062817	L19G40	0/0	96	2/2	45	CTA	CTATA	OK	insertion	2	microsatellite	NA
Supercontig_12.5	1186029	L19G40	0/0	99	1/1	99	C	T	OK	point	NA		transition
Supercontig_12.6	5397	L19G40	0/0	99	1/1	99	G	A	OK	point	NA		transition
Supercontig_12.6	440674	L19G40	0/0	83	1/1	93	G	A	OK	point	NA		transition
Supercontig_12.6	626689	L19G40	0/0	99	1/1	93	G	GTCA	OK	insertion	3	microsatellite	NA
Supercontig_12.6	1070727	L19G40	0/0	99	1/1	96	T	C	OK	point	NA		transition
Supercontig_12.6	1334677	L19G40	0/0	63	1/1	69	G	A	OK	point	NA		transition
Supercontig_12.6	3417146	L19G40	0/0	75	1/1	99	A	G	OK	point	NA		transition
Supercontig_12.6	3577204	L19G40	0/0	99	1/1	99	G	A	OK	point	NA		transition
Supercontig_12.7	442932	L19G40	0/0	99	1/1	99	T	G	OK	point	NA		transversion
Supercontig_12.7	1123691	L19G40	0/0	99	1/1	99	C	A	OK	point	NA		transversion
Supercontig_12.7	1335419	L19G40	0/0	99	1/1	90	T	C	OK	point	NA		transition
Supercontig_12.7	2259251	L19G40	0/0	99	1/1	99	C	T	OK	point	NA		transition
Supercontig_12.7	2569116	L19G40	0/0	99	1/1	99	A	T	OK	point	NA		transversion
Supercontig_12.7	3642472	L19G40	0/0	99	1/1	99	C	CA	OK	insertion	1	homopolymer	NA
Supercontig_12.8	178914	L19G40	0/0	99	2/2	99	G	T	OK	point	NA		transversion
Supercontig_12.5	4770875	L1G40	NA	NA	0/1	NA	NA	NA	confirm	deletion	-343		NA
Supercontig_12.1	7748482	L1G40	0/0	99	1/1	96	G	T	OK	point	NA		transversion
Supercontig_12.1	9287573	L1G40	0/0	99	1/1	93	A	C	OK	point	NA		transversion
Supercontig_12.11	1478	L1G40	0/0	96	1/1	93	C	G	OK	point	NA		transversion
Supercontig_12.2	110577	L1G40	0/0	99	1/1	99	C	T	OK	point	NA		transition
Supercontig_12.2	3376999	L1G40	0/0	93	1/1	51	T	A	OK	point	NA		transversion
Supercontig_12.2	4257251	L1G40	0/0	99	1/1	99	TA	T	OK	deletion	-1	not in polymer	NA
Supercontig_12.3	305137	L1G40	0/0	99	1/1	99	G	C	OK	point	NA		transversion
Supercontig_12.3	357927	L1G40	0/0	99	1/1	99	C	G	OK	point	NA		transversion
Supercontig_12.3	1388599	L1G40	0/0	99	1/1	99	C	T	OK	point	NA		transition
Supercontig_12.3	1448149	L1G40	0/0	99	2/2	71	GA	GAA	OK	insertion	1	homopolymer	NA
Supercontig_12.3	2195079	L1G40	0/0	99	1/1	99	G	C	OK	point	NA		transversion
Supercontig_12.4	1897549	L1G40	0/0	84	1/1	45	C	A	OK	point	NA		transversion
Supercontig_12.4	3714201	L1G40	0/0	99	1/1	99	C	T	OK	point	NA		transition
Supercontig_12.4	5520332	L1G40	0/0	90	1|1	75	A	T	OK	point	NA		transversion
Supercontig_12.4	5717998	L1G40	0/0	99	1/1	99	G	T	OK	point	NA		transversion
Supercontig_12.4	5970951	L1G40	0/0	90	1/1	99	T	C	OK	point	NA		transition
Supercontig_12.5	1112630	L1G40	0/0	99	1/1	99	G	A	OK	point	NA		transition
Supercontig_12.5	4247467	L1G40	0/0	99	1/1	99	A	G	OK	point	NA		transition
Supercontig_12.5	6037668	L1G40	0/0	99	1/1	99	T	C	OK	point	NA		transition
Supercontig_12.5	6274040	L1G40	0/0	99	1/1	99	T	A	OK	point	NA		transversion
Supercontig_12.6	1860117	L1G40	0/0	60	1/1	70	A	T	OK	point	NA		transversion
Supercontig_12.6	2967172	L1G40	0/0	99	1/1	99	A	T	OK	point	NA		transversion
Supercontig_12.6	3042884	L1G40	0/0	99	1/1	99	T	G	OK	point	NA		transversion
Supercontig_12.6	3424408	L1G40	0/0	99	1/1	99	G	A	OK	point	NA		transition
Supercontig_12.6	3872189	L1G40	0/0	99	1/1	99	C	T	OK	point	NA		transition
Supercontig_12.7	65043	L1G40	0/0	99	2|2	96	GACAACA	GACAACAACA	OK	insertion	3	microsatellite	NA
Supercontig_12.7	1068578	L1G40	0/0	99	1/1	99	T	C	OK	point	NA		transition
Supercontig_12.7	2166288	L1G40	0/0	99	1/1	84	A	G	OK	point	NA		transition
Supercontig_12.7	2214286	L1G40	0/0	75	1|1	99	C	A	OK	point	NA		transversion
Supercontig_12.7	3843271	L1G40	0/0	99	1/1	96	T	TAGACAGAC	OK	insertion	8	satellite	NA
Supercontig_12.8	41669	L1G40	0/0	99	1/1	99	A	C	OK	point	NA		transversion
Supercontig_12.9	40923	L1G40	0/0	99	1/1	83	T	C	OK	point	NA		transition
Supercontig_12.1	203767	L20G40	0/0	99	1|1	74	A	ATTCCCT	OK	insertion	6	local region has bad mapping quality	NA
Supercontig_12.3	3568030	L20G40	0/0	30	1/1	63	CTGT	C	OK	deletion	-3	microsatellite	NA
Supercontig_12.1	292751	L20G40	0/0	62	1|1	32	T	TAACGAC	OK	insertion	6	minisatellite repeat	NA
Supercontig_12.1	3263820	L20G40	0/0	99	1/1	99	T	C	OK	point	NA		transition
Supercontig_12.1	3527624	L20G40	0/0	99	1|1	99	G	A	OK	point	NA		transition
Supercontig_12.1	4227943	L20G40	0/0	93	2|2	37	T	C	OK	point	NA		transition
Supercontig_12.1	6359492	L20G40	0/0	99	1/1	99	TGTC	T	OK	deletion	-3	2 GTC repeats	NA
Supercontig_12.1	9791089	L20G40	0/0	99	1/1	99	C	G	OK	point	NA		transversion
Supercontig_12.12	16112	L20G40	0/0	99	1/1	99	T	G	OK	point	NA		transversion
Supercontig_12.2	1360307	L20G40	0/0	99	1/1	99	T	C	OK	point	NA		transition
Supercontig_12.2	1559327	L20G40	0/0	99	1|1	99	T	C	OK	point	NA		transition
Supercontig_12.2	3697465	L20G40	0/0	60	1/1	99	C	G	OK	point	NA		transversion
Supercontig_12.3	320431	L20G40	0/0	99	1/1	99	C	T	OK	point	NA		transition
Supercontig_12.3	358700	L20G40	0/0	99	1/1	99	C	T	OK	point	NA		transition
Supercontig_12.3	1090541	L20G40	0/0	99	1/1	99	A	AC	OK	insertion	1	homopolymer	NA
Supercontig_12.3	3089470	L20G40	0/0	99	1/1	71	GGT	G	OK	deletion	-2	microsatellite	NA
Supercontig_12.3	4015108	L20G40	0/0	99	1/1	99	T	C	OK	point	NA		transition
Supercontig_12.3	4831619	L20G40	0/0	99	1/1	99	T	C	OK	point	NA		transition
Supercontig_12.4	39717	L20G40	0/0	99	1|1	99	T	A	OK	point	NA		transversion
Supercontig_12.4	344254	L20G40	0/0	99	1/1	99	C	A	OK	point	NA		transversion
Supercontig_12.4	1009542	L20G40	0/0	99	1/1	99	A	T	OK	point	NA		transversion
Supercontig_12.4	1108882	L20G40	0/0	99	1/1	99	G	A	OK	point	NA		transition
Supercontig_12.4	1595868	L20G40	0/0	81	2/2	73	TACA	TACAACA	OK	insertion	3	microsatellite	NA
Supercontig_12.4	2985844	L20G40	0/0	99	1/1	99	G	T	OK	point	NA		transversion
Supercontig_12.4	5035400	L20G40	0/0	99	1/1	99	T	G	OK	point	NA		transversion
Supercontig_12.5	1050273	L20G40	0/0	99	1/1	99	T	C	OK	point	NA		transition
Supercontig_12.6	969854	L20G40	0/0	99	1/1	53	A	ATGTGCTGTGC	OK	insertion	10	microsatellite	NA
Supercontig_12.6	1813084	L20G40	0/0	99	1|1	99	T	C	OK	point	NA		transition
Supercontig_12.6	1852459	L20G40	0/0	99	1/1	99	A	G	OK	point	NA		transition
Supercontig_12.7	2443000	L20G40	0/0	99	1/1	99	A	G	OK	point	NA		transition
Supercontig_12.7	2707374	L20G40	0/0	99	1|1	99	A	T	OK	point	NA		transversion
Supercontig_12.7	2724922	L20G40	0/0	99	1/1	99	G	C	OK	point	NA		transversion
Supercontig_12.7	2760102	L20G40	0/0	99	1/1	99	G	A	OK	point	NA		transition
Supercontig_12.8	63487	L20G40	0/0	99	1/1	99	T	G	OK	point	NA		transversion
Supercontig_12.9	121389	L20G40	0/0	93	1|1	99	A	T	confirm	complex	NA	complex mutation? local region has low mapping quality	transversion
Supercontig_12.6	2141064	L21G40	NA	NA	0/1	NA	NA	NA	confirm	translocation	319	Supercontig_12.3:404017	NA
Supercontig_12.6	3015179	L21G40	0|0	99	2/2	54	G	C	confirm	point	NA	local region has low mapping quality	transversion
Supercontig_12.6	3609666	L21G40	0/0	99	1/1	35	C	CCTCATTATGTATCTAGGCTCTCTTGAGAATGACGACCCCTCGTGCATCCTGGAGTCTA	confirm	deletion	-2485	about 2.5 kb deletion, look OK	NA
Supercontig_12.7	141198	L21G40	0/0	66	1/1	45	C	G	confirm	point	NA	local region has bad mapping quality	transversion
Supercontig_12.7	1934204	L21G40	0/0	45	1|1	30	A	T	confirm	point	NA	low complexity region	transversion
Supercontig_12.3	801900	L21G40	NA	NA	1/1	NA	NA	NA	OK	deletion	-17821		NA
Supercontig_12.2	2165849	L21G40	0/0	90	1/1	63	T	G	OK	point	NA	local region has low mapping quality	transversion
Supercontig_12.7	2310462	L21G40	0/0	99	1/1	87	A	C	OK	point	NA	local region has low mapping quality	transversion
Supercontig_12.8	74063	L21G40	0/0	39	1/1	78	C	T	OK	point	NA	local region has low mapping quality	transition
Supercontig_12.1	158986	L21G40	0/0	99	1/1	99	C	T	OK	point	NA		transition
Supercontig_12.1	1277852	L21G40	0/0	99	1/1	99	A	G	OK	point	NA		transition
Supercontig_12.1	1636476	L21G40	0/0	99	1/1	99	ACAG	A	OK	deletion	-3	microsatellite	NA
Supercontig_12.1	1732374	L21G40	0/0	99	1/1	99	C	T	OK	point	NA		transition
Supercontig_12.1	1912583	L21G40	0/0	99	1/1	99	T	C	OK	point	NA		transition
Supercontig_12.1	2503134	L21G40	0/0	99	1/1	99	G	T	OK	point	NA		transversion
Supercontig_12.1	2512372	L21G40	0/0	99	1/1	88	G	GA	OK	insertion	1	homopolymer	NA
Supercontig_12.1	3164657	L21G40	0/0	99	1/1	99	T	A	OK	point	NA		transversion
Supercontig_12.1	3326337	L21G40	0/0	99	1/1	99	A	G	OK	point	NA		transition
Supercontig_12.1	3657577	L21G40	0/0	99	1/1	98	A	C	OK	point	NA		transversion
Supercontig_12.1	3795594	L21G40	0/0	99	1/1	90	T	A	OK	point	NA		transversion
Supercontig_12.1	3984943	L21G40	0/0	99	1/1	99	A	G	OK	point	NA		transition
Supercontig_12.1	4912738	L21G40	0/0	99	1/1	99	T	C	OK	point	NA		transition
Supercontig_12.1	4914856	L21G40	0/0	99	1/1	99	C	A	OK	point	NA		transversion
Supercontig_12.1	5095358	L21G40	0/0	99	1/1	99	C	T	OK	point	NA		transition
Supercontig_12.1	5454284	L21G40	0/0	99	1/1	99	C	A	OK	point	NA		transversion
Supercontig_12.1	5757672	L21G40	0/0	99	1/1	99	T	G	OK	point	NA		transversion
Supercontig_12.1	5863267	L21G40	0/0	99	1/1	75	A	G	OK	point	NA		transition
Supercontig_12.1	6878349	L21G40	0/0	99	1/1	99	C	A	OK	point	NA		transversion
Supercontig_12.1	7035372	L21G40	0/0	99	1/1	99	A	G	OK	point	NA		transition
Supercontig_12.1	7334104	L21G40	0/0	99	1/1	99	A	C	OK	point	NA		transversion
Supercontig_12.1	7759790	L21G40	0/0	99	1/1	99	T	C	OK	point	NA		transition
Supercontig_12.1	7816409	L21G40	0/0	99	2/2	99	CTGT	CTGTTGT	OK	insertion	3	microsatellite	NA
Supercontig_12.1	8960503	L21G40	0/0	99	1/1	99	T	A	OK	point	NA		transversion
Supercontig_12.1	9008712	L21G40	0/0	99	1/1	99	A	G	OK	point	NA		transition
Supercontig_12.1	9200627	L21G40	0/0	99	1|1	99	GT	G	OK	deletion	-1	homopolymer	NA
Supercontig_12.1	9647716	L21G40	0/0	99	1/1	99	A	G	OK	point	NA		transition
Supercontig_12.2	116446	L21G40	0/0	99	1/1	83	A	G	OK	point	NA		transition
Supercontig_12.2	931178	L21G40	0/0	99	1/1	99	G	A	OK	point	NA		transition
Supercontig_12.2	1229531	L21G40	0/0	99	1/1	99	T	C	OK	point	NA		transition
Supercontig_12.2	1344715	L21G40	0/0	99	1|1	39	G	T	OK	point	NA		transversion
Supercontig_12.2	1356061	L21G40	0/0	99	1/1	99	T	A	OK	point	NA		transversion
Supercontig_12.2	1686131	L21G40	0/0	99	1/1	99	T	C	OK	point	NA		transition
Supercontig_12.2	1826256	L21G40	0/0	99	1/1	72	C	CT	OK	insertion	1	homopolymer	NA
Supercontig_12.2	2050081	L21G40	0/0	99	1/1	99	A	T	OK	point	NA		transversion
Supercontig_12.2	2168404	L21G40	0/0	99	1/1	99	G	T	OK	point	NA		transversion
Supercontig_12.2	3922676	L21G40	0/0	90	1/1	63	T	G	OK	point	NA		transversion
Supercontig_12.2	4058503	L21G40	0/0	99	1/1	99	G	T	OK	point	NA		transversion
Supercontig_12.2	4473332	L21G40	0/0	99	1/1	99	G	T	OK	point	NA		transversion
Supercontig_12.3	87171	L21G40	0/0	99	1/1	99	G	T	OK	point	NA		transversion
Supercontig_12.3	887178	L21G40	0/0	99	1/1	81	T	C	OK	point	NA		transition
Supercontig_12.3	1016344	L21G40	0/0	99	2/2	68	GTACC	GTACCTACC	OK	insertion	4	microsatellite	NA
Supercontig_12.3	1315766	L21G40	0/0	99	1/1	99	A	G	OK	point	NA		transition
Supercontig_12.3	2229284	L21G40	0/0	99	1/1	99	T	C	OK	point	NA		transition
Supercontig_12.3	2972493	L21G40	0/0	99	1/1	78	A	G	OK	point	NA		transition
Supercontig_12.3	2973656	L21G40	0/0	99	1/1	99	G	A	OK	point	NA		transition
Supercontig_12.3	3135855	L21G40	0/0	99	1/1	99	C	T	OK	point	NA		transition
Supercontig_12.3	3520800	L21G40	0/0	99	1/1	99	T	C	OK	point	NA		transition
Supercontig_12.3	3703605	L21G40	0/0	99	1/1	99	G	T	OK	point	NA		transversion
Supercontig_12.3	4449060	L21G40	0/0	99	1/1	99	G	T	OK	point	NA		transversion
Supercontig_12.4	486258	L21G40	0/0	99	1/1	99	T	C	OK	point	NA		transition
Supercontig_12.4	552283	L21G40	0/0	99	1/1	99	A	G	OK	point	NA		transition
Supercontig_12.4	1138094	L21G40	0/0	99	1/1	99	A	AG	OK	insertion	1	A homopolymer but G inserted	NA
Supercontig_12.4	1628278	L21G40	0/0	99	1/1	99	C	A	OK	point	NA		transversion
Supercontig_12.4	2047609	L21G40	0/0	99	1/1	81	A	T	OK	point	NA		transversion
Supercontig_12.4	2722737	L21G40	0/0	99	1/1	99	C	G	OK	point	NA		transversion
Supercontig_12.4	3744071	L21G40	0/0	99	1/1	89	A	G	OK	point	NA		transition
Supercontig_12.4	4297998	L21G40	0/0	99	1/1	99	C	T	OK	point	NA		transition
Supercontig_12.4	5397225	L21G40	0/0	99	1/1	99	A	C	OK	point	NA		transversion
Supercontig_12.4	5568710	L21G40	0/0	99	1/1	84	AG	A	OK	deletion	-1	homopolymer	NA
Supercontig_12.4	5796589	L21G40	0/0	99	1/1	99	T	C	OK	point	NA		transition
Supercontig_12.4	5919899	L21G40	0/0	99	1/1	99	AT	A	OK	deletion	-1	homopolymer	NA
Supercontig_12.4	5928325	L21G40	0/0	99	1|1	99	G	A	OK	point	NA		transition
Supercontig_12.4	5950298	L21G40	0/0	99	1/1	99	C	G	OK	point	NA		transversion
Supercontig_12.5	10877	L21G40	0/0	99	1/1	99	G	C	OK	point	NA		transversion
Supercontig_12.5	910101	L21G40	0/0	99	1|1	99	T	C	OK	point	NA		transition
Supercontig_12.5	1108288	L21G40	0/0	99	1/1	99	C	A	OK	point	NA		transversion
Supercontig_12.5	1197540	L21G40	0/0	99	1/1	66	T	C	OK	point	NA		transition
Supercontig_12.5	1708602	L21G40	0/0	99	1/1	99	G	T	OK	point	NA		transversion
Supercontig_12.5	1986712	L21G40	0/0	99	1/1	90	CT	C	OK	deletion	-1	homopolymer	NA
Supercontig_12.5	2076756	L21G40	0/0	99	1/1	99	G	C	OK	point	NA		transversion
Supercontig_12.5	2233623	L21G40	0/0	99	1/1	99	A	G	OK	point	NA		transition
Supercontig_12.5	2615226	L21G40	0/0	99	1/1	77	A	G	OK	point	NA		transition
Supercontig_12.5	3990021	L21G40	0/0	99	1/1	99	C	G	OK	point	NA		transversion
Supercontig_12.5	4694402	L21G40	0/0	99	1/1	99	C	A	OK	point	NA		transversion
Supercontig_12.5	4803788	L21G40	0/0	99	1/1	99	TA	T	OK	deletion	-1	homopolymer	NA
Supercontig_12.5	5402811	L21G40	0/0	99	1/1	99	G	T	OK	point	NA		transversion
Supercontig_12.5	5697715	L21G40	0/0	99	1/1	99	C	T	OK	point	NA		transition
Supercontig_12.6	2895909	L21G40	0/0	99	1/1	75	TA	T	OK	deletion	-1	homopolymer	NA
Supercontig_12.6	2906741	L21G40	0/0	99	1/1	99	G	T	OK	point	NA		transversion
Supercontig_12.6	2966162	L21G40	0/0	99	1/1	99	T	A	OK	point	NA		transversion
Supercontig_12.6	3053096	L21G40	0/0	99	1/1	90	A	G	OK	point	NA		transition
Supercontig_12.6	3478474	L21G40	0/0	99	1/1	99	T	C	OK	point	NA		transition
Supercontig_12.6	4182057	L21G40	0/0	99	1/1	51	T	C	OK	point	NA		transition
Supercontig_12.7	2461	L21G40	0/0	99	1/1	99	G	A	OK	point	NA		transition
Supercontig_12.7	397758	L21G40	0/0	99	1/1	99	G	A	OK	point	NA		transition
Supercontig_12.7	727012	L21G40	0/0	99	1/1	99	A	C	OK	point	NA		transversion
Supercontig_12.7	792129	L21G40	0/0	99	1/1	99	G	A	OK	point	NA		transition
Supercontig_12.7	1301831	L21G40	0/0	99	1/1	99	T	G	OK	point	NA		transversion
Supercontig_12.7	1414602	L21G40	0/0	99	1/1	99	G	A	OK	point	NA		transition
Supercontig_12.7	1465711	L21G40	0/0	99	1/1	99	T	G	OK	point	NA		transversion
Supercontig_12.7	1576971	L21G40	0/0	99	1/1	99	G	T	OK	point	NA		transversion
Supercontig_12.7	1714292	L21G40	0/0	99	1/1	99	A	G	OK	point	NA		transition
Supercontig_12.7	1982973	L21G40	0/0	99	1/1	78	C	A	OK	point	NA		transversion
Supercontig_12.7	2007264	L21G40	0/0	99	1/1	99	T	G	OK	point	NA		transversion
Supercontig_12.7	2418157	L21G40	0/0	99	1/1	99	T	G	OK	point	NA		transversion
Supercontig_12.7	2508339	L21G40	0/0	99	1/1	99	C	G	OK	point	NA		transversion
Supercontig_12.7	2581482	L21G40	0/0	99	1/1	99	TA	T	OK	deletion	-1	homopolymer	NA
Supercontig_12.7	3327739	L21G40	0/0	99	1/1	96	G	A	OK	point	NA		transition
Supercontig_12.7	3951464	L21G40	0/0	99	1/1	99	T	C	OK	point	NA		transition
Supercontig_12.7	4071830	L21G40	0/0	99	1/1	99	A	G	OK	point	NA		transition
Supercontig_12.8	165097	L21G40	0/0	99	1/1	99	T	A	OK	point	NA		transversion
Supercontig_12.1	9717311	L21G40	0/0	99	1|1	99	CG	C	confirm	complex	NA	mutation is OK, not in polymer, possibly complex mutation	NA
Supercontig_12.10	81416	L22G40	0/0	87	1/1	60	C	A	confirm	point	NA	local region has low mapping quality	transversion
Supercontig_12.2	1671668	L22G40	1|1	39	3|3	39	GTTTTTTTTTTT	GTTTTTTTT	confirm	deletion	-3	check haplotype caller	NA
Supercontig_12.1	9320211	L22G40	0/0	90	1/1	99	A	G	OK	point	NA	local region has low mapping quality	transition
Supercontig_12.2	1167148	L22G40	0/0	81	1/1	63	T	A	OK	point	NA	local region has low mapping quality	transversion
Supercontig_12.6	2951308	L22G40	0/0	99	1/1	61	T	C	OK	point	NA	local region has low mapping quality	transition
Supercontig_12.1	102575	L22G40	0/0	99	1/1	99	G	A	OK	point	NA		transition
Supercontig_12.1	297120	L22G40	0/0	99	1|1	99	C	G	OK	point	NA		transversion
Supercontig_12.1	1067985	L22G40	0/0	36	1/1	52	GA	GAA	OK	insertion	1	homopolymer	NA
Supercontig_12.1	3717724	L22G40	0/0	99	1/1	99	T	C	OK	point	NA		transition
Supercontig_12.1	4520525	L22G40	0/0	99	1/1	99	ATCGCTGGACTCATCC	A	OK	deletion	-15	repeat	NA
Supercontig_12.1	5081592	L22G40	0/0	99	1/1	96	A	T	OK	point	NA		transversion
Supercontig_12.1	5330406	L22G40	0/0	99	1/1	87	A	T	OK	point	NA		transversion
Supercontig_12.1	8994518	L22G40	0/0	99	1|1	99	AG	A	OK	deletion	-1	homopolymer	NA
Supercontig_12.1	9782276	L22G40	0/0	99	1/1	75	T	G	OK	point	NA		transversion
Supercontig_12.2	1239251	L22G40	0/0	93	1/1	99	T	A	OK	point	NA		transversion
Supercontig_12.2	1333870	L22G40	0/0	99	1/1	99	C	T	OK	point	NA		transition
Supercontig_12.3	859562	L22G40	0/0	99	1/1	83	T	C	OK	point	NA		transition
Supercontig_12.3	3210889	L22G40	0/0	99	1/1	99	C	A	OK	point	NA		transversion
Supercontig_12.3	4262173	L22G40	0/0	99	1/1	99	C	T	OK	point	NA		transition
Supercontig_12.3	4755684	L22G40	0/0	99	1/1	99	G	T	OK	point	NA		transversion
Supercontig_12.3	5085569	L22G40	0/0	99	1/1	93	T	C	OK	point	NA		transition
Supercontig_12.4	166785	L22G40	0/0	41	2/2	77	AT	ATT	OK	insertion	1	homopolymer	NA
Supercontig_12.4	948549	L22G40	0/0	99	1/1	99	TAGGGTTTCTTTTTCTCTC	T	OK	deletion	-18	repeat	NA
Supercontig_12.4	1376102	L22G40	0/0	99	1/1	99	T	TC	OK	insertion	1	homopolymer	NA
Supercontig_12.4	3575780	L22G40	0/0	99	2/2	98	TGTG	TGTGGTGGTG	OK	insertion	6	microsatellite	NA
Supercontig_12.4	5771413	L22G40	0/0	99	1/1	99	C	T	OK	point	NA		transition
Supercontig_12.5	779721	L22G40	0/0	62	2/2	46	CT	CTT	OK	insertion	1		NA
Supercontig_12.5	1157998	L22G40	0/0	99	1/1	99	A	T	OK	point	NA		transversion
Supercontig_12.5	1194577	L22G40	0/0	54	1/1	90	A	G	OK	point	NA		transition
Supercontig_12.5	1830553	L22G40	0/0	99	1/1	99	G	GAAGA	OK	insertion	4	repeat	NA
Supercontig_12.6	3370095	L22G40	0/0	99	1/1	99	C	T	OK	point	NA		transition
Supercontig_12.7	2804	L22G40	0/0	99	1/1	99	C	A	OK	point	NA		transversion
Supercontig_12.7	1141727	L22G40	0/0	99	1/1	60	A	C	OK	point	NA		transversion
Supercontig_12.7	1452070	L22G40	0/0	99	1|1	99	G	GA	OK	insertion	1	homopolymer	NA
Supercontig_12.7	2438055	L22G40	0/0	99	1/1	99	G	C	OK	point	NA		transversion
Supercontig_12.9	83400	L22G40	0/0	99	1/1	65	G	C	OK	point	NA		transversion
Supercontig_12.1	411098	L23G40	0/0	99	3/3	50	GTGT	GTGTTGTTGTTGT	confirm	insertion	9	check haplotype caller, microsatellite	NA
Supercontig_12.1	1685156	L23G40	1/1	99	2/2	99	C	CTACTGCGGTTGCGAGCAAAAGTAAAACCCCCTTGGCAGGTATCTTGCACGGACCACCACAGCCAGAGCATCGTGAGCACTGTGTGGTCGACGACCTGATCCACGGGTTTAACTTACCCATCTCACCATAG	confirm	insertion	130	check haplotype caller, blasting the inserted sequence revels that very similar blast hits occur multiple times elsewhere in the genome, mobile element?	NA
Supercontig_12.2	1671668	L23G40	1|1	39	4/4	83	G	GTTT	confirm	insertion	3	check haplotype caller, low complexity region	NA
Supercontig_12.2	2604159	L23G40	0/0	99	6/6	49	TTTCTTCTTC	TTTCTTCTTCTTCTTCTTCTTCTTCTTC	confirm	insertion	18	microsatellite	NA
Supercontig_12.1	2142558	L23G40	0/0	99	1/1	99	G	A	OK	point	NA		transition
Supercontig_12.1	4090649	L23G40	0/0	99	1/1	99	A	G	OK	point	NA		transition
Supercontig_12.1	6417865	L23G40	0/0	99	1|1	99	T	C	OK	point	NA		transition
Supercontig_12.1	9774214	L23G40	0/0	99	1/1	99	G	C	OK	point	NA		transversion
Supercontig_12.10	83596	L23G40	0/0	90	1/1	30	T	G	OK	point	NA		transversion
Supercontig_12.10	87252	L23G40	0/0	99	1/1	93	C	T	OK	point	NA		transition
Supercontig_12.2	120406	L23G40	0/0	99	1/1	99	A	C	OK	point	NA		transversion
Supercontig_12.2	1125806	L23G40	0/0	99	1/1	99	T	C	OK	point	NA		transition
Supercontig_12.2	1193754	L23G40	0/0	99	1/1	99	G	T	OK	point	NA		transversion
Supercontig_12.2	1198836	L23G40	0/0	99	1/1	99	A	C	OK	point	NA		transversion
Supercontig_12.2	3595890	L23G40	0/0	84	1/1	99	GACA	GACAACAACA	OK	insertion	6	microsatellite	NA
Supercontig_12.3	479475	L23G40	0/0	99	1|1	99	A	T	OK	point	NA		transversion
Supercontig_12.3	1748890	L23G40	0/0	99	1/1	99	C	T	OK	point	NA		transition
Supercontig_12.3	2213830	L23G40	0/0	99	1/1	99	A	C	OK	point	NA		transversion
Supercontig_12.3	4086157	L23G40	0/0	90	1/1	99	G	A	OK	point	NA		transition
Supercontig_12.4	1010307	L23G40	0/0	99	1/1	99	G	T	OK	point	NA		transversion
Supercontig_12.5	5999939	L23G40	0/0	90	1/1	99	A	G	OK	point	NA		transition
Supercontig_12.6	372535	L23G40	0/0	99	1/1	99	T	C	OK	point	NA		transition
Supercontig_12.6	386512	L23G40	0/0	99	1|1	90	G	A	OK	point	NA		transition
Supercontig_12.6	1817358	L23G40	0/0	99	1/1	99	A	G	OK	point	NA		transition
Supercontig_12.6	1846841	L23G40	0/0	90	1/1	99	C	G	OK	point	NA		transversion
Supercontig_12.6	2878394	L23G40	0/0	99	1/1	78	T	A	OK	point	NA		transversion
Supercontig_12.6	3048628	L23G40	0/0	99	1/1	99	C	T	OK	point	NA		transition
Supercontig_12.6	4194004	L23G40	0/0	99	1/1	99	G	A	OK	point	NA		transition
Supercontig_12.6	4215937	L23G40	0/0	99	1/1	99	T	C	OK	point	NA		transition
Supercontig_12.7	281787	L23G40	0/0	99	1/1	75	A	T	OK	point	NA		transversion
Supercontig_12.7	464315	L23G40	0/0	99	1/1	99	C	T	OK	point	NA		transition
Supercontig_12.7	1062923	L23G40	0/0	99	1/1	99	G	A	OK	point	NA		transition
Supercontig_12.7	1341381	L23G40	0/0	99	1/1	99	A	T	OK	point	NA		transversion
Supercontig_12.7	2281832	L23G40	0/0	99	1/1	99	GT	G	OK	deletion	-1	only two Ts	NA
Supercontig_12.7	3408642	L23G40	0/0	99	1/1	99	A	G	OK	point	NA		transition
Supercontig_12.8	147594	L23G40	0/0	99	1/1	99	AT	A	OK	deletion	-1	homopolymer	NA
Supercontig_12.8	176939	L23G40	0/0	99	1|1	99	T	C	confirm	complex	NA	mutation OK, looks like complex mutation	transition
Supercontig_12.5	1179420	L24G40	0/0	72	1/1	87	T	C	confirm	point	NA	local region has low mapping quality	transition
Supercontig_12.5	6216078	L24G40	NA	NA	1/1	NA	NA	NA	OK	deletion	-74		NA
Supercontig_12.6	918	L24G40	NA	NA	1/1	NA	NA	NA	OK	deletion	-37		NA
Supercontig_12.2	1730431	L24G40	0/0	99	1/1	62	A	AGGAAAG	OK	insertion	6	check haplotype caller, microsatellite mutation	NA
Supercontig_12.1	3724241	L24G40	0/0	99	1/1	99	A	G	OK	point	NA		transition
Supercontig_12.1	3796590	L24G40	0/0	81	1/1	99	T	A	OK	point	NA		transversion
Supercontig_12.1	3922510	L24G40	0/0	99	1/1	99	A	G	OK	point	NA		transition
Supercontig_12.1	9288591	L24G40	0/0	99	1/1	99	G	T	OK	point	NA		transversion
Supercontig_12.2	1127328	L24G40	0/0	99	1/1	99	A	C	OK	point	NA		transversion
Supercontig_12.2	1295629	L24G40	0/0	99	1/1	99	T	A	OK	point	NA		transversion
Supercontig_12.3	942651	L24G40	0/0	99	1/1	99	T	C	OK	point	NA		transition
Supercontig_12.3	2296332	L24G40	0/0	99	1/1	54	A	AC	OK	insertion	1	homopolymer	NA
Supercontig_12.4	3077713	L24G40	0/0	99	1/1	99	G	A	OK	point	NA		transition
Supercontig_12.4	5905588	L24G40	0/0	99	1/1	99	T	A	OK	point	NA		transversion
Supercontig_12.4	5927432	L24G40	0/0	90	1/1	99	C	T	OK	point	NA		transition
Supercontig_12.5	258672	L24G40	0/0	99	1/1	99	A	T	OK	point	NA		transversion
Supercontig_12.5	1086776	L24G40	0/0	99	1/1	96	A	G	OK	point	NA		transition
Supercontig_12.5	5893513	L24G40	0/0	99	1/1	99	A	G	OK	point	NA		transition
Supercontig_12.6	2955463	L24G40	0/0	84	1/1	81	T	C	OK	point	NA		transition
Supercontig_12.7	1012135	L24G40	0/0	99	1/1	99	C	A	OK	point	NA		transversion
Supercontig_12.7	1049102	L24G40	0/0	99	1/1	99	A	T	OK	point	NA		transversion
Supercontig_12.7	1124256	L24G40	0/0	99	1/1	93	A	G	OK	point	NA		transition
Supercontig_12.7	2434833	L24G40	0/0	99	1/1	99	C	T	OK	point	NA		transition
Supercontig_12.9	87895	L24G40	0/0	99	1/1	49	T	C	OK	point	NA		transition
Supercontig_12.9	105848	L24G40	0/0	99	1/1	99	C	A	OK	point	NA		transversion
Supercontig_12.3	742257	L24G40	0/0	99	1|1	99	A	T	confirm	complex	NA	mutation OK, looks like complex mutation (could be an inversion as well)	transversion
Supercontig_12.5	2156940	L25G40	NA	NA	0/1	NA	NA	NA	confirm	translocation	301	Supercontig_12.1:5844977	NA
Supercontig_12.1	7379443	L25G40	0|0	61	1/1	45	G	A	confirm	point	NA	looks like a point mutation	transition
Supercontig_12.5	1046639	L25G40	0/0	99	1/1	45	C	T	confirm	point	NA	local region has low mapping quality	transition
Supercontig_12.7	2433230	L25G40	0/0	99	1/1	99	A	C	OK	point	NA	local region has low mapping quality	transversion
Supercontig_12.9	64759	L25G40	0/0	99	1/1	63	A	G	OK	point	NA	local region has low mapping quality	transition
Supercontig_12.1	3885506	L25G40	0/0	99	1|1	99	T	C	OK	point	NA		transition
Supercontig_12.1	8274694	L25G40	0/0	80	2/2	56	CACA	CACAACAACA	OK	insertion	6	microsatellite	NA
Supercontig_12.1	8994013	L25G40	0/0	99	1/1	99	G	A	OK	point	NA		transition
Supercontig_12.1	9309117	L25G40	0/0	99	1/1	99	A	G	OK	point	NA		transition
Supercontig_12.15	4053	L25G40	0/0	99	1/1	99	T	C	OK	point	NA		transition
Supercontig_12.2	10516	L25G40	0/0	99	1/1	99	G	A	OK	point	NA		transition
Supercontig_12.2	1100295	L25G40	0/0	99	1/1	99	A	C	OK	point	NA		transversion
Supercontig_12.2	1222036	L25G40	0/0	99	1/1	99	C	G	OK	point	NA		transversion
Supercontig_12.2	1297662	L25G40	0/0	99	1/1	99	G	A	OK	point	NA		transition
Supercontig_12.2	2155946	L25G40	0/0	99	1/1	99	T	A	OK	point	NA		transversion
Supercontig_12.2	2583470	L25G40	0/0	99	2/2	99	CGCA	CGCAGCAGCAGCAGCA	OK	insertion	12	microsatellite	NA
Supercontig_12.3	439709	L25G40	0/0	99	1/1	99	C	G	OK	point	NA		transversion
Supercontig_12.3	592948	L25G40	0/0	99	1|1	99	C	T	OK	point	NA		transition
Supercontig_12.3	768376	L25G40	0/0	99	1/1	99	T	A	OK	point	NA		transversion
Supercontig_12.3	862063	L25G40	0/0	99	1/1	99	G	T	OK	point	NA		transversion
Supercontig_12.4	161916	L25G40	0/0	99	1/1	99	G	C	OK	point	NA		transversion
Supercontig_12.4	2428928	L25G40	0/0	99	1/1	99	C	T	OK	point	NA		transition
Supercontig_12.4	2571512	L25G40	0/0	99	1/1	99	C	T	OK	point	NA		transition
Supercontig_12.4	3997880	L25G40	0/0	87	1/1	92	A	T	OK	point	NA		transversion
Supercontig_12.4	4929871	L25G40	0/0	99	1/1	99	G	A	OK	point	NA		transition
Supercontig_12.4	5975101	L25G40	0/0	99	1/1	99	G	C	OK	point	NA		transversion
Supercontig_12.5	1125903	L25G40	0/0	99	1/1	99	T	C	OK	point	NA		transition
Supercontig_12.6	1175476	L25G40	0/0	99	1/1	66	C	A	OK	point	NA		transversion
Supercontig_12.6	1408788	L25G40	0/0	99	1/1	99	A	G	OK	point	NA		transition
Supercontig_12.6	2810325	L25G40	0/0	99	1/1	99	G	C	OK	point	NA		transversion
Supercontig_12.6	2972404	L25G40	0/0	99	1/1	99	C	A	OK	point	NA		transversion
Supercontig_12.7	2088324	L25G40	0/0	81	1/1	39	T	G	OK	point	NA		transversion
Supercontig_12.7	2156660	L25G40	0/0	99	1/1	99	A	C	OK	point	NA		transversion
Supercontig_12.8	140499	L25G40	0/0	99	1/1	99	G	A	OK	point	NA		transition
Supercontig_12.3	112	L26G40	NA	NA	0/1	NA	NA	NA	confirm	deletion	-109		NA
Supercontig_12.7	2377923	L26G40	NA	NA	1/1	NA	NA	NA	OK	deletion	-917		NA
Supercontig_12.5	612015	L26G40	0/0	99	1/1	54	C	G	OK	point	NA	local region has low mapping quality	transversion
Supercontig_12.1	1388857	L26G40	0/0	99	1/1	53	AG	A	OK	deletion	-1	homopolymer	NA
Supercontig_12.1	4177691	L26G40	0/0	99	1/1	99	G	A	OK	point	NA		transition
Supercontig_12.1	6391300	L26G40	0/0	42	1|1	90	G	C	OK	point	NA		transversion
Supercontig_12.2	7116	L26G40	0/0	99	1/1	99	T	C	OK	point	NA		transition
Supercontig_12.2	1285159	L26G40	0/0	99	1/1	99	A	C	OK	point	NA		transversion
Supercontig_12.2	4110658	L26G40	0/0	99	1/1	99	G	T	OK	point	NA		transversion
Supercontig_12.3	740156	L26G40	0/0	99	1/1	99	A	G	OK	point	NA		transition
Supercontig_12.3	851952	L26G40	0/0	90	1/1	99	A	G	OK	point	NA		transition
Supercontig_12.3	2595287	L26G40	0/0	99	1/1	99	C	G	OK	point	NA		transversion
Supercontig_12.3	3232036	L26G40	0/0	99	1/1	94	T	TAAC	OK	insertion	3	microsatellite	NA
Supercontig_12.5	792239	L26G40	0/0	99	1/1	90	A	C	OK	point	NA		transversion
Supercontig_12.5	1189400	L26G40	0/0	99	1|1	99	G	C	OK	point	NA		transversion
Supercontig_12.5	2596700	L26G40	0/0	99	1/1	99	G	T	OK	point	NA		transversion
Supercontig_12.5	2653906	L26G40	0/0	99	1|1	99	A	G	OK	point	NA		transition
Supercontig_12.6	3036645	L26G40	0/0	99	1/1	99	A	G	OK	point	NA		transition
Supercontig_12.7	905909	L26G40	0/0	90	1/1	99	A	T	OK	point	NA		transversion
Supercontig_12.7	2137820	L26G40	0/0	99	1/1	99	T	C	OK	point	NA		transition
Supercontig_12.7	2239968	L26G40	0/0	99	1/1	99	C	T	OK	point	NA		transition
Supercontig_12.8	388	L26G40	0/0	99	1|1	99	T	A	OK	point	NA		transversion
Supercontig_12.9	76474	L26G40	0/0	99	1/1	99	G	C	OK	point	NA		transversion
Supercontig_12.1	9510905	L27G40	NA	NA	1/1	NA	NA	NA	OK	deletion	-35		NA
Supercontig_12.1	9732881	L27G40	0/0	99	1/1	93	T	A	OK	point	NA	local region has low mapping quality	transversion
Supercontig_12.1	81712	L27G40	0/0	99	1/1	99	A	G	OK	point	NA		transition
Supercontig_12.1	211487	L27G40	0/0	99	1/1	99	G	C	OK	point	NA		transversion
Supercontig_12.1	3910237	L27G40	0/0	99	1|1	90	A	G	OK	point	NA		transition
Supercontig_12.1	4364608	L27G40	0/0	99	1/1	99	G	GT	OK	insertion	1	homopolymer	NA
Supercontig_12.1	6399689	L27G40	0/0	99	1/1	93	G	A	OK	point	NA		transition
Supercontig_12.1	7923908	L27G40	0/0	99	1/1	99	G	A	OK	point	NA		transition
Supercontig_12.1	9793797	L27G40	0/0	99	1/1	96	C	T	OK	point	NA		transition
Supercontig_12.10	117777	L27G40	0/0	99	1/1	87	G	A	OK	point	NA		transition
Supercontig_12.2	15975	L27G40	0/0	99	1/1	99	G	C	OK	point	NA		transversion
Supercontig_12.2	1174200	L27G40	0/0	99	1/1	85	T	G	OK	point	NA		transversion
Supercontig_12.2	2916713	L27G40	0/0	99	1/1	99	A	C	OK	point	NA		transversion
Supercontig_12.3	911210	L27G40	0/0	99	1/1	99	C	G	OK	point	NA		transversion
Supercontig_12.3	952341	L27G40	0/0	99	1/1	99	T	G	OK	point	NA		transversion
Supercontig_12.3	2978259	L27G40	0/0	99	1/1	99	G	C	OK	point	NA		transversion
Supercontig_12.3	5048870	L27G40	0/0	99	1/1	99	A	G	OK	point	NA		transition
Supercontig_12.4	135784	L27G40	0/0	99	1/1	99	C	G	OK	point	NA		transversion
Supercontig_12.4	2146138	L27G40	0/0	99	1/1	99	C	G	OK	point	NA		transversion
Supercontig_12.4	3030913	L27G40	0/0	99	1/1	99	C	T	OK	point	NA		transition
Supercontig_12.4	4045018	L27G40	0/0	99	1/1	99	T	G	OK	point	NA		transversion
Supercontig_12.4	5931672	L27G40	0/0	99	1/1	87	C	G	OK	point	NA		transversion
Supercontig_12.4	5936226	L27G40	0/0	69	1/1	90	C	G	OK	point	NA		transversion
Supercontig_12.5	970374	L27G40	0/0	99	1/1	99	A	C	OK	point	NA		transversion
Supercontig_12.5	995435	L27G40	0/0	99	1/1	99	A	T	OK	point	NA		transversion
Supercontig_12.5	1127204	L27G40	0/0	99	1/1	99	T	G	OK	point	NA		transversion
Supercontig_12.5	1129416	L27G40	0/0	99	1/1	90	A	T	OK	point	NA		transversion
Supercontig_12.5	1130516	L27G40	0/0	99	1/1	93	T	G	OK	point	NA		transversion
Supercontig_12.5	3301530	L27G40	0/0	99	1/1	99	G	A	OK	point	NA		transition
Supercontig_12.5	3994467	L27G40	0/0	99	1/1	99	A	G	OK	point	NA		transition
Supercontig_12.5	4372636	L27G40	0/0	99	1/1	99	G	C	OK	point	NA		transversion
Supercontig_12.6	1760897	L27G40	0/0	99	1/1	99	G	T	OK	point	NA		transversion
Supercontig_12.6	2871968	L27G40	0/0	99	1/1	90	A	G	OK	point	NA		transition
Supercontig_12.7	883883	L27G40	0/0	99	1/1	99	T	C	OK	point	NA		transition
Supercontig_12.7	2433400	L27G40	0/0	99	1/1	99	T	C	OK	point	NA		transition
Supercontig_12.8	52171	L27G40	0/0	99	1/1	99	T	C	OK	point	NA		transition
Supercontig_12.8	131792	L27G40	0/0	99	1/1	99	T	A	OK	point	NA		transversion
Supercontig_12.1	1194971	L27G40	0/0	99	1|1	99	G	GT	confirm	complex	1	complex mutation, mutation looks OK	NA
Supercontig_12.1	992745	L28G40	0/0	94	2/2	32	TCAA	TCAACAA	confirm	insertion	3	microsatellite	NA
Supercontig_12.1	2312206	L28G40	0/0	99	1/1	99	AT	A	OK	deletion	-1	repeat of 3 T’s	NA
Supercontig_12.1	3471889	L28G40	0/0	99	1/1	99	C	A	OK	point	NA		transversion
Supercontig_12.1	3685474	L28G40	0/0	99	1|1	99	T	A	OK	point	NA		transversion
Supercontig_12.1	5538324	L28G40	0/0	99	1/1	99	T	C	OK	point	NA		transition
Supercontig_12.1	9513718	L28G40	0/0	60	1/1	57	T	C	OK	point	NA		transition
Supercontig_12.10	47587	L28G40	0/0	99	1/1	99	C	T	OK	point	NA		transition
Supercontig_12.2	397075	L28G40	0/0	99	1/1	87	C	CG	OK	insertion	1	homopolymer	NA
Supercontig_12.2	573742	L28G40	0/0	99	1/1	99	G	A	OK	point	NA		transition
Supercontig_12.2	981898	L28G40	0/0	99	1/1	99	T	G	OK	point	NA		transversion
Supercontig_12.2	3424300	L28G40	0/0	99	1/1	81	CACA	CACAACA	OK	insertion	3	microsatellite	NA
Supercontig_12.3	273927	L28G40	0/0	99	1/1	99	C	T	OK	point	NA		transition
Supercontig_12.3	647583	L28G40	0/0	99	1/1	99	G	A	OK	point	NA		transition
Supercontig_12.3	928515	L28G40	0/0	99	1/1	99	T	C	OK	point	NA		transition
Supercontig_12.3	1269471	L28G40	0/0	99	1/1	99	G	T	OK	point	NA		transversion
Supercontig_12.3	4226342	L28G40	0/0	99	1/1	99	T	C	OK	point	NA		transition
Supercontig_12.4	2357822	L28G40	0/0	99	1/1	99	C	T	OK	point	NA		transition
Supercontig_12.4	2586149	L28G40	0/0	99	1/1	99	C	T	OK	point	NA		transition
Supercontig_12.4	3073365	L28G40	0/0	99	1/1	99	C	A	OK	point	NA		transversion
Supercontig_12.4	5935362	L28G40	0/0	60	1/1	99	T	C	OK	point	NA		transition
Supercontig_12.5	5658012	L28G40	0/0	99	1|1	99	C	T	OK	point	NA		transition
Supercontig_12.6	1080808	L28G40	0/0	99	1/1	99	A	G	OK	point	NA		transition
Supercontig_12.6	1804280	L28G40	0/0	99	1/1	99	G	T	OK	point	NA		transversion
Supercontig_12.6	2123066	L28G40	0/0	99	1/1	99	C	T	OK	point	NA		transition
Supercontig_12.8	5635	L28G40	0/0	99	1|1	99	T	C	OK	point	NA		transition
Supercontig_12.1	904481	L29G40	0/0	41	1|1	33	G	T	OK	point	NA		transversion
Supercontig_12.1	1339636	L29G40	0/0	99	1/1	99	A	T	OK	point	NA		transversion
Supercontig_12.1	2325754	L29G40	0/0	99	1/1	97	A	AT	OK	insertion	1	homopolymer	NA
Supercontig_12.1	4252109	L29G40	0/0	99	1/1	99	T	A	OK	point	NA		transversion
Supercontig_12.1	4810159	L29G40	0/0	99	1/1	99	C	T	OK	point	NA		transition
Supercontig_12.1	5750453	L29G40	0/0	99	1/1	99	A	G	OK	point	NA		transition
Supercontig_12.1	6446769	L29G40	0/0	99	1/1	99	G	C	OK	point	NA		transversion
Supercontig_12.1	8643914	L29G40	0/0	99	1/1	99	C	T	OK	point	NA		transition
Supercontig_12.1	9333797	L29G40	0/0	42	1/1	99	T	C	OK	point	NA		transition
Supercontig_12.10	100311	L29G40	0/0	99	1/1	99	G	A	OK	point	NA		transition
Supercontig_12.2	1143981	L29G40	0/0	99	1/1	99	C	T	OK	point	NA		transition
Supercontig_12.2	2143498	L29G40	0/0	81	1/1	99	A	C	OK	point	NA		transversion
Supercontig_12.2	3496673	L29G40	0/0	99	1/1	99	TA	T	OK	deletion	-1	homopolymer	NA
Supercontig_12.2	3665257	L29G40	0/0	99	1/1	99	T	C	OK	point	NA		transition
Supercontig_12.2	3684590	L29G40	0/0	99	1/1	99	A	G	OK	point	NA		transition
Supercontig_12.2	3910009	L29G40	0/0	99	1/1	99	C	A	OK	point	NA		transversion
Supercontig_12.3	403800	L29G40	0/0	99	1/1	99	G	A	OK	point	NA		transition
Supercontig_12.3	707922	L29G40	0/0	99	1/1	99	A	C	OK	point	NA		transversion
Supercontig_12.3	3772420	L29G40	0/0	99	1/1	99	G	A	OK	point	NA		transition
Supercontig_12.3	4275898	L29G40	0/0	41	1/1	66	A	C	OK	point	NA		transversion
Supercontig_12.4	3541197	L29G40	0/0	99	1/1	99	A	C	OK	point	NA		transversion
Supercontig_12.4	4251489	L29G40	0/0	99	1/1	99	A	AT	OK	insertion	1	homopolymer	NA
Supercontig_12.4	5030259	L29G40	0/0	52	1/1	80	A	C	OK	point	NA		transversion
Supercontig_12.4	5968310	L29G40	0/0	99	1/1	99	A	G	OK	point	NA		transition
Supercontig_12.5	1064718	L29G40	0/0	99	1/1	99	A	G	OK	point	NA		transition
Supercontig_12.5	1100704	L29G40	0/0	99	1/1	99	T	G	OK	point	NA		transversion
Supercontig_12.5	2961335	L29G40	0/0	99	1/1	99	A	G	OK	point	NA		transition
Supercontig_12.5	4453900	L29G40	0/0	99	1/1	99	G	A	OK	point	NA		transition
Supercontig_12.6	1182723	L29G40	0/0	90	1/1	78	T	A	OK	point	NA		transversion
Supercontig_12.6	2100926	L29G40	0/0	99	1/1	99	C	A	OK	point	NA		transversion
Supercontig_12.7	619006	L29G40	0/0	99	2/2	99	G	A	OK	point	NA		transition
Supercontig_12.7	2094027	L29G40	0/0	99	1/1	99	T	C	OK	point	NA		transition
Supercontig_12.7	2343328	L29G40	0/0	99	1/1	99	T	C	OK	point	NA		transition
Supercontig_12.7	2397440	L29G40	0/0	99	1/1	96	T	A	OK	point	NA		transversion
Supercontig_12.7	2441105	L29G40	0/0	99	1/1	99	A	T	OK	point	NA		transversion
Supercontig_12.7	2506710	L29G40	0/0	92	1/1	30	TTACC	TTACCTACC	OK	insertion	4	microsatellite	NA
Supercontig_12.7	4235802	L29G40	0/0	99	1/1	99	C	T	OK	point	NA		transition
Supercontig_12.8	46125	L29G40	0/0	99	1/1	99	C	A	OK	point	NA		transversion
Supercontig_12.8	179288	L29G40	0/0	99	1/1	99	C	G	OK	point	NA		transversion
Supercontig_12.7	1076710	L2G40	0/0	33	1/1	86	A	T	confirm	point	NA	local region has low mapping quality	transversion
Supercontig_12.1	284715	L2G40	0/0	99	1/1	99	C	T	OK	point	NA		transition
Supercontig_12.1	979816	L2G40	0/0	99	1/1	96	A	T	OK	point	NA		transversion
Supercontig_12.1	2048068	L2G40	0/0	99	1/1	99	G	A	OK	point	NA		transition
Supercontig_12.1	2240529	L2G40	0/0	99	1/1	99	T	C	OK	point	NA		transition
Supercontig_12.1	4346829	L2G40	0/0	99	1/1	99	G	C	OK	point	NA		transversion
Supercontig_12.1	5804784	L2G40	0/0	99	1/1	99	A	G	OK	point	NA		transition
Supercontig_12.10	61696	L2G40	0/0	99	1/1	99	T	G	OK	point	NA		transversion
Supercontig_12.10	85152	L2G40	0/0	99	1/1	99	G	T	OK	point	NA		transversion
Supercontig_12.2	991521	L2G40	0/0	99	1/1	99	G	A	OK	point	NA		transition
Supercontig_12.2	1687118	L2G40	0/0	43	1/1	99	AT	T	OK	deletion	-1	homopolymer	NA
Supercontig_12.2	2113936	L2G40	0/0	99	1/1	99	T	A	OK	point	NA		transversion
Supercontig_12.2	2558901	L2G40	0/0	99	1/1	99	C	T	OK	point	NA		transition
Supercontig_12.2	3061344	L2G40	0/0	99	1/1	99	GTGT	GTGTTGT	OK	insertion	3	microsatellite	NA
Supercontig_12.3	744228	L2G40	0/0	84	1/1	36	C	T	OK	point	NA		transition
Supercontig_12.3	4070675	L2G40	0/0	99	1/1	99	T	C	OK	point	NA		transition
Supercontig_12.3	4801865	L2G40	0/0	99	1/1	99	T	A	OK	point	NA		transversion
Supercontig_12.4	1477819	L2G40	0/0	99	1/1	99	A	G	OK	point	NA		transition
Supercontig_12.4	1979546	L2G40	0/0	99	1/1	99	T	C	OK	point	NA		transition
Supercontig_12.5	1691698	L2G40	0/0	99	1/1	99	A	T	OK	point	NA		transversion
Supercontig_12.5	2650448	L2G40	0/0	99	1/1	99	A	T	OK	point	NA		transversion
Supercontig_12.5	3095565	L2G40	0/0	99	1|1	99	G	T	OK	point	NA		transversion
Supercontig_12.5	3967691	L2G40	0/0	99	1/1	99	T	A	OK	point	NA		transversion
Supercontig_12.5	5435271	L2G40	0/0	96	1/1	99	T	G	OK	point	NA		transversion
Supercontig_12.5	5675092	L2G40	0/0	90	1/1	99	T	C	OK	point	NA		transition
Supercontig_12.5	5986559	L2G40	0/0	96	1/1	99	T	G	OK	point	NA		transversion
Supercontig_12.5	5994705	L2G40	0/0	99	1/1	99	T	G	OK	point	NA		transversion
Supercontig_12.5	6109955	L2G40	0/0	99	1/1	99	T	G	OK	point	NA		transversion
Supercontig_12.6	2563493	L2G40	0/0	99	1/1	99	G	GA	OK	insertion	1	homopolymer	NA
Supercontig_12.6	2994571	L2G40	0/0	99	1/1	84	T	C	OK	point	NA		transition
Supercontig_12.6	3646069	L2G40	0/0	99	1/1	99	C	A	OK	point	NA		transversion
Supercontig_12.7	2346611	L2G40	0/0	99	1/1	99	AG	A	OK	deletion	-1	polymer of A but G is deleted	NA
Supercontig_12.8	86967	L2G40	0/0	99	1/1	99	A	G	OK	point	NA		transition
Supercontig_12.5	6077520	L30G40	0/0	99	1/1	35	T	G	confirm	point	NA	local region has low mapping quality	transversion
Supercontig_12.1	64969	L30G40	0/0	99	1/1	99	C	A	OK	point	NA		transversion
Supercontig_12.1	256666	L30G40	0/0	99	1/1	99	A	G	OK	point	NA		transition
Supercontig_12.1	292829	L30G40	0/0	99	1/1	63	T	TAACGAC	OK	insertion	6	microsatellite	NA
Supercontig_12.1	885952	L30G40	0/0	99	1/1	99	C	G	OK	point	NA		transversion
Supercontig_12.1	3756630	L30G40	0/0	99	1/1	99	C	T	OK	point	NA		transition
Supercontig_12.1	3967737	L30G40	0/0	99	1/1	99	T	G	OK	point	NA		transversion
Supercontig_12.1	4289854	L30G40	0/0	99	1/1	99	T	G	OK	point	NA		transversion
Supercontig_12.1	8780509	L30G40	0/0	99	1/1	99	T	C	OK	point	NA		transition
Supercontig_12.2	1158435	L30G40	0/0	99	1/1	99	G	A	OK	point	NA		transition
Supercontig_12.2	1159238	L30G40	0/0	99	1/1	99	G	C	OK	point	NA		transversion
Supercontig_12.3	791268	L30G40	0/0	99	1/1	99	G	C	OK	point	NA		transversion
Supercontig_12.3	2817045	L30G40	0/0	99	2/2	31	CT	CTT	OK	insertion	1	homopolymer	NA
Supercontig_12.4	295770	L30G40	0/0	99	1/1	99	G	C	OK	point	NA		transversion
Supercontig_12.4	2413109	L30G40	0/0	99	1/1	99	G	C	OK	point	NA		transversion
Supercontig_12.4	3539256	L30G40	0/0	99	1/1	99	G	A	OK	point	NA		transition
Supercontig_12.5	1034225	L30G40	0/0	99	1/1	99	C	G	OK	point	NA		transversion
Supercontig_12.5	1124939	L30G40	0/0	99	1/1	99	T	C	OK	point	NA		transition
Supercontig_12.5	3913230	L30G40	0/0	63	1/1	93	T	C	OK	point	NA		transition
Supercontig_12.5	4450754	L30G40	0/0	99	1|1	99	T	A	OK	point	NA		transversion
Supercontig_12.5	4925377	L30G40	0/0	99	1/1	57	TCTC	TCTCCTC	OK	insertion	3		NA
Supercontig_12.6	621737	L30G40	0/0	71	1/1	99	A	AT	OK	insertion	1	homopolymer	NA
Supercontig_12.6	1984162	L30G40	0/0	99	1/1	99	T	C	OK	point	NA		transition
Supercontig_12.6	2734893	L30G40	0/0	99	1/1	99	G	T	OK	point	NA		transversion
Supercontig_12.7	1530682	L30G40	0/0	99	1/1	99	G	A	OK	point	NA		transition
Supercontig_12.7	2422878	L30G40	0/0	99	1/1	99	G	A	OK	point	NA		transition
Supercontig_12.7	2798163	L30G40	0/0	99	1/1	99	A	G	OK	point	NA		transition
Supercontig_12.8	57939	L30G40	0/0	99	1/1	99	T	G	OK	point	NA		transversion
Supercontig_12.9	139561	L30G40	0/0	99	1/1	99	G	A	OK	point	NA		transition
Supercontig_12.1	5334665	L31G40	NA	NA	1/1	NA	NA	NA	OK	deletion	-48		NA
Supercontig_12.2	1738596	L31G40	NA	NA	1/1	NA	NA	NA	OK	deletion	-27		NA
Supercontig_12.2	1738598	L31G40	0/0	39	1/1	83	A	NA	OK	deletion	-26	homopolymer	NA
Supercontig_12.3	3324457	L31G40	0/0	42	1/1	62	A	T	OK	point	NA	local region has low mapping quality	transversion
Supercontig_12.5	5844492	L31G40	0/0	86	1/1	87	AA	A	OK	deletion	-1	homopolymer	NA
Supercontig_12.7	2454619	L31G40	0/0	43	1/1	99	C	G	OK	point	NA	local region has low mapping quality	transversion
Supercontig_12.9	79406	L31G40	0/0	78	1/1	46	A	C	OK	point	NA	local region has low mapping quality	transversion
Supercontig_12.1	3745788	L31G40	0/0	99	1/1	99	G	C	OK	point	NA		transversion
Supercontig_12.1	4023803	L31G40	0/0	99	1|1	99	A	G	OK	point	NA		transition
Supercontig_12.1	6035961	L31G40	0/0	99	1/1	99	C	G	OK	point	NA		transversion
Supercontig_12.1	9795909	L31G40	0/0	99	1/1	99	A	G	OK	point	NA		transition
Supercontig_12.10	14880	L31G40	0/0	99	1/1	99	G	A	OK	point	NA		transition
Supercontig_12.10	119570	L31G40	0/0	99	1/1	99	G	A	OK	point	NA		transition
Supercontig_12.13	3506	L31G40	0/0	99	1/1	99	T	C	OK	point	NA		transition
Supercontig_12.2	2895226	L31G40	0/0	99	1/1	99	G	T	OK	point	NA		transversion
Supercontig_12.2	2968877	L31G40	0/0	99	1/1	52	T	A	OK	point	NA		transversion
Supercontig_12.2	3910255	L31G40	0/0	81	1/1	99	A	G	OK	point	NA		transition
Supercontig_12.3	481444	L31G40	0/0	99	1/1	99	G	A	OK	point	NA		transition
Supercontig_12.3	727047	L31G40	0/0	99	1/1	99	T	G	OK	point	NA		transversion
Supercontig_12.3	820572	L31G40	0/0	99	1/1	99	G	A	OK	point	NA		transition
Supercontig_12.3	917565	L31G40	0/0	99	1/1	99	A	G	OK	point	NA		transition
Supercontig_12.4	1061329	L31G40	0/0	99	1/1	99	T	A	OK	point	NA		transversion
Supercontig_12.4	5032205	L31G40	0/0	84	1/1	78	A	T	OK	point	NA		transversion
Supercontig_12.4	5776930	L31G40	0/0	99	1/1	99	C	T	OK	point	NA		transition
Supercontig_12.5	727450	L31G40	0/0	99	1/1	99	G	T	OK	point	NA		transversion
Supercontig_12.5	1940221	L31G40	0/0	99	1/1	99	GGAA	GGAAGAA	OK	insertion	3	microsatellite	NA
Supercontig_12.5	1952910	L31G40	0/0	99	1/1	99	A	G	OK	point	NA		transition
Supercontig_12.6	947444	L31G40	0/0	99	1/1	99	A	G	OK	point	NA		transition
Supercontig_12.7	502684	L31G40	0/0	99	1/1	99	C	G	OK	point	NA		transversion
Supercontig_12.7	1196756	L31G40	0/0	99	1/1	99	A	G	OK	point	NA		transition
Supercontig_12.7	2174366	L31G40	0/0	45	2/2	51	GTTA	GTTATTA	OK	insertion	3	microsatellite	NA
Supercontig_12.7	2412397	L31G40	0/0	99	1/1	99	T	G	OK	point	NA		transversion
Supercontig_12.7	2429235	L31G40	0/0	99	1/1	99	T	C	OK	point	NA		transition
Supercontig_12.7	3475942	L31G40	0/0	99	1/1	99	C	T	OK	point	NA		transition
Supercontig_12.8	153862	L31G40	0/0	59	1/1	51	GA	G	OK	deletion	-1	homopolymer	NA
Supercontig_12.9	124008	L31G40	0/0	99	1/1	66	T	C	OK	point	NA		transition
Supercontig_12.1	4086493	L31G40	0/0	99	1|1	99	T	A	confirm	complex	NA	complex mutation, mutation looks OK	transversion
Supercontig_12.9	43619	L33G40	NA	NA	1/1	NA	NA	NA	confirm	deletion	-8713		NA
Supercontig_12.1	7094223	L33G40	0/0	99	1/1	36	C	CCTTTT	confirm	insertion	5	check haplotype caller, microsatellite	NA
Supercontig_12.2	1671668	L33G40	1|1	39	5|5	45	GTTTTTTTTTTT	GTTTTTTTTTTTTTT	confirm	insertion	3	homopolymer	NA
Supercontig_12.5	1484790	L33G40	0/0	99	1/1	73	CAACAATGGCAACAATGG	CAACAATGG	confirm	deletion	-9	microsatellite (?), 9 bp motif	NA
Supercontig_12.1	315550	L33G40	0/0	99	1/1	99	G	C	OK	point	NA		transversion
Supercontig_12.1	1287601	L33G40	0/0	99	1/1	72	G	C	OK	point	NA		transversion
Supercontig_12.1	3692855	L33G40	0/0	99	1/1	99	T	A	OK	point	NA		transversion
Supercontig_12.1	3890600	L33G40	0/0	99	1/1	99	C	T	OK	point	NA		transition
Supercontig_12.1	6581694	L33G40	0/0	99	1/1	99	C	T	OK	point	NA		transition
Supercontig_12.1	8954703	L33G40	0/0	99	1/1	99	A	G	OK	point	NA		transition
Supercontig_12.1	9743473	L33G40	0/0	99	1/1	99	C	A	OK	point	NA		transversion
Supercontig_12.2	391580	L33G40	0/0	99	1/1	99	T	G	OK	point	NA		transversion
Supercontig_12.2	743775	L33G40	0/0	99	1/1	99	A	ATGAGG	OK	insertion	5	microsatellite	NA
Supercontig_12.2	1202425	L33G40	0/0	99	1/1	99	A	G	OK	point	NA		transition
Supercontig_12.2	1264804	L33G40	0/0	99	1/1	99	T	C	OK	point	NA		transition
Supercontig_12.2	3424300	L33G40	0/0	99	1/1	39	CACA	CACAACA	OK	insertion	3	microsatellite	NA
Supercontig_12.3	1253681	L33G40	0/0	99	1/1	99	C	G	OK	point	NA		transversion
Supercontig_12.3	3057786	L33G40	0/0	99	1/1	99	G	A	OK	point	NA		transition
Supercontig_12.4	1237157	L33G40	0/0	99	1/1	99	A	C	OK	point	NA		transversion
Supercontig_12.4	4374163	L33G40	0/0	99	1/1	99	T	C	OK	point	NA		transition
Supercontig_12.4	5286102	L33G40	0/0	96	1/1	53	G	GA	OK	insertion	1	homopolymer	NA
Supercontig_12.5	184077	L33G40	0/0	99	1/1	99	C	G	OK	point	NA		transversion
Supercontig_12.5	949887	L33G40	0/0	99	1/1	99	A	G	OK	point	NA		transition
Supercontig_12.5	1122913	L33G40	0/0	99	1/1	99	G	A	OK	point	NA		transition
Supercontig_12.5	2443877	L33G40	0/0	99	1/1	99	A	G	OK	point	NA		transition
Supercontig_12.5	4516804	L33G40	0/0	99	1/1	33	C	CG	OK	insertion	1	homopolymer	NA
Supercontig_12.6	752101	L33G40	0/0	99	1/1	63	C	T	OK	point	NA		transition
Supercontig_12.6	1049742	L33G40	0/0	42	1/1	99	G	GT	OK	insertion	1	homopolymer	NA
Supercontig_12.6	1087970	L33G40	0/0	99	1/1	99	T	C	OK	point	NA		transition
Supercontig_12.7	509560	L33G40	0/0	99	1/1	42	T	TG	OK	insertion	1	homopolymer	NA
Supercontig_12.7	2079271	L33G40	0/0	99	1/1	67	A	G	OK	point	NA		transition
Supercontig_12.7	2447268	L33G40	0/0	99	1/1	99	G	A	OK	point	NA		transition
Supercontig_12.7	2805678	L33G40	0/0	99	1/1	99	T	G	OK	point	NA		transversion
Supercontig_12.9	22990	L33G40	0/0	87	2/2	99	A	T	OK	point	NA		transversion
Supercontig_12.7	1493243	L34G40	NA	NA	0/1	NA	NA	NA	confirm	translocation	327	Supercontig_12.2:1667232	NA
Supercontig_12.5	4367	L34G40	0/0	72	1/1	99	C	T	confirm	point	NA	local region has low mapping quality	transition
Supercontig_12.1	941074	L34G40	NA	NA	1/1	NA	NA	NA	OK	deletion	-406		NA
Supercontig_12.4	385379	L34G40	NA	NA	1/1	NA	NA	NA	OK	deletion	-73		NA
Supercontig_12.2	3315261	L34G40	0/0	99	1|1	99	T	C	OK	point	NA	local region has low mapping quality	transition
Supercontig_12.3	4579441	L34G40	0/0	99	1/1	99	C	T	OK	point	NA	local region has low mapping quality	transition
Supercontig_12.1	28377	L34G40	0/0	99	1/1	99	C	A	OK	point	NA		transversion
Supercontig_12.1	3819080	L34G40	0/0	99	1/1	99	A	G	OK	point	NA		transition
Supercontig_12.1	6002833	L34G40	0/0	99	1/1	67	C	CACA	OK	insertion	3	microsatellite	NA
Supercontig_12.2	281943	L34G40	0/0	99	1/1	99	C	T	OK	point	NA		transition
Supercontig_12.2	4422458	L34G40	0/0	99	1/1	99	T	G	OK	point	NA		transversion
Supercontig_12.3	841507	L34G40	0/0	99	1/1	99	A	G	OK	point	NA		transition
Supercontig_12.3	874977	L34G40	0/0	99	1/1	99	T	C	OK	point	NA		transition
Supercontig_12.4	948313	L34G40	0/0	99	1/1	99	T	A	OK	point	NA		transversion
Supercontig_12.4	3068051	L34G40	0/0	99	1/1	99	C	T	OK	point	NA		transition
Supercontig_12.4	4519575	L34G40	0/0	99	1/1	99	G	A	OK	point	NA		transition
Supercontig_12.5	1700680	L34G40	0/0	99	1/1	99	T	C	OK	point	NA		transition
Supercontig_12.5	3928384	L34G40	0/0	99	1/1	99	G	T	OK	point	NA		transversion
Supercontig_12.5	5646163	L34G40	0/0	99	1/1	99	T	TCATCCATTCATCCATC	OK	insertion	16	microsatellite	NA
Supercontig_12.5	6126984	L34G40	0/0	99	1/1	99	G	T	OK	point	NA		transversion
Supercontig_12.6	2045881	L34G40	0/0	99	1/1	99	A	G	OK	point	NA		transition
Supercontig_12.6	2420867	L34G40	0/0	99	1/1	99	T	A	OK	point	NA		transversion
Supercontig_12.7	1020467	L34G40	0/0	99	1/1	99	A	C	OK	point	NA		transversion
Supercontig_12.7	1023415	L34G40	0/0	99	1/1	99	G	T	OK	point	NA		transversion
Supercontig_12.8	100616	L34G40	0/0	93	1/1	99	T	C	OK	point	NA		transition
Supercontig_12.3	867593	L35G40	0/0	66	1/1	65	AT	A	confirm	deletion	-1	homopolymer, local region has low mapping quality	NA
Supercontig_12.4	5215284	L35G40	0/0	78	1/1	45	A	T	OK	point	NA	local region has low mapping quality	transversion
Supercontig_12.1	3717594	L35G40	0/0	99	1/1	99	A	C	OK	point	NA		transversion
Supercontig_12.1	3927006	L35G40	0/0	99	1/1	99	C	G	OK	point	NA		transversion
Supercontig_12.1	4893591	L35G40	0/0	99	1/1	99	T	C	OK	point	NA		transition
Supercontig_12.1	6171430	L35G40	0/0	99	1/1	99	G	A	OK	point	NA		transition
Supercontig_12.1	9624574	L35G40	0/0	99	1|1	99	GA	GAA	OK	insertion	1	homopolymer	NA
Supercontig_12.12	5920	L35G40	0/0	66	1/1	36	T	C	OK	point	NA		transition
Supercontig_12.2	142631	L35G40	0/0	99	1/1	99	A	T	OK	point	NA		transversion
Supercontig_12.2	326840	L35G40	0/0	99	1/1	99	C	T	OK	point	NA		transition
Supercontig_12.2	1232782	L35G40	0/0	99	1/1	99	C	T	OK	point	NA		transition
Supercontig_12.2	3605592	L35G40	0/0	99	1/1	99	C	G	OK	point	NA		transversion
Supercontig_12.2	3648030	L35G40	0/0	99	1/1	99	A	G	OK	point	NA		transition
Supercontig_12.3	558038	L35G40	0/0	99	3/3	92	ATTCG	ATTCGTTCG	OK	insertion	4	microsatellite	NA
Supercontig_12.3	790750	L35G40	0/0	99	1/1	99	C	A	OK	point	NA		transversion
Supercontig_12.3	874782	L35G40	0/0	99	1/1	99	A	C	OK	point	NA		transversion
Supercontig_12.3	3269569	L35G40	0/0	99	1/1	99	C	A	OK	point	NA		transversion
Supercontig_12.3	3280280	L35G40	0/0	99	1/1	99	A	G	OK	point	NA		transition
Supercontig_12.3	3457305	L35G40	0/0	99	1/1	99	A	C	OK	point	NA		transversion
Supercontig_12.4	530400	L35G40	0/0	99	1/1	99	T	C	OK	point	NA		transition
Supercontig_12.4	559108	L35G40	0/0	99	1/1	99	T	G	OK	point	NA		transversion
Supercontig_12.4	925282	L35G40	0/0	99	1/1	99	A	T	OK	point	NA		transversion
Supercontig_12.4	1052505	L35G40	0/0	99	1/1	99	T	C	OK	point	NA		transition
Supercontig_12.4	4951726	L35G40	0/0	99	2/2	43	GTGT	GTGTTGT	OK	insertion	3	microsatellite	NA
Supercontig_12.5	2237613	L35G40	0/0	99	1/1	99	T	C	OK	point	NA		transition
Supercontig_12.5	2330010	L35G40	0/0	99	1/1	99	G	C	OK	point	NA		transversion
Supercontig_12.5	3008342	L35G40	0/0	99	1/1	99	G	T	OK	point	NA		transversion
Supercontig_12.6	265880	L35G40	0/0	99	1/1	99	A	G	OK	point	NA		transition
Supercontig_12.6	464738	L35G40	0/0	99	1|1	99	G	A	OK	point	NA		transition
Supercontig_12.6	2669408	L35G40	0/0	99	1/1	99	A	G	OK	point	NA		transition
Supercontig_12.6	3040171	L35G40	0/0	99	1/1	99	G	A	OK	point	NA		transition
Supercontig_12.6	3332216	L35G40	0/0	99	2/2	99	TCTACTA	TCTACTACTA	OK	insertion	3	microsatellite	NA
Supercontig_12.7	258430	L35G40	0/0	99	1/1	99	G	A	OK	point	NA		transition
Supercontig_12.7	1059776	L35G40	0/0	99	1|1	78	G	A	OK	point	NA		transition
Supercontig_12.7	1753685	L35G40	0/0	77	1/1	46	G	GA	OK	insertion	1	homopolymer	NA
Supercontig_12.7	2357116	L35G40	0/0	90	1/1	75	G	T	OK	point	NA		transversion
Supercontig_12.7	2473203	L35G40	0/0	99	1/1	99	A	G	OK	point	NA		transition
Supercontig_12.8	43973	L35G40	0/0	99	1/1	99	A	C	OK	point	NA		transversion
Supercontig_12.8	65235	L35G40	0/0	84	1/1	60	T	G	OK	point	NA		transversion
Supercontig_12.9	134438	L35G40	0/0	99	1/1	99	T	A	OK	point	NA		transversion
Supercontig_12.3	1051825	L35G40	0/0	72	1|1	99	T	C	confirm	complex	NA	complex mutation, looks OK	transition
Supercontig_12.8	127180	L36G40	NA	NA	0/1	NA	NA	NA	confirm	deletion	-8878		NA
Supercontig_12.2	1671668	L36G40	1|1	39	4/4	48	GTTTTTTTTTTT	GTTTTTTTTTT	confirm	deletion	-1	homopolymer, difficult region in many samples	NA
Supercontig_12.8	159948	L36G40	0/0	99	1|1	99	C	T	OK	point	NA	local region has low mapping quality	transition
Supercontig_12.1	904481	L36G40	0/0	41	1|1	45	G	T	OK	point	NA		transversion
Supercontig_12.1	3758892	L36G40	0/0	99	1/1	99	G	GAAT	OK	insertion	3	microsatellite	NA
Supercontig_12.1	5924587	L36G40	0/0	81	1/1	99	A	C	OK	point	NA		transversion
Supercontig_12.1	6311909	L36G40	0/0	99	1/1	57	T	C	OK	point	NA		transition
Supercontig_12.1	7161535	L36G40	0/0	99	1/1	99	C	CT	OK	insertion	1	homopolymer	NA
Supercontig_12.1	8210565	L36G40	0/0	99	1/1	99	A	G	OK	point	NA		transition
Supercontig_12.1	8253479	L36G40	0/0	99	1/1	99	A	G	OK	point	NA		transition
Supercontig_12.1	9399605	L36G40	0/0	99	1/1	99	A	T	OK	point	NA		transversion
Supercontig_12.1	9791743	L36G40	0/0	99	1|1	99	C	G	OK	point	NA		transversion
Supercontig_12.12	2197	L36G40	0/0	99	1|1	99	T	A	OK	point	NA		transversion
Supercontig_12.2	1320679	L36G40	0/0	99	1/1	99	G	A	OK	point	NA		transition
Supercontig_12.2	2223257	L36G40	0/0	99	1/1	99	T	C	OK	point	NA		transition
Supercontig_12.2	4019181	L36G40	0/0	99	1/1	99	T	C	OK	point	NA		transition
Supercontig_12.2	4290097	L36G40	0/0	99	1|1	74	T	C	OK	point	NA		transition
Supercontig_12.3	324623	L36G40	0/0	99	1/1	99	A	C	OK	point	NA		transversion
Supercontig_12.3	1702965	L36G40	0/0	99	1|1	93	T	G	OK	point	NA		transversion
Supercontig_12.3	2711540	L36G40	0/0	99	1/1	99	G	T	OK	point	NA		transversion
Supercontig_12.3	4275898	L36G40	0/0	41	1/1	63	A	C	OK	point	NA		transversion
Supercontig_12.4	126672	L36G40	0/0	99	1/1	89	G	C	OK	point	NA		transversion
Supercontig_12.4	993273	L36G40	0/0	99	1/1	99	T	G	OK	point	NA		transversion
Supercontig_12.4	1023934	L36G40	0/0	99	1/1	99	G	C	OK	point	NA		transversion
Supercontig_12.4	1072562	L36G40	0/0	99	1/1	99	C	G	OK	point	NA		transversion
Supercontig_12.4	1702214	L36G40	0/0	99	1/1	99	G	A	OK	point	NA		transition
Supercontig_12.4	4284314	L36G40	0/0	99	1|1	99	A	C	OK	point	NA		transversion
Supercontig_12.4	5987300	L36G40	0/0	99	1/1	99	G	C	OK	point	NA		transversion
Supercontig_12.4	5996710	L36G40	0/0	99	1/1	99	C	G	OK	point	NA		transversion
Supercontig_12.5	985741	L36G40	0/0	99	1/1	99	T	G	OK	point	NA		transversion
Supercontig_12.5	1120979	L36G40	0/0	99	1/1	99	T	G	OK	point	NA		transversion
Supercontig_12.5	4765715	L36G40	0/0	99	1/1	99	G	C	OK	point	NA		transversion
Supercontig_12.5	5670182	L36G40	0/0	99	1/1	99	T	A	OK	point	NA		transversion
Supercontig_12.6	2743263	L36G40	0/0	90	1/1	99	A	C	OK	point	NA		transversion
Supercontig_12.6	3048761	L36G40	0/0	99	1/1	99	C	G	OK	point	NA		transversion
Supercontig_12.6	3783251	L36G40	0/0	99	1/1	99	A	G	OK	point	NA		transition
Supercontig_12.7	621886	L36G40	0/0	99	1/1	99	A	C	OK	point	NA		transversion
Supercontig_12.7	2039826	L36G40	0/0	99	1/1	48	T	TCA	OK	insertion	2	microsatellite	NA
Supercontig_12.7	2910348	L36G40	0/0	99	1|1	99	G	C	OK	point	NA		transversion
Supercontig_12.7	2944393	L36G40	0/0	99	1/1	99	A	ATGC	OK	insertion	3	microsatellite	NA
Supercontig_12.7	3407106	L36G40	0/0	99	1/1	99	T	C	OK	point	NA		transition
Supercontig_12.7	3651070	L36G40	0/0	99	2/2	53	TTTGTTGTTGTTG	T	OK	deletion	-12	microsatellite	NA
Supercontig_12.7	4242099	L36G40	0/0	99	1/1	99	A	T	OK	point	NA		transversion
Supercontig_12.8	139928	L36G40	0/0	90	1/1	75	T	G	OK	point	NA		transversion
Supercontig_12.9	19068	L36G40	0/0	99	1/1	99	T	C	OK	point	NA		transition
Supercontig_12.2	1671668	L37G40	1|1	39	3|3	73	GTTTTTTTTTTT	GTTTTTTTT	confirm	deletion	-3	homopolymer, in other samples	NA
Supercontig_12.4	3317370	L37G40	0/0	99	1|1	32	T	C	confirm	point	NA	OK	transition
Supercontig_12.1	889628	L37G40	0/0	99	1/1	99	C	T	OK	point	NA		transition
Supercontig_12.1	2077454	L37G40	0/0	99	1/1	99	A	G	OK	point	NA		transition
Supercontig_12.1	3751108	L37G40	0/0	99	1/1	99	G	A	OK	point	NA		transition
Supercontig_12.1	3960462	L37G40	0/0	93	1|1	99	A	T	OK	point	NA		transversion
Supercontig_12.1	6450669	L37G40	0/0	99	1/1	95	T	C	OK	point	NA		transition
Supercontig_12.1	9774657	L37G40	0/0	99	1/1	99	C	T	OK	point	NA		transition
Supercontig_12.2	1295804	L37G40	0/0	99	1/1	99	C	A	OK	point	NA		transversion
Supercontig_12.2	4422603	L37G40	0/0	47	1/1	54	C	A	OK	point	NA		transversion
Supercontig_12.3	308834	L37G40	0/0	99	1/1	99	T	C	OK	point	NA		transition
Supercontig_12.3	442776	L37G40	0/0	99	1/1	84	G	A	OK	point	NA		transition
Supercontig_12.3	910656	L37G40	0/0	99	1/1	99	T	G	OK	point	NA		transversion
Supercontig_12.3	1574586	L37G40	0/0	99	1/1	99	G	A	OK	point	NA		transition
Supercontig_12.3	5048899	L37G40	0/0	99	1/1	99	C	T	OK	point	NA		transition
Supercontig_12.3	5077212	L37G40	0/0	99	1/1	99	T	C	OK	point	NA		transition
Supercontig_12.4	984253	L37G40	0/0	99	1/1	99	T	G	OK	point	NA		transversion
Supercontig_12.4	1014025	L37G40	0/0	99	1/1	99	C	G	OK	point	NA		transversion
Supercontig_12.4	1032371	L37G40	0/0	99	1/1	99	G	A	OK	point	NA		transition
Supercontig_12.4	1905933	L37G40	0/0	81	1/1	84	G	T	OK	point	NA		transversion
Supercontig_12.4	3997880	L37G40	0/0	87	1/1	41	A	T	OK	point	NA		transversion
Supercontig_12.5	434232	L37G40	0/0	99	1/1	99	C	T	OK	point	NA		transition
Supercontig_12.5	951655	L37G40	0/0	99	1/1	99	T	C	OK	point	NA		transition
Supercontig_12.5	1754291	L37G40	0/0	99	1/1	99	C	T	OK	point	NA		transition
Supercontig_12.6	367690	L37G40	0/0	99	1/1	99	G	T	OK	point	NA		transversion
Supercontig_12.6	2257944	L37G40	0/0	99	1/1	99	G	A	OK	point	NA		transition
Supercontig_12.6	2532943	L37G40	0/0	99	1/1	99	C	T	OK	point	NA		transition
Supercontig_12.6	2946558	L37G40	0/0	99	1/1	99	G	A	OK	point	NA		transition
Supercontig_12.6	3001696	L37G40	0/0	99	1/1	99	C	T	OK	point	NA		transition
Supercontig_12.6	3006903	L37G40	0/0	99	1/1	99	C	G	OK	point	NA		transversion
Supercontig_12.6	3534883	L37G40	0/0	99	1/1	99	A	G	OK	point	NA		transition
Supercontig_12.6	3781687	L37G40	0/0	99	1/1	99	C	A	OK	point	NA		transversion
Supercontig_12.6	3783127	L37G40	0/0	99	1/1	99	A	T	OK	point	NA		transversion
Supercontig_12.6	4189315	L37G40	0/0	99	1/1	99	A	G	OK	point	NA		transition
Supercontig_12.7	1069195	L37G40	0/0	99	1/1	99	G	C	OK	point	NA		transversion
Supercontig_12.1	1342589	L38G40	0/0	99	1/1	99	G	A	OK	point	NA		transition
Supercontig_12.1	2631015	L38G40	0/0	99	1/1	99	A	G	OK	point	NA		transition
Supercontig_12.1	3767457	L38G40	0/0	93	1/1	99	T	G	OK	point	NA		transversion
Supercontig_12.1	3950588	L38G40	0/0	99	1/1	99	A	G	OK	point	NA		transition
Supercontig_12.1	4282792	L38G40	0/0	99	1/1	99	A	C	OK	point	NA		transversion
Supercontig_12.1	7294142	L38G40	0/0	99	2/2	60	CCAT	CCATCAT	OK	insertion	3	microsatellite	NA
Supercontig_12.1	7472818	L38G40	0/0	99	1|1	78	C	A	OK	point	NA		transversion
Supercontig_12.1	8149208	L38G40	0/0	99	1/1	99	C	T	OK	point	NA		transition
Supercontig_12.1	9711837	L38G40	0/0	99	1/1	99	G	A	OK	point	NA		transition
Supercontig_12.3	2228355	L38G40	0/0	99	1/1	99	C	T	OK	point	NA		transition
Supercontig_12.3	3450541	L38G40	0/0	99	1|1	99	T	A	OK	point	NA		transversion
Supercontig_12.3	4714789	L38G40	0/0	99	1/1	66	A	G	OK	point	NA		transition
Supercontig_12.4	3720915	L38G40	0/0	99	1/1	99	G	GGTT	OK	insertion	3	microsatellite	NA
Supercontig_12.4	4374424	L38G40	0/0	42	2/2	66	GTCC	GTCCTCC	OK	insertion	3	microsatellite	NA
Supercontig_12.4	4636663	L38G40	0/0	99	1/1	99	G	T	OK	point	NA		transversion
Supercontig_12.5	5142	L38G40	0/0	63	1/1	99	A	T	OK	point	NA		transversion
Supercontig_12.5	252127	L38G40	0/0	99	1/1	99	C	T	OK	point	NA		transition
Supercontig_12.5	1194596	L38G40	0/0	60	1/1	99	T	G	OK	point	NA		transversion
Supercontig_12.5	1620445	L38G40	0/0	99	1/1	99	C	T	OK	point	NA		transition
Supercontig_12.5	1629767	L38G40	0/0	99	1/1	99	T	C	OK	point	NA		transition
Supercontig_12.5	4165155	L38G40	0/0	99	1/1	99	G	A	OK	point	NA		transition
Supercontig_12.6	132681	L38G40	0/0	99	1/1	99	C	T	OK	point	NA		transition
Supercontig_12.6	1767345	L38G40	0/0	75	1/1	99	T	C	OK	point	NA		transition
Supercontig_12.6	2831087	L38G40	0/0	99	1/1	99	A	C	OK	point	NA		transversion
Supercontig_12.6	2986028	L38G40	0/0	99	1/1	99	T	C	OK	point	NA		transition
Supercontig_12.6	3075240	L38G40	0/0	99	1/1	96	C	G	OK	point	NA		transversion
Supercontig_12.6	4016886	L38G40	0/0	99	1/1	99	AT	A	OK	deletion	-1	homopolymer	NA
Supercontig_12.6	4173984	L38G40	0/0	99	1/1	99	T	G	OK	point	NA		transversion
Supercontig_12.7	2013792	L38G40	0/0	99	1/1	99	G	C	OK	point	NA		transversion
Supercontig_12.7	2078946	L38G40	0/0	99	1/1	99	A	C	OK	point	NA		transversion
Supercontig_12.7	2917961	L38G40	0/0	99	1/1	99	G	A	OK	point	NA		transition
Supercontig_12.7	3363851	L38G40	0/0	99	1/1	99	T	C	OK	point	NA		transition
Supercontig_12.7	3526575	L38G40	0/0	99	1/1	99	G	A	OK	point	NA		transition
Supercontig_12.7	3860082	L38G40	0/0	99	1|1	99	G	GCAA	OK	insertion	3	microsatellite	NA
Supercontig_12.1	9153575	L39G40	1|1	60	2/2	39	TCC	TCCTCC	confirm	insertion	3	microsatellite	NA
Supercontig_12.2	1671668	L39G40	1|1	39	2|2	48	GTTTTTTTTTTT	GTTTTTT	confirm	deletion	-5	multiple samples, homopolymer	NA
Supercontig_12.5	3445170	L39G40	0|0	99	1/1	99	G	A	OK	point	NA	local region has bad mapping quality	transition
Supercontig_12.1	491997	L39G40	0/0	99	1/1	99	C	G	OK	point	NA		transversion
Supercontig_12.1	2399172	L39G40	0/0	99	1/1	90	T	A	OK	point	NA		transversion
Supercontig_12.1	3801001	L39G40	0/0	99	1/1	99	A	G	OK	point	NA		transition
Supercontig_12.1	3808957	L39G40	0/0	99	1/1	81	G	GC	OK	insertion	1	homopolymer	NA
Supercontig_12.1	3886993	L39G40	0/0	99	1/1	99	C	A	OK	point	NA		transversion
Supercontig_12.1	6890195	L39G40	0/0	99	1|1	99	GGAAA	GGAAAGAAA	OK	insertion	4	microsatellite	NA
Supercontig_12.1	7137271	L39G40	0/0	99	1/1	99	G	C	OK	point	NA		transversion
Supercontig_12.1	7319767	L39G40	0/0	99	6|6	55	CCTTCTTCTTCTTCTTCTT	C	OK	deletion	-18	microsatellite	NA
Supercontig_12.1	9747580	L39G40	0/0	99	1/1	99	G	C	OK	point	NA		transversion
Supercontig_12.10	14335	L39G40	0/0	99	1/1	99	G	A	OK	point	NA		transition
Supercontig_12.10	120306	L39G40	0/0	99	1/1	41	G	C	OK	point	NA		transversion
Supercontig_12.2	522389	L39G40	0/0	99	1/1	99	T	C	OK	point	NA		transition
Supercontig_12.2	737682	L39G40	0/0	99	1/1	76	G	A	OK	point	NA		transition
Supercontig_12.2	1221441	L39G40	0/0	99	1/1	99	T	C	OK	point	NA		transition
Supercontig_12.3	397066	L39G40	0/0	99	1/1	99	A	G	OK	point	NA		transition
Supercontig_12.3	933563	L39G40	0/0	99	1/1	99	G	A	OK	point	NA		transition
Supercontig_12.3	4264584	L39G40	0/0	99	1|1	99	C	T	OK	point	NA		transition
Supercontig_12.3	4755481	L39G40	0/0	99	1/1	99	G	GA	OK	insertion	1	homopolymer	NA
Supercontig_12.3	5029161	L39G40	0/0	99	1/1	99	G	A	OK	point	NA		transition
Supercontig_12.3	5189255	L39G40	0/0	99	1/1	99	C	A	OK	point	NA		transversion
Supercontig_12.4	958318	L39G40	0/0	99	1/1	79	T	C	OK	point	NA		transition
Supercontig_12.4	1032173	L39G40	0/0	99	1/1	99	T	C	OK	point	NA		transition
Supercontig_12.4	5956140	L39G40	0/0	60	1/1	40	T	C	OK	point	NA		transition
Supercontig_12.5	602726	L39G40	0/0	99	1/1	78	C	G	OK	point	NA		transversion
Supercontig_12.5	1036012	L39G40	0/0	99	1/1	99	A	G	OK	point	NA		transition
Supercontig_12.5	1212758	L39G40	0/0	99	1/1	99	G	C	OK	point	NA		transversion
Supercontig_12.5	3611044	L39G40	0/0	99	1/1	99	A	AT	OK	insertion	1	homopolymer	NA
Supercontig_12.5	5143412	L39G40	0/0	99	1/1	65	T	TA	OK	insertion	1	homopolymer	NA
Supercontig_12.5	5348109	L39G40	0/0	99	1/1	99	A	C	OK	point	NA		transversion
Supercontig_12.5	5723342	L39G40	0/0	99	1/1	94	T	C	OK	point	NA		transition
Supercontig_12.6	396315	L39G40	0/0	99	1/1	99	A	G	OK	point	NA		transition
Supercontig_12.6	3522465	L39G40	0/0	99	1/1	99	A	C	OK	point	NA		transversion
Supercontig_12.7	1717960	L39G40	0/0	99	1/1	99	G	T	OK	point	NA		transversion
Supercontig_12.7	2273973	L39G40	0/0	99	1/1	99	T	C	OK	point	NA		transition
Supercontig_12.7	2319728	L39G40	0/0	99	1/1	99	AG	A	OK	deletion	-1	not in polymer	NA
Supercontig_12.8	5066	L39G40	0/0	99	1/1	99	T	A	OK	point	NA		transversion
Supercontig_12.8	68313	L39G40	0/0	99	1/1	99	T	G	OK	point	NA		transversion
Supercontig_12.8	64496	L3G40	NA	NA	0/1	NA	NA	NA	confirm	translocation	NA	Supercontig_12.9:4202	NA
Supercontig_12.9	14374	L3G40	0/0	99	1/1	72	TATATAAGAAAAGTACGGCCGA	T	confirm	deletion	-21	low local mapping quality	NA
Supercontig_12.2	3633648	L3G40	0/0	84	1/1	99	T	C	OK	point	NA	low local mapping quality	transition
Supercontig_12.1	3966771	L3G40	0/0	99	1/1	99	A	G	OK	point	NA		transition
Supercontig_12.1	6116332	L3G40	0/0	99	1/1	99	GA	G	OK	deletion	-1	homopolymer	NA
Supercontig_12.1	6257555	L3G40	0/0	99	1/1	99	T	C	OK	point	NA		transition
Supercontig_12.1	8314461	L3G40	0/0	99	1/1	99	T	A	OK	point	NA		transversion
Supercontig_12.2	2079031	L3G40	0/0	99	1/1	99	G	A	OK	point	NA		transition
Supercontig_12.2	3288944	L3G40	0/0	99	1/1	99	CAAGGA	C	OK	deletion	-5	2 repeats	NA
Supercontig_12.2	3606739	L3G40	0/0	99	2/2	99	C	A	OK	point	NA		transversion
Supercontig_12.2	4134070	L3G40	0/0	99	1/1	99	C	T	OK	point	NA		transition
Supercontig_12.2	4475956	L3G40	0/0	99	1/1	99	T	C	OK	point	NA		transition
Supercontig_12.3	137388	L3G40	0/0	63	1/1	87	T	C	OK	point	NA		transition
Supercontig_12.3	485777	L3G40	0/0	99	1/1	99	G	A	OK	point	NA		transition
Supercontig_12.3	892207	L3G40	0/0	99	1/1	99	T	A	OK	point	NA		transversion
Supercontig_12.3	1740148	L3G40	0/0	99	1/1	83	G	C	OK	point	NA		transversion
Supercontig_12.3	2971680	L3G40	0/0	99	1/1	99	C	G	OK	point	NA		transversion
Supercontig_12.3	3568030	L3G40	0/0	99	5/5	38	CTGTTGTTGTTGTTGTTGTTGTTGT	C	OK	deletion	-24	microsatellite	NA
Supercontig_12.3	4577018	L3G40	0/0	95	1/1	81	G	GA	OK	insertion	1	homopolymer	NA
Supercontig_12.3	5212215	L3G40	0/0	99	1/1	66	T	C	OK	point	NA		transition
Supercontig_12.4	1025629	L3G40	0/0	99	1/1	99	T	A	OK	point	NA		transversion
Supercontig_12.4	3601340	L3G40	0/0	99	1/1	99	T	C	OK	point	NA		transition
Supercontig_12.4	5101488	L3G40	0/0	99	1/1	99	G	T	OK	point	NA		transversion
Supercontig_12.5	2486911	L3G40	0/0	99	1/1	99	G	C	OK	point	NA		transversion
Supercontig_12.5	5574165	L3G40	0/0	96	1/1	81	C	A	OK	point	NA		transversion
Supercontig_12.5	6107688	L3G40	0/0	99	1/1	99	T	A	OK	point	NA		transversion
Supercontig_12.6	1809237	L3G40	0/0	99	1/1	99	G	T	OK	point	NA		transversion
Supercontig_12.6	2021467	L3G40	0/0	90	1/1	99	G	A	OK	point	NA		transition
Supercontig_12.6	2891337	L3G40	0/0	99	1/1	87	C	G	OK	point	NA		transversion
Supercontig_12.6	3175935	L3G40	0/0	99	1|1	99	A	G	OK	point	NA		transition
Supercontig_12.6	3912352	L3G40	0/0	99	1/1	99	G	T	OK	point	NA		transversion
Supercontig_12.7	409634	L3G40	0/0	99	1/1	99	C	A	OK	point	NA		transversion
Supercontig_12.7	1180319	L3G40	0/0	99	1/1	99	A	G	OK	point	NA		transition
Supercontig_12.7	1183914	L3G40	0/0	99	1/1	99	C	A	OK	point	NA		transversion
Supercontig_12.8	53492	L3G40	0/0	99	1/1	99	G	C	OK	point	NA		transversion
Supercontig_12.8	135479	L3G40	0/0	37	3/3	34	C	T	OK	point	NA		transition
Supercontig_12.1	1549758	L40G40	1/1	70	4/4	83	TCTT	TCTTTCTT	confirm	insertion	4	microsatellite	NA
Supercontig_12.1	3455867	L40G40	0/0	72	1/1	47	AAAG	A	OK	deletion	-3	partially in homopolymer	NA
Supercontig_12.1	8468337	L40G40	0/0	99	1/1	99	G	A	OK	point	NA		transition
Supercontig_12.1	9310179	L40G40	0/0	99	1/1	99	G	T	OK	point	NA		transversion
Supercontig_12.10	79890	L40G40	0/0	99	1/1	99	G	A	OK	point	NA		transition
Supercontig_12.10	95532	L40G40	0/0	99	1/1	99	C	T	OK	point	NA		transition
Supercontig_12.2	1139006	L40G40	0/0	99	1/1	99	AT	A	OK	deletion	-1	homopolymer	NA
Supercontig_12.2	1640242	L40G40	0/0	99	1/1	99	T	TA	OK	insertion	1	homopolymer	NA
Supercontig_12.3	969918	L40G40	0/0	99	1/1	99	C	A	OK	point	NA		transversion
Supercontig_12.3	3876487	L40G40	0/0	99	1/1	99	G	C	OK	point	NA		transversion
Supercontig_12.3	4083149	L40G40	0/0	57	1/1	99	C	A	OK	point	NA		transversion
Supercontig_12.4	270713	L40G40	0/0	93	1/1	63	T	A	OK	point	NA		transversion
Supercontig_12.4	895441	L40G40	0/0	99	1/1	75	CT	C	OK	deletion	-1	homopolymer	NA
Supercontig_12.4	1979569	L40G40	0/0	99	1/1	99	T	TTGC	OK	insertion	3	microsatellite	NA
Supercontig_12.4	2369303	L40G40	0/0	99	1/1	99	G	T	OK	point	NA		transversion
Supercontig_12.4	3626934	L40G40	0/0	99	1/1	99	A	AG	OK	insertion	1	homopolymer	NA
Supercontig_12.4	3747772	L40G40	0/0	75	1/1	99	C	G	OK	point	NA		transversion
Supercontig_12.4	4052162	L40G40	0/0	99	1/1	99	T	G	OK	point	NA		transversion
Supercontig_12.4	5322468	L40G40	0/0	90	1/1	99	A	G	OK	point	NA		transition
Supercontig_12.4	5958050	L40G40	0/0	99	1/1	99	C	G	OK	point	NA		transversion
Supercontig_12.5	918034	L40G40	0/0	99	1/1	99	A	C	OK	point	NA		transversion
Supercontig_12.5	947951	L40G40	0/0	99	1/1	99	C	A	OK	point	NA		transversion
Supercontig_12.5	1587515	L40G40	0/0	99	1/1	99	G	T	OK	point	NA		transversion
Supercontig_12.5	6179672	L40G40	0/0	84	1/1	99	T	G	OK	point	NA		transversion
Supercontig_12.6	3057933	L40G40	0/0	69	1|1	99	T	A	OK	point	NA		transversion
Supercontig_12.7	1292503	L40G40	0/0	99	1/1	99	A	G	OK	point	NA		transition
Supercontig_12.7	2238990	L40G40	0/0	99	1/1	99	G	C	OK	point	NA		transversion
Supercontig_12.7	2464558	L40G40	0/0	99	1/1	99	G	C	OK	point	NA		transversion
Supercontig_12.7	3751901	L40G40	0/0	99	1/1	99	T	C	OK	point	NA		transition
Supercontig_12.1	584234	L4G40	0/0	99	1/1	99	C	G	OK	point	NA		transversion
Supercontig_12.1	3755538	L4G40	0/0	99	1/1	99	A	G	OK	point	NA		transition
Supercontig_12.10	19863	L4G40	0/0	99	1/1	99	T	C	OK	point	NA		transition
Supercontig_12.12	3684	L4G40	0/0	99	1/1	99	A	C	OK	point	NA		transversion
Supercontig_12.2	2144984	L4G40	0/0	99	1/1	75	T	C	OK	point	NA		transition
Supercontig_12.2	3351911	L4G40	0/0	99	1/1	99	C	A	OK	point	NA		transversion
Supercontig_12.2	3697465	L4G40	0/0	60	1/1	99	C	G	OK	point	NA		transversion
Supercontig_12.2	4131093	L4G40	0/0	99	1/1	99	C	A	OK	point	NA		transversion
Supercontig_12.2	4465563	L4G40	0/0	96	1/1	99	A	AACACTGAAGCACGTCTTGGTTT	OK	insertion	22	flanking sequence duplicated	NA
Supercontig_12.3	304638	L4G40	0/0	99	1/1	99	G	A	OK	point	NA		transition
Supercontig_12.3	889901	L4G40	0/0	99	1/1	99	G	C	OK	point	NA		transversion
Supercontig_12.3	1092288	L4G40	0/0	41	1/1	42	CA	CAA	OK	insertion	1	homopolymer	NA
Supercontig_12.3	1873390	L4G40	0/0	99	1/1	99	A	G	OK	point	NA		transition
Supercontig_12.4	1313817	L4G40	0/0	99	1/1	99	C	T	OK	point	NA		transition
Supercontig_12.4	5245131	L4G40	0/0	99	1/1	99	A	G	OK	point	NA		transition
Supercontig_12.5	1024899	L4G40	0/0	99	1/1	87	T	G	OK	point	NA		transversion
Supercontig_12.5	1765464	L4G40	0/0	99	1/1	99	C	T	OK	point	NA		transition
Supercontig_12.5	2492208	L4G40	0/0	99	1/1	99	T	C	OK	point	NA		transition
Supercontig_12.5	3812082	L4G40	0/0	99	1|1	99	C	T	OK	point	NA		transition
Supercontig_12.5	4573739	L4G40	0/0	99	1/1	99	T	C	OK	point	NA		transition
Supercontig_12.6	98234	L4G40	0/0	93	2/2	51	TTTA	TTTATTA	OK	insertion	3	microsatellite	NA
Supercontig_12.6	1695161	L4G40	0/0	99	1/1	99	G	A	OK	point	NA		transition
Supercontig_12.6	1732053	L4G40	0/0	99	1/1	99	C	CCCACTTCTT	OK	insertion	9	flanking sequence duplicated	NA
Supercontig_12.7	2522695	L4G40	0/0	99	1|1	99	G	C	OK	point	NA		transversion
Supercontig_12.1	5924356	L5G40	NA	NA	1/1	NA	NA	NA	confirm	deletion	-37		NA
Supercontig_12.2	2546619	L5G40	NA	NA	1/1	NA	NA	NA	OK	deletion	-38		NA
Supercontig_12.6	2886115	L5G40	NA	NA	1/1	NA	NA	NA	OK	deletion	-149		NA
Supercontig_12.2	3639091	L5G40	0/0	99	1/1	99	A	G	OK	point	NA	looks bad mapping (duplicate region)	transition
Supercontig_12.9	122945	L5G40	0/0	99	1/1	78	C	G	OK	point	NA	looks bad mapping (duplicate region)	transversion
Supercontig_12.1	2022	L5G40	0/0	99	1|1	99	T	C	OK	point	NA		transition
Supercontig_12.1	3691765	L5G40	0/0	99	1/1	99	C	T	OK	point	NA		transition
Supercontig_12.1	3911260	L5G40	0/0	99	1/1	99	A	T	OK	point	NA		transversion
Supercontig_12.1	4321396	L5G40	0/0	99	1/1	99	A	G	OK	point	NA		transition
Supercontig_12.1	6350670	L5G40	0/0	99	1/1	99	C	T	OK	point	NA		transition
Supercontig_12.1	6351570	L5G40	0/0	99	1|1	99	G	GA	OK	insertion	1		NA
Supercontig_12.1	7219703	L5G40	0/0	99	1/1	99	G	C	OK	point	NA		transversion
Supercontig_12.1	7960733	L5G40	0/0	99	1/1	99	T	A	OK	point	NA		transversion
Supercontig_12.1	9173458	L5G40	0/0	99	1/1	99	G	C	OK	point	NA		transversion
Supercontig_12.11	16293	L5G40	0/0	99	1/1	57	A	C	OK	point	NA		transversion
Supercontig_12.2	1115807	L5G40	0/0	99	1/1	99	T	C	OK	point	NA		transition
Supercontig_12.2	1288701	L5G40	0/0	99	1|1	99	A	C	OK	point	NA		transversion
Supercontig_12.2	3580984	L5G40	0/0	99	1/1	99	G	T	OK	point	NA		transversion
Supercontig_12.3	49116	L5G40	0/0	99	1/1	99	A	AT	OK	insertion	1	homopolymer	NA
Supercontig_12.3	218392	L5G40	0/0	99	1/1	99	G	C	OK	point	NA		transversion
Supercontig_12.3	924259	L5G40	0/0	90	1/1	99	A	T	OK	point	NA		transversion
Supercontig_12.3	925898	L5G40	0/0	99	1/1	99	T	C	OK	point	NA		transition
Supercontig_12.3	941307	L5G40	0/0	60	1/1	99	A	G	OK	point	NA		transition
Supercontig_12.3	1721312	L5G40	0/0	99	1/1	99	T	G	OK	point	NA		transversion
Supercontig_12.3	2234095	L5G40	0/0	90	1/1	72	G	T	OK	point	NA		transversion
Supercontig_12.3	5098309	L5G40	0/0	99	1/1	99	T	C	OK	point	NA		transition
Supercontig_12.4	340196	L5G40	0/0	99	1/1	99	C	T	OK	point	NA		transition
Supercontig_12.4	1900616	L5G40	0/0	99	1/1	99	A	G	OK	point	NA		transition
Supercontig_12.4	4132535	L5G40	0/0	99	1/1	99	G	GA	OK	insertion	1	homopolymer	NA
Supercontig_12.4	5875248	L5G40	0/0	99	1/1	93	T	C	OK	point	NA		transition
Supercontig_12.6	1864473	L5G40	0/0	99	1/1	99	T	C	OK	point	NA		transition
Supercontig_12.6	2189048	L5G40	0/0	99	1/1	99	C	CT	OK	insertion	1	homopolymer	NA
Supercontig_12.6	2885301	L5G40	0/0	99	1/1	99	T	C	OK	point	NA		transition
Supercontig_12.6	3581035	L5G40	0/0	99	1/1	99	G	C	OK	point	NA		transversion
Supercontig_12.7	2441767	L5G40	0/0	99	1/1	99	A	G	OK	point	NA		transition
Supercontig_12.7	4082671	L5G40	0/0	90	1|1	81	A	AT	OK	insertion	1	homopolymer	NA
Supercontig_12.9	99196	L5G40	0/0	99	1/1	99	A	G	OK	point	NA		transition
Supercontig_12.1	8910225	L6G40	NA	NA	1/1	NA	NA	NA	confirm	deletion	-29		NA
Supercontig_12.1	8910228	L6G40	0/0	63	1/1	38	TTTTTTTTTTTTTTTTTTTTTTTTTTTTT	T	confirm	deletion	-28	check haplotypecaller	NA
Supercontig_12.1	908724	L6G40	0/0	99	1/1	81	C	T	OK	point	NA		transition
Supercontig_12.1	1996646	L6G40	0/0	99	1/1	99	T	G	OK	point	NA		transversion
Supercontig_12.1	3603118	L6G40	0/0	57	1/1	72	C	G	OK	point	NA		transversion
Supercontig_12.1	3776525	L6G40	0/0	99	1/1	99	C	G	OK	point	NA		transversion
Supercontig_12.1	4073017	L6G40	0/0	99	1/1	99	A	C	OK	point	NA		transversion
Supercontig_12.1	5488159	L6G40	0/0	99	1/1	99	G	A	OK	point	NA		transition
Supercontig_12.10	122375	L6G40	0/0	99	1/1	90	T	C	OK	point	NA		transition
Supercontig_12.2	1159256	L6G40	0/0	99	1/1	99	A	G	OK	point	NA		transition
Supercontig_12.2	1799871	L6G40	0/0	99	1/1	99	G	A	OK	point	NA		transition
Supercontig_12.2	2159751	L6G40	0/0	96	1/1	99	T	C	OK	point	NA		transition
Supercontig_12.3	744119	L6G40	0/0	99	1/1	99	A	G	OK	point	NA		transition
Supercontig_12.3	882626	L6G40	0/0	99	1/1	99	G	A	OK	point	NA		transition
Supercontig_12.3	2807435	L6G40	0/0	99	1/1	99	A	ACAT	OK	insertion	3	microsatellite	NA
Supercontig_12.3	3684725	L6G40	0/0	99	1/1	99	GT	G	OK	deletion	-1	homopolymer	NA
Supercontig_12.3	3713677	L6G40	0/0	99	1/1	99	A	G	OK	point	NA		transition
Supercontig_12.4	130482	L6G40	0/0	99	1/1	74	T	C	OK	point	NA		transition
Supercontig_12.4	1015955	L6G40	0/0	99	1/1	99	A	G	OK	point	NA		transition
Supercontig_12.4	1037440	L6G40	0/0	99	1|1	99	A	C	OK	point	NA		transversion
Supercontig_12.4	4951726	L6G40	0/0	99	2/2	43	GTGT	GTGTTGT	OK	insertion	3	microsatellite	NA
Supercontig_12.5	398932	L6G40	0/0	99	1/1	99	C	T	OK	point	NA		transition
Supercontig_12.5	912821	L6G40	0/0	99	1/1	99	T	G	OK	point	NA		transversion
Supercontig_12.6	2998846	L6G40	0/0	99	1/1	99	G	A	OK	point	NA		transition
Supercontig_12.6	3068467	L6G40	0/0	99	1/1	99	T	G	OK	point	NA		transversion
Supercontig_12.6	4006177	L6G40	0/0	99	1/1	99	C	T	OK	point	NA		transition
Supercontig_12.7	13940	L6G40	0/0	99	1/1	99	A	G	OK	point	NA		transition
Supercontig_12.7	1933407	L6G40	0/0	99	1/1	99	C	T	OK	point	NA		transition
Supercontig_12.7	2172422	L6G40	0/0	99	1/1	75	C	G	OK	point	NA		transversion
Supercontig_12.7	2261075	L6G40	0/0	99	1/1	78	C	A	OK	point	NA		transversion
Supercontig_12.7	2278741	L6G40	0/0	99	1/1	99	A	G	OK	point	NA		transition
Supercontig_12.8	161045	L6G40	0/0	99	1|1	99	T	C	OK	point	NA		transition
Supercontig_12.9	31031	L6G40	0/0	99	1/1	38	T	C	OK	point	NA		transition
Supercontig_12.5	5804313	L7G40	0/0	93	1/1	54	TGAAGAAGACCTCTCGGACCTCGAAGAAGACCTCTCGGGCCTC	T	confirm	deletion	-42	check haplotypecaller	NA
Supercontig_12.1	8282790	L7G40	0/0	99	1/1	99	T	G	OK	point	NA		transversion
Supercontig_12.1	9778967	L7G40	0/0	99	1/1	99	G	A	OK	point	NA		transition
Supercontig_12.2	1111428	L7G40	0/0	96	1/1	96	A	G	OK	point	NA		transition
Supercontig_12.2	2162693	L7G40	0/0	63	1/1	99	G	A	OK	point	NA		transition
Supercontig_12.2	3891877	L7G40	0/0	99	1/1	99	C	A	OK	point	NA		transversion
Supercontig_12.3	571956	L7G40	0/0	99	2/2	34	CCTT	CCTTCTT	OK	insertion	3	microsatellite	NA
Supercontig_12.3	799505	L7G40	0/0	99	1/1	39	A	C	OK	point	NA		transversion
Supercontig_12.3	3790258	L7G40	0/0	72	1/1	84	T	A	OK	point	NA		transversion
Supercontig_12.3	4693006	L7G40	0/0	99	1/1	99	G	A	OK	point	NA		transition
Supercontig_12.4	2337846	L7G40	0/0	99	1/1	99	G	T	OK	point	NA		transversion
Supercontig_12.4	3483948	L7G40	0/0	99	1/1	99	T	C	OK	point	NA		transition
Supercontig_12.5	1428104	L7G40	0/0	99	1/1	99	AGTCACCATGTCACCAT	A	OK	deletion	-16		NA
Supercontig_12.5	3758472	L7G40	0/0	99	1/1	99	A	G	OK	point	NA		transition
Supercontig_12.5	4163110	L7G40	0/0	99	1/1	99	T	C	OK	point	NA		transition
Supercontig_12.5	5804915	L7G40	0/0	96	3/3	31	GACAACAACAACAACAACA	GACAACAACAACAACAACAACA	OK	insertion	3	microsatellite	NA
Supercontig_12.6	270138	L7G40	0/0	99	1/1	99	C	A	OK	point	NA		transversion
Supercontig_12.7	544025	L7G40	0/0	99	1|1	99	G	A	OK	point	NA		transition
Supercontig_12.7	3865854	L7G40	0/0	99	1/1	99	T	C	OK	point	NA		transition
Supercontig_12.7	4254738	L7G40	0/0	99	1/1	69	T	C	OK	point	NA		transition
Supercontig_12.8	49933	L7G40	0/0	99	1/1	84	T	C	OK	point	NA		transition
Supercontig_12.8	70068	L7G40	0/0	99	1/1	99	G	A	OK	point	NA		transition
Supercontig_12.8	73279	L7G40	0/0	99	1|1	99	G	T	OK	point	NA		transversion
Supercontig_12.9	65388	L7G40	0/0	99	1/1	99	G	C	OK	point	NA		transversion
Supercontig_12.9	90886	L7G40	0/0	99	1/1	83	A	G	OK	point	NA		transition
Supercontig_12.9	92115	L7G40	0/0	99	1|1	99	T	A	OK	point	NA		transversion
Supercontig_12.4	324490	L7G40	NA	NA	1/1	NA	NA	NA	OK	deletion	-113		NA
Supercontig_12.1	2267214	L8G40	0/0	99	2/2	99	ATTG	ATTGTTG	OK	insertion	3	microsatellite	NA
Supercontig_12.1	3772565	L8G40	0/0	99	1/1	99	A	C	OK	point	NA		transversion
Supercontig_12.1	4432091	L8G40	0/0	72	1/1	54	A	AC	OK	insertion	1	homopolymer	NA
Supercontig_12.1	4971633	L8G40	0/0	99	1/1	99	T	C	OK	point	NA		transition
Supercontig_12.1	9125519	L8G40	0/0	99	1/1	99	A	G	OK	point	NA		transition
Supercontig_12.2	69706	L8G40	0/0	33	2/2	30	GAA	GAAA	OK	insertion	1	homopolymer	NA
Supercontig_12.2	130241	L8G40	0/0	99	1/1	99	T	A	OK	point	NA		transversion
Supercontig_12.2	137695	L8G40	0/0	99	1/1	99	T	A	OK	point	NA		transversion
Supercontig_12.3	823866	L8G40	0/0	99	1/1	99	T	C	OK	point	NA		transition
Supercontig_12.3	3358664	L8G40	0/0	99	1/1	99	A	AC	OK	insertion	1	homopolymer	NA
Supercontig_12.3	3961671	L8G40	0/0	99	1/1	99	C	CT	OK	insertion	1	homopolymer	NA
Supercontig_12.4	3745953	L8G40	0/0	99	1/1	99	T	C	OK	point	NA		transition
Supercontig_12.4	4232485	L8G40	0/0	99	1/1	99	A	G	OK	point	NA		transition
Supercontig_12.4	5185138	L8G40	0/0	99	2/2	50	GA	G	OK	deletion	-1	homopolymer	NA
Supercontig_12.5	501513	L8G40	0/0	90	1/1	90	AT	A	OK	deletion	-1	homopolymer	NA
Supercontig_12.5	869688	L8G40	0/0	99	1/1	96	C	T	OK	point	NA		transition
Supercontig_12.6	1339599	L8G40	0/0	99	2/2	52	GGTAAGTAAGTAA	G	OK	deletion	-12	microsatellite	NA
Supercontig_12.6	2806592	L8G40	0/0	99	1/1	99	T	C	OK	point	NA		transition
Supercontig_12.6	2869800	L8G40	0/0	99	1/1	99	C	A	OK	point	NA		transversion
Supercontig_12.6	3920173	L8G40	0/0	99	1/1	99	G	A	OK	point	NA		transition
Supercontig_12.1	3961307	L9G40	0/0	92	1/1	60	AA	A	OK	deletion	-1	homopolymer	NA
Supercontig_12.1	70680	L9G40	0/0	99	1/1	72	A	G	OK	point	NA		transition
Supercontig_12.1	832220	L9G40	0/0	99	1/1	99	A	G	OK	point	NA		transition
Supercontig_12.1	876373	L9G40	0/0	99	1/1	99	A	C	OK	point	NA		transversion
Supercontig_12.1	2334273	L9G40	0/0	99	1/1	99	A	T	OK	point	NA		transversion
Supercontig_12.1	3599899	L9G40	0/0	99	2/2	99	GAATAATCTATTTTCTATTATA	G	OK	deletion	-21		NA
Supercontig_12.1	3910359	L9G40	0/0	99	1/1	99	T	C	OK	point	NA		transition
Supercontig_12.1	8866951	L9G40	0/0	99	1/1	99	C	T	OK	point	NA		transition
Supercontig_12.1	9100638	L9G40	0/0	99	1/1	88	TGCAGTATCCCATCCG	T	OK	deletion	-15		NA
Supercontig_12.1	9751919	L9G40	0/0	99	1/1	89	C	T	OK	point	NA		transition
Supercontig_12.2	1072418	L9G40	0/0	99	1/1	99	A	G	OK	point	NA		transition
Supercontig_12.2	1268402	L9G40	0/0	99	1/1	99	G	A	OK	point	NA		transition
Supercontig_12.2	2787253	L9G40	0/0	99	1/1	99	CCCA	C	OK	deletion	-3		NA
Supercontig_12.2	3662983	L9G40	0/0	99	1/1	99	C	T	OK	point	NA		transition
Supercontig_12.2	3697465	L9G40	0/0	60	1/1	72	C	G	OK	point	NA		transversion
Supercontig_12.3	861282	L9G40	0/0	99	1/1	99	T	C	OK	point	NA		transition
Supercontig_12.3	4267448	L9G40	0/0	61	1/1	99	TA	T	OK	deletion	-1		NA
Supercontig_12.3	5069422	L9G40	0/0	99	1/1	99	A	G	OK	point	NA		transition
Supercontig_12.4	1073370	L9G40	0/0	99	1/1	85	C	T	OK	point	NA		transition
Supercontig_12.4	3390130	L9G40	0/0	99	1/1	99	C	A	OK	point	NA		transversion
Supercontig_12.4	4355169	L9G40	0/0	99	1/1	99	G	A	OK	point	NA		transition
Supercontig_12.4	4648499	L9G40	0/0	99	1/1	99	A	G	OK	point	NA		transition
Supercontig_12.5	1058914	L9G40	0/0	99	1/1	99	T	G	OK	point	NA		transversion
Supercontig_12.6	3279801	L9G40	0/0	99	1/1	78	C	CACA	OK	insertion	3	microsatellite	NA
Supercontig_12.9	3945	L9G40	0/0	96	1/1	99	A	C	OK	point	NA		transversion
Supercontig_12.9	132107	L9G40	0/0	99	1/1	99	T	C	OK	point	NA		transition
