# Supplementary material for: Chromatin structure influences rate and spectrum of spontaneous mutations in Neurospora crassa
Source: Genome Res. 2023 Apr;33(4):599–611. doi: 10.1101/gr.276992.122 (PMC10234303; doi:10.1101/gr.276992.122)
Supplement: Supplemental Material [file supp_gr.276992.122_Supplememtal_Scripts_v2.zip › mutation_ms-master/bioinf/dbimport.sh]

#!/bin/bash

outputdir=/scratch/project_2000350/genomics/mutacc/genotyping/genoDB
inputdir=/scratch/project_2000350/genomics/mutacc/genotyping
path_intervals=/scratch/project_2000350/genomics/Neurospora_reference/all.list

#Paths to programs
path_GATK=/projappl/project_2000350/Genomics/gatk-4.2.0.0


$path_GATK/gatk --java-options "-Xmx4g -Xms4g" GenomicsDBImport \
      -V $inputdir/ANC1A.g.vcf.gz \
      -V $inputdir/ANC2a.g.vcf.gz \
      -V $inputdir/L1G40.g.vcf.gz \
      -V $inputdir/L2G40.g.vcf.gz \
      -V $inputdir/L3G40.g.vcf.gz \
      -V $inputdir/L4G40.g.vcf.gz \
      -V $inputdir/L5G40.g.vcf.gz \
      -V $inputdir/L10G40.g.vcf.gz \
      -V $inputdir/L13G40.g.vcf.gz \
      -V $inputdir/L14G40.g.vcf.gz \
      -V $inputdir/L15G40.g.vcf.gz \
      -V $inputdir/L16G40.g.vcf.gz \
      -V $inputdir/L17G40.g.vcf.gz \
      -V $inputdir/L18G40.g.vcf.gz \
      -V $inputdir/L19G40.g.vcf.gz \
      -V $inputdir/L26G40.g.vcf.gz \
      -V $inputdir/L27G40.g.vcf.gz \
      -V $inputdir/L28G40.g.vcf.gz \
      -V $inputdir/L29G40.g.vcf.gz \
      -V $inputdir/L30G40.g.vcf.gz \
      -V $inputdir/L31G40.g.vcf.gz \
      -V $inputdir/L32G40.g.vcf.gz \
      -V $inputdir/L33G40.g.vcf.gz \
      -V $inputdir/L34G40.g.vcf.gz \
      -V $inputdir/L35G40.g.vcf.gz \
      -V $inputdir/L36G40.g.vcf.gz \
      -V $inputdir/L37G40.g.vcf.gz \
      -V $inputdir/L38G40.g.vcf.gz \
      -V $inputdir/L39G40.g.vcf.gz \
      -V $inputdir/L40G40.g.vcf.gz \
      -L $path_intervals --genomicsdb-workspace-path $outputdir
