# Supplementary material for: Chromatin structure influences rate and spectrum of spontaneous mutations in Neurospora crassa
Source: Genome Res. 2023 Apr;33(4):599–611. doi: 10.1101/gr.276992.122 (PMC10234303; doi:10.1101/gr.276992.122)
Supplement: Supplemental Material [file supp_gr.276992.122_Supplememtal_Scripts_v2.zip › mutation_ms-master/bioinf/genotypeGVCF_array.sh]

#!/bin/bash

#Using haplotype caller to call genotypes one by one

#Path to the reference genome
reference=/scratch/project_2000350/genomics/Neurospora_reference/neurospora_crassa_or74a_12_supercontigs_mtDNA_mata.fasta
outputdir=/scratch/project_2000350/genomics/mutacc/genotyping
variantdb=/scratch/project_2000350/genomics/mutacc/genotyping/genoDB
intervals=/scratch/project_2000350/genomics/mutacc/genotyping/interval_list #List of genomic intervals, used in parallelization

#Paths to programs
path_GATK=/projappl/project_2000350/Genomics/gatk-4.2.0.0


#Note annoying syntax '-V gendb:///home/path/myDB' is correct three (3) forward slashes!
$path_GATK/gatk --java-options "-Xmx4g" GenotypeGVCFs  \
   -R $reference -V gendb://$variantdb --sample-ploidy 2 -all-sites -L $intervals/${1}.interval_list -O $outputdir/${1}.vcf.gz

#Note that resulting vcf.files need to be combined and indexed
