# Supplementary material for: Chromatin structure influences rate and spectrum of spontaneous mutations in Neurospora crassa
Source: Genome Res. 2023 Apr;33(4):599–611. doi: 10.1101/gr.276992.122 (PMC10234303; doi:10.1101/gr.276992.122)
Supplement: Supplemental Material [file supp_gr.276992.122_Supplememtal_Scripts_v2.zip › mutation_ms-master/bioinf/postprocess_vcf.sh]

#!/bin/bash -l
#SBATCH --job-name=process_vcf
#SBATCH --account=project_2000350
#SBATCH --output=output_%j.txt
#SBATCH --error=errors_%j.txt
#SBATCH --partition=small
#SBATCH --time=02:00:00
#SBATCH --ntasks=1
#SBATCH --cpus-per-task=1
#SBATCH --nodes=1
#SBATCH --mem-per-cpu=4G
#SBATCH --mail-type=END
#SBATCH --mail-user=ilkka.kronholm@jyu.fi

module load biokit

#Paths to programs
path_GATK=/projappl/project_2000350/Genomics/gatk-4.2.0.0

#Post processing of joint genotyping
#Merge vcf files
picard MergeVcfs I=1.vcf.gz I=2.vcf.gz I=3.vcf.gz I=4.vcf.gz I=5.vcf.gz I=6.vcf.gz I=7.vcf.gz I=8.vcf.gz I=9.vcf.gz O=all.samples.vcf.gz

#The combined .vcf is in file $all.samples.vcf.gz, the file needs to be indexed

#Index vcf file
$path_GATK/gatk --java-options "-Xmx4g" IndexFeatureFile -I all.samples.vcf.gz
