# Supplementary material for: Chromatin structure influences rate and spectrum of spontaneous mutations in Neurospora crassa
Source: Genome Res. 2023 Apr;33(4):599–611. doi: 10.1101/gr.276992.122 (PMC10234303; doi:10.1101/gr.276992.122)
Supplement: Supplemental Material [file supp_gr.276992.122_Supplememtal_Scripts_v2.zip › mutation_ms-master/chromatin/2489.euchromatin.bed]

Supercontig_12.1	99000	173800
Supercontig_12.1	334400	479600
Supercontig_12.1	486200	668800
Supercontig_12.1	697400	871200
Supercontig_12.1	926200	1181400
Supercontig_12.1	1188000	1218800
Supercontig_12.1	1229800	1335400
Supercontig_12.1	1350800	2272600
Supercontig_12.1	2343000	2380400
Supercontig_12.1	2404600	3060200
Supercontig_12.1	3066800	3476000
Supercontig_12.1	3495800	3553000
Supercontig_12.1	3566200	3594800
Supercontig_12.1	3665200	3678400
Supercontig_12.1	3988600	4001800
Supercontig_12.1	4100800	4162400
Supercontig_12.1	4197600	4213000
Supercontig_12.1	4215200	4314200
Supercontig_12.1	4356000	4529800
Supercontig_12.1	4545200	4877400
Supercontig_12.1	4884000	4923600
Supercontig_12.1	4925800	5005000
Supercontig_12.1	5011600	5077600
Supercontig_12.1	5084200	5317400
Supercontig_12.1	5341600	5394400
Supercontig_12.1	5403200	5480200
Supercontig_12.1	5500000	5528600
Supercontig_12.1	5546200	5731000
Supercontig_12.1	5775000	5803600
Supercontig_12.1	5810200	5918000
Supercontig_12.1	5948800	5953200
Supercontig_12.1	5977400	6197400
Supercontig_12.1	6201800	6248000
Supercontig_12.1	6263400	6296400
Supercontig_12.1	6333800	6380000
Supercontig_12.1	6461400	6465800
Supercontig_12.1	6474600	6501000
Supercontig_12.1	6505400	6520800
Supercontig_12.1	6529600	6998200
Supercontig_12.1	7002600	7422800
Supercontig_12.1	7427200	7506400
Supercontig_12.1	7513000	7711000
Supercontig_12.1	7713200	8225800
Supercontig_12.1	8267600	8278600
Supercontig_12.1	8294000	8863800
Supercontig_12.1	8872600	8888000
Supercontig_12.1	8905600	8991400
Supercontig_12.1	9000200	9163000
Supercontig_12.1	9176200	9286200
Supercontig_12.1	9339000	9358800
Supercontig_12.1	9361000	9479800
Supercontig_12.1	9517200	9649200
Supercontig_12.1	9798800	9798893
Supercontig_12.2	151800	389400
Supercontig_12.2	402600	558800
Supercontig_12.2	587400	684200
Supercontig_12.2	688600	699600
Supercontig_12.2	708400	873400
Supercontig_12.2	884400	1014200
Supercontig_12.2	1020800	1064800
Supercontig_12.2	1078000	1091200
Supercontig_12.2	1368400	1436600
Supercontig_12.2	1443200	1672000
Supercontig_12.2	1740200	1988800
Supercontig_12.2	2002000	2112000
Supercontig_12.2	2171400	2230800
Supercontig_12.2	2235200	2846800
Supercontig_12.2	2853400	2901800
Supercontig_12.2	2921600	3245000
Supercontig_12.2	3249400	3302200
Supercontig_12.2	3322000	3366000
Supercontig_12.2	3388000	3493600
Supercontig_12.2	3504600	3601400
Supercontig_12.2	3713600	3887400
Supercontig_12.2	3938000	4037000
Supercontig_12.2	4050200	4098600
Supercontig_12.2	4122800	4138200
Supercontig_12.2	4147000	4151400
Supercontig_12.2	4173400	4239400
Supercontig_12.2	4263600	4345000
Supercontig_12.2	4360400	4441800
Supercontig_12.2	4477000	4478683
Supercontig_12.3	35200	61600
Supercontig_12.3	79200	88000
Supercontig_12.3	96800	132000
Supercontig_12.3	149600	156200
Supercontig_12.3	189200	195800
Supercontig_12.3	464200	473000
Supercontig_12.3	486200	554400
Supercontig_12.3	561000	563200
Supercontig_12.3	569800	572000
Supercontig_12.3	576400	682000
Supercontig_12.3	968000	1040600
Supercontig_12.3	1060400	1251800
Supercontig_12.3	1276000	1339800
Supercontig_12.3	1346400	1386000
Supercontig_12.3	1390400	1700600
Supercontig_12.3	1751200	2184600
Supercontig_12.3	2237400	2288000
Supercontig_12.3	2296800	2422200
Supercontig_12.3	2446400	2758800
Supercontig_12.3	2765400	2820400
Supercontig_12.3	2833600	2879800
Supercontig_12.3	2890800	2965600
Supercontig_12.3	2974400	3517800
Supercontig_12.3	3522200	3555200
Supercontig_12.3	3561800	4072200
Supercontig_12.3	4096400	4254800
Supercontig_12.3	4283400	4466000
Supercontig_12.3	4474800	4507800
Supercontig_12.3	4540800	4569400
Supercontig_12.3	4884000	4908200
Supercontig_12.3	5148000	5181000
Supercontig_12.3	5216200	5218400
Supercontig_12.3	5273400	5274802
Supercontig_12.4	156200	173800
Supercontig_12.4	455400	459800
Supercontig_12.4	814000	869000
Supercontig_12.4	1091200	1106600
Supercontig_12.4	1113200	1122000
Supercontig_12.4	1174800	1443200
Supercontig_12.4	1485000	1696200
Supercontig_12.4	1700600	1881000
Supercontig_12.4	1933800	2017400
Supercontig_12.4	2052600	2336400
Supercontig_12.4	2380400	2387000
Supercontig_12.4	2393600	2543200
Supercontig_12.4	2547600	2607000
Supercontig_12.4	2624600	2659800
Supercontig_12.4	2666400	2710400
Supercontig_12.4	2739000	2996400
Supercontig_12.4	3000800	3051400
Supercontig_12.4	3084400	3742200
Supercontig_12.4	3770800	4030400
Supercontig_12.4	4065600	4166800
Supercontig_12.4	4180000	4191000
Supercontig_12.4	4202000	4230600
Supercontig_12.4	4241600	4248200
Supercontig_12.4	4303200	4386800
Supercontig_12.4	4391200	4446200
Supercontig_12.4	4461600	4481400
Supercontig_12.4	4485800	4624400
Supercontig_12.4	4661800	4767400
Supercontig_12.4	4774000	4848800
Supercontig_12.4	4853200	5018200
Supercontig_12.4	5040200	5073200
Supercontig_12.4	5097400	5141400
Supercontig_12.4	5159000	5203000
Supercontig_12.4	5253600	5306400
Supercontig_12.4	5332800	5803600
Supercontig_12.4	5999400	6000761
Supercontig_12.5	22000	169400
Supercontig_12.5	171600	176000
Supercontig_12.5	198000	253000
Supercontig_12.5	268400	492800
Supercontig_12.5	510400	552200
Supercontig_12.5	616000	618200
Supercontig_12.5	693000	767800
Supercontig_12.5	796400	849200
Supercontig_12.5	855800	888800
Supercontig_12.5	1229800	1287000
Supercontig_12.5	1289200	1300200
Supercontig_12.5	1313400	1427800
Supercontig_12.5	1434400	1689600
Supercontig_12.5	1702800	1751200
Supercontig_12.5	1768800	1988800
Supercontig_12.5	1993200	2068000
Supercontig_12.5	2070200	2182400
Supercontig_12.5	2184600	2204400
Supercontig_12.5	2208800	2277000
Supercontig_12.5	2283600	2505800
Supercontig_12.5	2508000	2593800
Supercontig_12.5	2626800	3432000
Supercontig_12.5	3449600	3751000
Supercontig_12.5	3753200	3905000
Supercontig_12.5	3933600	4032600
Supercontig_12.5	4065600	4092000
Supercontig_12.5	4096400	4158000
Supercontig_12.5	4171200	4235000
Supercontig_12.5	4250400	4441800
Supercontig_12.5	4472600	4505600
Supercontig_12.5	4521000	4782800
Supercontig_12.5	4800400	5227200
Supercontig_12.5	5238200	5262400
Supercontig_12.5	5264600	5405400
Supercontig_12.5	5420800	5493400
Supercontig_12.5	5497800	5654000
Supercontig_12.5	5713400	5821200
Supercontig_12.5	5823400	5849800
Supercontig_12.5	5852000	5889400
Supercontig_12.5	5918000	5942200
Supercontig_12.5	6265600	6377800
Supercontig_12.5	6435000	6436246
Supercontig_12.6	253000	266200
Supercontig_12.6	277200	283800
Supercontig_12.6	292600	338800
Supercontig_12.6	490600	499400
Supercontig_12.6	506000	530200
Supercontig_12.6	536800	554400
Supercontig_12.6	561000	1069200
Supercontig_12.6	1089000	1170400
Supercontig_12.6	1194600	1328800
Supercontig_12.6	1339800	1724800
Supercontig_12.6	1731400	1755600
Supercontig_12.6	1777600	1793000
Supercontig_12.6	1823800	1841400
Supercontig_12.6	1876600	1903000
Supercontig_12.6	1909600	1933800
Supercontig_12.6	1960200	1982200
Supercontig_12.6	1991000	2420000
Supercontig_12.6	2424400	2723600
Supercontig_12.6	2747800	2783000
Supercontig_12.6	3080000	3236200
Supercontig_12.6	3240600	3333000
Supercontig_12.6	3339600	3405600
Supercontig_12.6	3421000	3456200
Supercontig_12.6	3579400	3630000
Supercontig_12.6	3933600	4010600
Supercontig_12.6	4023800	4054600
Supercontig_12.6	4083200	4116200
Supercontig_12.6	4217400	4218384
Supercontig_12.7	30800	48400
Supercontig_12.7	50600	74800
Supercontig_12.7	129800	134200
Supercontig_12.7	158400	184800
Supercontig_12.7	193600	237600
Supercontig_12.7	264000	272800
Supercontig_12.7	292600	299200
Supercontig_12.7	393800	435600
Supercontig_12.7	479600	501600
Supercontig_12.7	525800	609400
Supercontig_12.7	624800	660000
Supercontig_12.7	726000	809600
Supercontig_12.7	818400	882200
Supercontig_12.7	950400	1005400
Supercontig_12.7	1080200	1117600
Supercontig_12.7	1150600	1161600
Supercontig_12.7	1168200	1267200
Supercontig_12.7	1284800	1313400
Supercontig_12.7	1357400	1432200
Supercontig_12.7	1445400	1584000
Supercontig_12.7	1606000	1764400
Supercontig_12.7	1771000	1821600
Supercontig_12.7	1834800	1876600
Supercontig_12.7	1883200	2065800
Supercontig_12.7	2070200	2074600
Supercontig_12.7	2105400	2123000
Supercontig_12.7	2125200	2131800
Supercontig_12.7	2508000	2523400
Supercontig_12.7	2536600	2576200
Supercontig_12.7	2580600	2796200
Supercontig_12.7	2811600	2919400
Supercontig_12.7	2932600	3366000
Supercontig_12.7	3383600	3405600
Supercontig_12.7	3440800	3445200
Supercontig_12.7	3449600	3649800
Supercontig_12.7	3704800	4105200
Supercontig_12.7	4111800	4158000
Supercontig_12.7	4173400	4195400
Supercontig_12.7	4254800	4255303
Supercontig_12.8	191400	192308
Supercontig_12.9	140800	142473
Supercontig_12.10	125400	125404
Supercontig_12.11	30800	31696
Supercontig_12.12	17600	19714
Supercontig_12.13	13200	13515
Supercontig_12.14	11000	11565
Supercontig_12.15	8800	9397
Supercontig_12.16	8800	8983
Supercontig_12.17	6600	6701
Supercontig_12.18	4400	6309
Supercontig_12.19	4400	4755
Supercontig_12.20	1	1646
mtDNA	63800	64840
mat_a	1	6548
