# Supplementary material for: Chromatin structure influences rate and spectrum of spontaneous mutations in Neurospora crassa
Source: Genome Res. 2023 Apr;33(4):599–611. doi: 10.1101/gr.276992.122 (PMC10234303; doi:10.1101/gr.276992.122)
Supplement: Supplemental Material [file supp_gr.276992.122_Supplememtal_Scripts_v2.zip › mutation_ms-master/chromatin/2489.H3K27_exK9.bed]

Supercontig_12.1	2200	19800	ENRICHED	45.408	9.90068	+
Supercontig_12.1	35200	61600	ENRICHED	33.2019	13.8484	+
Supercontig_12.1	90200	99000	ENRICHED	31.6288	4.81512	+
Supercontig_12.1	173800	198000	ENRICHED	40.3884	41.9324	+
Supercontig_12.1	209000	266200	ENRICHED	40.3884	41.9324	+
Supercontig_12.1	290400	334400	ENRICHED	40.324	20.971	+
Supercontig_12.1	479600	486200	ENRICHED	29.4145	2.96348	+
Supercontig_12.1	8863800	8872600	ENRICHED	24.75	3.96063	+
Supercontig_12.1	8888000	8905600	ENRICHED	24.9182	7.6056	+
Supercontig_12.1	9649200	9697600	ENRICHED	21.3495	23.2496	+
Supercontig_12.1	9759200	9770200	ENRICHED	37.2791	18.9845	+
Supercontig_12.2	19800	107800	ENRICHED	31.8527	48.0563	+
Supercontig_12.2	147400	151800	ENRICHED	33	1.97089	+
Supercontig_12.2	558800	572000	ENRICHED	22.5964	10.4247	+
Supercontig_12.2	578600	587400	ENRICHED	22.5964	10.4247	+
Supercontig_12.2	1672000	1720400	ENRICHED	25.0197	20.9739	+
Supercontig_12.2	1735800	1740200	ENRICHED	31.7178	2.9762	+
Supercontig_12.2	4037000	4050200	ENRICHED	24.0098	5.79403	+
Supercontig_12.2	4160200	4173400	ENRICHED	29.3179	6.82554	+
Supercontig_12.2	4441800	4468200	ENRICHED	37.9971	15.7921	+
Supercontig_12.3	11000	35200	ENRICHED	49.4976	15.9962	+
Supercontig_12.3	88000	96800	ENRICHED	21.2839	3.86614	+
Supercontig_12.3	156200	180400	ENRICHED	26.4797	10.7061	+
Supercontig_12.3	195800	301400	ENRICHED	59.0537	46.0263	+
Supercontig_12.3	327800	345400	ENRICHED	28.5729	8.54024	+
Supercontig_12.3	382800	429000	ENRICHED	41.4665	22.9549	+
Supercontig_12.3	448800	464200	ENRICHED	46.6747	7.9948	+
Supercontig_12.3	554400	561000	ENRICHED	37.9368	2.99871	+
Supercontig_12.3	572000	576400	ENRICHED	38.5701	1.99996	+
Supercontig_12.3	4466000	4474800	ENRICHED	23.8146	3.64469	+
Supercontig_12.3	4507800	4527600	ENRICHED	17.0516	13.277	+
Supercontig_12.3	4534200	4540800	ENRICHED	17.0516	13.277	+
Supercontig_12.3	4569400	4578200	ENRICHED	43.2746	3.98294	+
Supercontig_12.3	4598000	4829000	ENRICHED	54.3633	98.6214	+
Supercontig_12.3	4857600	4884000	ENRICHED	50.4708	12.9852	+
Supercontig_12.3	4908200	5044600	ENRICHED	30.1607	67.7132	+
Supercontig_12.3	5051200	5062200	ENRICHED	30.1607	67.7132	+
Supercontig_12.3	5088600	5148000	ENRICHED	29.4091	24.2353	+
Supercontig_12.3	5181000	5205200	ENRICHED	19.9167	11.7556	+
Supercontig_12.3	5218400	5271200	ENRICHED	50.9304	24.4873	+
Supercontig_12.4	2200	35200	ENRICHED	66.7808	15.999	+
Supercontig_12.4	48400	112200	ENRICHED	25.707	29.5344	+
Supercontig_12.4	143000	156200	ENRICHED	25.3818	5.66314	+
Supercontig_12.4	173800	363000	ENRICHED	43.5999	109.776	+
Supercontig_12.4	374000	440000	ENRICHED	43.5999	109.776	+
Supercontig_12.4	459800	814000	ENRICHED	35.1313	154.726	+
Supercontig_12.4	4191000	4202000	ENRICHED	21.7092	4.20792	+
Supercontig_12.4	4848800	4853200	ENRICHED	49.5686	2	+
Supercontig_12.4	5073200	5097400	ENRICHED	22.9356	10.2059	+
Supercontig_12.4	5141400	5159000	ENRICHED	20.5762	6.73552	+
Supercontig_12.4	5203000	5209600	ENRICHED	27.6667	2.97917	+
Supercontig_12.4	5249200	5253600	ENRICHED	27.7523	1.68154	+
Supercontig_12.4	5803600	5814600	ENRICHED	24.6481	21.9351	+
Supercontig_12.4	5816800	5847600	ENRICHED	24.6481	21.9351	+
Supercontig_12.4	5878400	5911400	ENRICHED	29.9131	22.4708	+
Supercontig_12.4	5937800	5948800	ENRICHED	43.8986	13.817	+
Supercontig_12.5	169400	171600	ENRICHED	61.7111	1	+
Supercontig_12.5	552200	578600	ENRICHED	49.236	12.8699	+
Supercontig_12.5	618200	693000	ENRICHED	38.4866	30.6459	+
Supercontig_12.5	767800	778800	ENRICHED	19.4004	4.14925	+
Supercontig_12.5	1287000	1289200	ENRICHED	36.4066	0.964833	+
Supercontig_12.5	2068000	2070200	ENRICHED	45.6071	0.999727	+
Supercontig_12.5	3751000	3753200	ENRICHED	63.5009	1	+
Supercontig_12.5	5262400	5264600	ENRICHED	37.8947	0.97801	+
Supercontig_12.5	5493400	5497800	ENRICHED	33.957	1.84304	+
Supercontig_12.5	5821200	5823400	ENRICHED	52.611	0.999995	+
Supercontig_12.5	5942200	5979600	ENRICHED	28.0716	16.7038	+
Supercontig_12.5	6023600	6063200	ENRICHED	40.6178	48.6038	+
Supercontig_12.5	6083000	6102800	ENRICHED	40.6178	48.6038	+
Supercontig_12.5	6113800	6138000	ENRICHED	40.6178	48.6038	+
Supercontig_12.5	6153400	6177600	ENRICHED	45.0895	46.4081	+
Supercontig_12.5	6190800	6265600	ENRICHED	45.0895	46.4081	+
Supercontig_12.5	6377800	6388800	ENRICHED	41.6186	25.3513	+
Supercontig_12.5	6393200	6435000	ENRICHED	41.6186	25.3513	+
Supercontig_12.6	2200	94600	ENRICHED	29.8806	42.9124	+
Supercontig_12.6	121000	253000	ENRICHED	40.3535	58.5405	+
Supercontig_12.6	283800	292600	ENRICHED	19.75	3.05563	+
Supercontig_12.6	338800	360800	ENRICHED	48.1992	10.749	+
Supercontig_12.6	391600	431200	ENRICHED	34.9731	19.9228	+
Supercontig_12.6	444400	490600	ENRICHED	59.122	20.9279	+
Supercontig_12.6	530200	536800	ENRICHED	23.1156	2.973	+
Supercontig_12.6	1724800	1731400	ENRICHED	25.6861	2.72713	+
Supercontig_12.6	3456200	3489200	ENRICHED	34.415	23.797	+
Supercontig_12.6	3493600	3504600	ENRICHED	34.415	23.797	+
Supercontig_12.6	3539800	3579400	ENRICHED	27.3767	18.4299	+
Supercontig_12.6	3647600	3781800	ENRICHED	50.8304	57.7062	+
Supercontig_12.6	3795000	3933600	ENRICHED	34.7155	59.8026	+
Supercontig_12.6	4054600	4065600	ENRICHED	17.8617	12.722	+
Supercontig_12.6	4072200	4083200	ENRICHED	17.8617	12.722	+
Supercontig_12.6	4116200	4160200	ENRICHED	24.8921	23.1733	+
Supercontig_12.7	2200	30800	ENRICHED	33.7719	13.8602	+
Supercontig_12.7	74800	77000	ENRICHED	24.3207	24.5378	+
Supercontig_12.7	83600	129800	ENRICHED	24.3207	24.5378	+
Supercontig_12.7	154000	158400	ENRICHED	28	1.97244	+
Supercontig_12.7	237600	259600	ENRICHED	35.5296	9.98187	+
Supercontig_12.7	299200	325600	ENRICHED	27.3013	12.9324	+
Supercontig_12.7	354200	393800	ENRICHED	22.8308	18.9411	+
Supercontig_12.7	435600	479600	ENRICHED	17.1781	17.8841	+
Supercontig_12.7	660000	726000	ENRICHED	41.4211	27.9375	+
Supercontig_12.7	882200	891000	ENRICHED	45.7812	3.98278	+
Supercontig_12.7	910800	950400	ENRICHED	48.9359	18.9667	+
Supercontig_12.7	1029600	1038400	ENRICHED	21.5711	3.89248	+
Supercontig_12.7	1313400	1317800	ENRICHED	23.7484	2.8959	+
Supercontig_12.7	1344200	1357400	ENRICHED	59.6406	6	+
Supercontig_12.7	1584000	1606000	ENRICHED	25.1647	9.42818	+
Supercontig_12.7	3366000	3368200	ENRICHED	16.032	5.97496	+
Supercontig_12.7	3374800	3383600	ENRICHED	16.032	5.97496	+
Supercontig_12.7	3649800	3676200	ENRICHED	20.8655	12.8285	+
Supercontig_12.7	4105200	4111800	ENRICHED	34.6667	2.71474	+
Supercontig_12.7	4158000	4173400	ENRICHED	27.8571	6.88583	+
Supercontig_12.7	4195400	4202000	ENRICHED	30.1131	25.036	+
Supercontig_12.7	4219600	4235000	ENRICHED	30.1131	25.036	+
