# Supplementary material for: Chromatin structure influences rate and spectrum of spontaneous mutations in Neurospora crassa
Source: Genome Res. 2023 Apr;33(4):599–611. doi: 10.1101/gr.276992.122 (PMC10234303; doi:10.1101/gr.276992.122)
Supplement: Supplemental Material [file supp_gr.276992.122_Supplememtal_Scripts_v2.zip › mutation_ms-master/chromatin/2489.H3K36.domains.duprm.bed]

Supercontig_12.1	1200	19500	ENRICHED	66.623	60.9049	+
Supercontig_12.1	34200	63000	ENRICHED	69.1851	95.0117	+
Supercontig_12.1	88800	120000	ENRICHED	61.9237	102.544	+
Supercontig_12.1	122100	166200	ENRICHED	66.5617	145.66	+
Supercontig_12.1	170700	198900	ENRICHED	66.3706	93.6219	+
Supercontig_12.1	208200	267600	ENRICHED	60.3895	190.814	+
Supercontig_12.1	288300	351900	ENRICHED	60.5732	210.81	+
Supercontig_12.1	356400	430800	ENRICHED	58.7259	241.622	+
Supercontig_12.1	437700	471600	ENRICHED	60.3085	109.522	+
Supercontig_12.1	474600	527700	ENRICHED	63.9531	173.076	+
Supercontig_12.1	531300	602700	ENRICHED	60.7365	229.228	+
Supercontig_12.1	608700	648000	ENRICHED	61.0804	128.051	+
Supercontig_12.1	653400	670200	ENRICHED	65.8878	55.4284	+
Supercontig_12.1	695100	713400	ENRICHED	65.0151	58.2653	+
Supercontig_12.1	714900	732900	ENRICHED	63.9667	56.985	+
Supercontig_12.1	742500	778200	ENRICHED	64.4385	117.706	+
Supercontig_12.1	785700	800400	ENRICHED	59.3014	48.1634	+
Supercontig_12.1	807000	871800	ENRICHED	63.6865	215.46	+
Supercontig_12.1	925500	948900	ENRICHED	67.5573	77.1096	+
Supercontig_12.1	951900	1046100	ENRICHED	62.1571	292.929	+
Supercontig_12.1	1048500	1109100	ENRICHED	64.6931	198.484	+
Supercontig_12.1	1114500	1175700	ENRICHED	64.2589	196.511	+
Supercontig_12.1	1178100	1181700	ENRICHED	53.4167	11.6319	+
Supercontig_12.1	1187700	1217100	ENRICHED	59.2846	90.3115	+
Supercontig_12.1	1232100	1300500	ENRICHED	62.6872	215.391	+
Supercontig_12.1	1303800	1309500	ENRICHED	63.7895	18.5603	+
Supercontig_12.1	1313400	1326000	ENRICHED	70.1399	40.733	+
Supercontig_12.1	1329600	1337100	ENRICHED	61.0073	24.1405	+
Supercontig_12.1	1349700	1360200	ENRICHED	68.412	34.5537	+
Supercontig_12.1	1362600	1385700	ENRICHED	60.9403	76.6731	+
Supercontig_12.1	1392900	1416900	ENRICHED	64.2857	75.6495	+
Supercontig_12.1	1418400	1555800	ENRICHED	60.2481	428.48	+
Supercontig_12.1	1558200	1655400	ENRICHED	64.7364	316.173	+
Supercontig_12.1	1657800	1913100	ENRICHED	65.1922	819.654	+
Supercontig_12.1	1916100	1923300	ENRICHED	73.2083	23.4969	+
Supercontig_12.1	1924800	1928100	ENRICHED	58.5455	10.2734	+
Supercontig_12.1	1932300	1943700	ENRICHED	56.5412	37.1777	+
Supercontig_12.1	1947900	2006700	ENRICHED	64.9665	192.551	+
Supercontig_12.1	2021100	2124900	ENRICHED	64.6185	330.171	+
Supercontig_12.1	2128800	2163600	ENRICHED	64.7069	112.415	+
Supercontig_12.1	2166300	2216400	ENRICHED	65.035	165.483	+
Supercontig_12.1	2223600	2244300	ENRICHED	67.2899	67.6958	+
Supercontig_12.1	2246400	2273400	ENRICHED	67.6199	88.3966	+
Supercontig_12.1	2343300	2381400	ENRICHED	62.2582	124.634	+
Supercontig_12.1	2405100	2776800	ENRICHED	66.2797	1216.84	+
Supercontig_12.1	2781000	3033300	ENRICHED	65.3174	809.754	+
Supercontig_12.1	3040200	3062400	ENRICHED	61.7567	71.4912	+
Supercontig_12.1	3065400	3131700	ENRICHED	65.8999	216.306	+
Supercontig_12.1	3133200	3149100	ENRICHED	63.2746	52	+
Supercontig_12.1	3155700	3249300	ENRICHED	65.3188	301.165	+
Supercontig_12.1	3254700	3286500	ENRICHED	75.4878	105.66	+
Supercontig_12.1	3294000	3378000	ENRICHED	62.3505	258.356	+
Supercontig_12.1	3382500	3425400	ENRICHED	68.025	141.892	+
Supercontig_12.1	3427500	3476400	ENRICHED	63.6555	161.401	+
Supercontig_12.1	3494100	3550200	ENRICHED	69.7167	180.877	+
Supercontig_12.1	3565800	3595500	ENRICHED	73.3916	98.4067	+
Supercontig_12.1	3636900	3642600	ENRICHED	64.3803	16.0281	+
Supercontig_12.1	3664200	3680700	ENRICHED	67.2798	54.1807	+
Supercontig_12.1	3708600	3716100	ENRICHED	71.6966	24.3923	+
Supercontig_12.1	3729600	3735000	ENRICHED	71.1874	17.7255	+
Supercontig_12.1	3972300	3975000	ENRICHED	68.581	8.61541	+
Supercontig_12.1	3986700	4009500	ENRICHED	71.0655	75.1252	+
Supercontig_12.1	4040100	4043400	ENRICHED	55.2895	10.4983	+
Supercontig_12.1	4095900	4163100	ENRICHED	66.4266	220.898	+
Supercontig_12.1	4166700	4170300	ENRICHED	69.2242	11.074	+
Supercontig_12.1	4197600	4241700	ENRICHED	66.7168	137.624	+
Supercontig_12.1	4247700	4296600	ENRICHED	64.2708	155.243	+
Supercontig_12.1	4301100	4313100	ENRICHED	65.8	39.6034	+
Supercontig_12.1	4333800	4335600	ENRICHED	61.3714	5.17035	+
Supercontig_12.1	4358400	4375800	ENRICHED	68.1991	57.2747	+
Supercontig_12.1	4377600	4402200	ENRICHED	59.1098	81.1446	+
Supercontig_12.1	4408200	4531200	ENRICHED	68.1038	400.311	+
Supercontig_12.1	4545300	4650900	ENRICHED	65.4037	348.312	+
Supercontig_12.1	4655100	4829400	ENRICHED	66.945	574.797	+
Supercontig_12.1	4833300	4837800	ENRICHED	57.3333	12.1882	+
Supercontig_12.1	4841700	4878900	ENRICHED	71.4946	122.647	+
Supercontig_12.1	4882500	5005200	ENRICHED	67.7327	406.605	+
Supercontig_12.1	5012700	5078400	ENRICHED	67.736	208.91	+
Supercontig_12.1	5082300	5094000	ENRICHED	67.8796	38.2106	+
Supercontig_12.1	5097600	5262600	ENRICHED	66.966	539.693	+
Supercontig_12.1	5265000	5317200	ENRICHED	69.5965	173.191	+
Supercontig_12.1	5340300	5394000	ENRICHED	63.3238	172.547	+
Supercontig_12.1	5402700	5482200	ENRICHED	70.8549	260.779	+
Supercontig_12.1	5501100	5529900	ENRICHED	72.3958	95.3028	+
Supercontig_12.1	5548500	5730600	ENRICHED	67.7247	600.739	+
Supercontig_12.1	5733600	5735100	ENRICHED	59.0268	4.57534	+
Supercontig_12.1	5772900	5804700	ENRICHED	69.9059	105.176	+
Supercontig_12.1	5809500	5813400	ENRICHED	66.0769	12.5359	+
Supercontig_12.1	5816100	5917800	ENRICHED	69.6714	336.178	+
Supercontig_12.1	5945700	5955000	ENRICHED	64.6129	30.9239	+
Supercontig_12.1	5978700	6022200	ENRICHED	64.7136	143.159	+
Supercontig_12.1	6027900	6077100	ENRICHED	62.2685	156.068	+
Supercontig_12.1	6081000	6097800	ENRICHED	66.0547	54.291	+
Supercontig_12.1	6111900	6169500	ENRICHED	64.6716	190.942	+
Supercontig_12.1	6171900	6197700	ENRICHED	63.6883	84.8603	+
Supercontig_12.1	6199800	6249600	ENRICHED	58.5876	154.72	+
Supercontig_12.1	6262500	6298500	ENRICHED	66.9134	115.814	+
Supercontig_12.1	6333600	6381300	ENRICHED	63.1579	152.579	+
Supercontig_12.1	6454200	6457800	ENRICHED	48.8991	9.28115	+
Supercontig_12.1	6460500	6469800	ENRICHED	68.7337	30.4358	+
Supercontig_12.1	6474600	6500400	ENRICHED	66.084	84.9018	+
Supercontig_12.1	6506700	6521100	ENRICHED	65.775	47.3177	+
Supercontig_12.1	6528600	6657900	ENRICHED	66.97	429.939	+
Supercontig_12.1	6663300	6674700	ENRICHED	69.2105	37.4962	+
Supercontig_12.1	6678300	6718200	ENRICHED	70.2254	131.866	+
Supercontig_12.1	6727500	6770400	ENRICHED	62.9541	128.876	+
Supercontig_12.1	6778800	6782400	ENRICHED	62.25	11.5746	+
Supercontig_12.1	6786300	6799500	ENRICHED	69.4586	43.6561	+
Supercontig_12.1	6803700	6819000	ENRICHED	66.9608	49.7311	+
Supercontig_12.1	6820500	6827100	ENRICHED	61.9091	21.8485	+
Supercontig_12.1	6829200	6998700	ENRICHED	67.493	559.906	+
Supercontig_12.1	7002300	7058700	ENRICHED	62.8082	184.727	+
Supercontig_12.1	7062000	7079700	ENRICHED	62.5593	58.2801	+
Supercontig_12.1	7081800	7104300	ENRICHED	66.0396	74.0119	+
Supercontig_12.1	7110300	7145700	ENRICHED	65.9048	117.571	+
Supercontig_12.1	7151100	7277400	ENRICHED	63.0493	409.727	+
Supercontig_12.1	7280700	7321200	ENRICHED	64.0175	134.542	+
Supercontig_12.1	7324500	7330500	ENRICHED	51.6	19.6809	+
Supercontig_12.1	7332600	7357500	ENRICHED	62.5542	81.3605	+
Supercontig_12.1	7360500	7423800	ENRICHED	66.5064	207.334	+
Supercontig_12.1	7426800	7507200	ENRICHED	62.5375	260.77	+
Supercontig_12.1	7511100	7536000	ENRICHED	63.6996	77.2482	+
Supercontig_12.1	7539600	7609500	ENRICHED	61.1383	213.025	+
Supercontig_12.1	7613100	7710000	ENRICHED	64.2742	314.535	+
Supercontig_12.1	7713600	7733400	ENRICHED	68.8751	65.0107	+
Supercontig_12.1	7737300	7775400	ENRICHED	66.0899	125.11	+
Supercontig_12.1	7777800	7803600	ENRICHED	62.5116	83.7671	+
Supercontig_12.1	7807200	7889700	ENRICHED	66.9084	271.354	+
Supercontig_12.1	7895400	7909800	ENRICHED	65.3795	47.55	+
Supercontig_12.1	7914000	7929300	ENRICHED	58.9668	50.0288	+
Supercontig_12.1	7932000	7956600	ENRICHED	63.4265	78.4717	+
Supercontig_12.1	7959900	7961100	ENRICHED	59.25	3.54423	+
Supercontig_12.1	7964100	8011500	ENRICHED	64.0169	152.433	+
Supercontig_12.1	8015100	8032500	ENRICHED	59.4138	53.2841	+
Supercontig_12.1	8034000	8073600	ENRICHED	62.0386	129.576	+
Supercontig_12.1	8076300	8084400	ENRICHED	63.3704	25.5091	+
Supercontig_12.1	8086800	8151000	ENRICHED	58.3322	207.523	+
Supercontig_12.1	8156100	8176800	ENRICHED	63.5731	68.3959	+
Supercontig_12.1	8178900	8213100	ENRICHED	66.9001	113.321	+
Supercontig_12.1	8217300	8225400	ENRICHED	72.2222	26.7104	+
Supercontig_12.1	8267400	8278800	ENRICHED	67.4556	37.8953	+
Supercontig_12.1	8293200	8318100	ENRICHED	64.9465	78.5002	+
Supercontig_12.1	8331000	8336700	ENRICHED	73.3158	18.3393	+
Supercontig_12.1	8339700	8371800	ENRICHED	67.0065	102.773	+
Supercontig_12.1	8375400	8490300	ENRICHED	62.0596	369.662	+
Supercontig_12.1	8493000	8583000	ENRICHED	64.8789	289.953	+
Supercontig_12.1	8588100	8843700	ENRICHED	63.6682	814.525	+
Supercontig_12.1	8847000	8908500	ENRICHED	57.415	200.151	+
Supercontig_12.1	8911800	8965200	ENRICHED	62.4951	169.839	+
Supercontig_12.1	8968500	8989200	ENRICHED	59.9449	63.3055	+
Supercontig_12.1	9005700	9018300	ENRICHED	66.4531	40.9319	+
Supercontig_12.1	9022200	9132900	ENRICHED	61.0035	348.811	+
Supercontig_12.1	9135900	9160800	ENRICHED	58.364	81.9551	+
Supercontig_12.1	9175800	9269400	ENRICHED	63.5166	305.531	+
Supercontig_12.1	9272700	9285600	ENRICHED	73.1611	42.76	+
Supercontig_12.1	9336900	9366900	ENRICHED	68.779	94.3545	+
Supercontig_12.1	9370200	9481200	ENRICHED	63.784	364.326	+
Supercontig_12.1	9515400	9524100	ENRICHED	73.9085	28.686	+
Supercontig_12.1	9527700	9546000	ENRICHED	63.4606	60.3597	+
Supercontig_12.1	9549600	9579900	ENRICHED	63.9408	100.166	+
Supercontig_12.1	9583500	9697500	ENRICHED	62.9444	371.652	+
Supercontig_12.1	9700800	9704700	ENRICHED	57.1538	12.5332	+
Supercontig_12.1	9758100	9772800	ENRICHED	64.1873	47.7928	+
Supercontig_12.2	8700	13800	ENRICHED	63.2653	16.0457	+
Supercontig_12.2	15900	23100	ENRICHED	69.3659	23.8293	+
Supercontig_12.2	25500	82800	ENRICHED	63.865	187.065	+
Supercontig_12.2	84300	109200	ENRICHED	60.1523	82.3138	+
Supercontig_12.2	147300	156300	ENRICHED	62.7	29.8375	+
Supercontig_12.2	157800	192600	ENRICHED	53.7993	114.446	+
Supercontig_12.2	195300	198000	ENRICHED	67.8889	8.76281	+
Supercontig_12.2	200100	203100	ENRICHED	61.7263	9.126	+
Supercontig_12.2	205500	283800	ENRICHED	61.4438	247.478	+
Supercontig_12.2	286200	323700	ENRICHED	58.3146	119.444	+
Supercontig_12.2	326400	345900	ENRICHED	62.6935	63.8823	+
Supercontig_12.2	350400	372900	ENRICHED	57.7333	73.2172	+
Supercontig_12.2	378600	380700	ENRICHED	55.2857	6.39578	+
Supercontig_12.2	382800	388800	ENRICHED	72.4	19.6149	+
Supercontig_12.2	401100	435000	ENRICHED	59.5952	110.482	+
Supercontig_12.2	437400	451800	ENRICHED	56.4429	47.8564	+
Supercontig_12.2	455400	513600	ENRICHED	62.3938	189.721	+
Supercontig_12.2	521700	572400	ENRICHED	58.4039	168.49	+
Supercontig_12.2	575700	597300	ENRICHED	55.6631	70.8042	+
Supercontig_12.2	609900	663000	ENRICHED	55.5045	172.92	+
Supercontig_12.2	667500	669600	ENRICHED	67.8112	6.75852	+
Supercontig_12.2	671700	684300	ENRICHED	60.0238	40.0218	+
Supercontig_12.2	688500	699300	ENRICHED	62.5278	35.8976	+
Supercontig_12.2	708000	736800	ENRICHED	59.2715	94.935	+
Supercontig_12.2	740400	758400	ENRICHED	68.5585	59.9022	+
Supercontig_12.2	762300	782700	ENRICHED	60.2681	66.9214	+
Supercontig_12.2	788100	874800	ENRICHED	65.6767	283.25	+
Supercontig_12.2	883500	908400	ENRICHED	67.5429	82.53	+
Supercontig_12.2	913200	936600	ENRICHED	70.0455	77.8565	+
Supercontig_12.2	939600	976200	ENRICHED	64.1097	121.612	+
Supercontig_12.2	978300	1016700	ENRICHED	62.7378	124.109	+
Supercontig_12.2	1020600	1064700	ENRICHED	68.9774	145.99	+
Supercontig_12.2	1076400	1095000	ENRICHED	78.6747	61.1904	+
Supercontig_12.2	1365600	1420500	ENRICHED	70.2683	181.523	+
Supercontig_12.2	1422900	1429500	ENRICHED	64.0909	21.6441	+
Supercontig_12.2	1442700	1521600	ENRICHED	62.4319	258.93	+
Supercontig_12.2	1525500	1576500	ENRICHED	63.3936	163.313	+
Supercontig_12.2	1579500	1625700	ENRICHED	67.1996	148.026	+
Supercontig_12.2	1635300	1720800	ENRICHED	56.8021	279.359	+
Supercontig_12.2	1734300	1752900	ENRICHED	63.8243	61.7191	+
Supercontig_12.2	1755300	1774200	ENRICHED	63.7568	62.2883	+
Supercontig_12.2	1776900	1797000	ENRICHED	61.5258	63.6398	+
Supercontig_12.2	1801200	1818600	ENRICHED	65.8007	54.4388	+
Supercontig_12.2	1822500	1844700	ENRICHED	58.8238	71.6054	+
Supercontig_12.2	1848600	1907700	ENRICHED	65.4609	195.138	+
Supercontig_12.2	1916100	1989600	ENRICHED	65.3152	238.685	+
Supercontig_12.2	2000700	2050200	ENRICHED	63.0228	161.841	+
Supercontig_12.2	2053200	2113200	ENRICHED	65.8213	192.517	+
Supercontig_12.2	2171100	2179200	ENRICHED	62.5185	26.7426	+
Supercontig_12.2	2182500	2220900	ENRICHED	65.3362	126.798	+
Supercontig_12.2	2229600	2238600	ENRICHED	49.4905	22.2832	+
Supercontig_12.2	2244300	2314200	ENRICHED	66.136	221.204	+
Supercontig_12.2	2315400	2410800	ENRICHED	68.7656	311.069	+
Supercontig_12.2	2422200	2576700	ENRICHED	68.7045	509.422	+
Supercontig_12.2	2580600	2613000	ENRICHED	64.4614	100.504	+
Supercontig_12.2	2614200	2718900	ENRICHED	67.0921	341.667	+
Supercontig_12.2	2726100	2772000	ENRICHED	68.4594	152.55	+
Supercontig_12.2	2775300	2848500	ENRICHED	64.2468	242.078	+
Supercontig_12.2	2857500	2882700	ENRICHED	72.7511	82.7684	+
Supercontig_12.2	2888100	2901600	ENRICHED	63.2458	44.6128	+
Supercontig_12.2	2922900	3025800	ENRICHED	65.779	340.498	+
Supercontig_12.2	3028800	3087900	ENRICHED	70.605	196.675	+
Supercontig_12.2	3093300	3245700	ENRICHED	65.5053	501.485	+
Supercontig_12.2	3249000	3268500	ENRICHED	62.8783	63.2339	+
Supercontig_12.2	3275700	3300900	ENRICHED	71.3636	80.7528	+
Supercontig_12.2	3324600	3365400	ENRICHED	63.9566	127.521	+
Supercontig_12.2	3387900	3422400	ENRICHED	62.6088	112.237	+
Supercontig_12.2	3425100	3493500	ENRICHED	60.5079	225.041	+
Supercontig_12.2	3503100	3509700	ENRICHED	65.7727	21.9478	+
Supercontig_12.2	3514500	3523800	ENRICHED	67.1935	30.9347	+
Supercontig_12.2	3525300	3586800	ENRICHED	66.5662	201.852	+
Supercontig_12.2	3591000	3602100	ENRICHED	63.1608	36.5153	+
Supercontig_12.2	3712800	3809400	ENRICHED	65.8804	312.146	+
Supercontig_12.2	3812700	3845700	ENRICHED	67.2059	109.246	+
Supercontig_12.2	3848700	3863400	ENRICHED	57.0023	48.4864	+
Supercontig_12.2	3866400	3889200	ENRICHED	64.5575	75.3492	+
Supercontig_12.2	3936300	3988500	ENRICHED	64.6611	173.255	+
Supercontig_12.2	3991200	3996600	ENRICHED	69.661	17.1926	+
Supercontig_12.2	4002300	4096500	ENRICHED	61.444	310.18	+
Supercontig_12.2	4115100	4116300	ENRICHED	64.3627	3.50788	+
Supercontig_12.2	4121400	4124700	ENRICHED	59.6364	10.7132	+
Supercontig_12.2	4129500	4137600	ENRICHED	63.9259	26.5773	+
Supercontig_12.2	4146000	4150500	ENRICHED	64.6	14.7597	+
Supercontig_12.2	4158900	4206000	ENRICHED	63.6131	152.669	+
Supercontig_12.2	4209600	4241700	ENRICHED	64.9584	106.509	+
Supercontig_12.2	4263000	4345500	ENRICHED	63.5135	264.457	+
Supercontig_12.2	4359900	4404000	ENRICHED	61.6824	146.084	+
Supercontig_12.2	4405500	4422300	ENRICHED	65.149	55.5002	+
Supercontig_12.2	4425000	4470600	ENRICHED	63.2811	150.047	+
Supercontig_12.20	0	1500	ENRICHED	300	5	+
Supercontig_12.3	9600	43200	ENRICHED	68.218	111.83	+
Supercontig_12.3	48900	61500	ENRICHED	61.3095	40.2171	+
Supercontig_12.3	78000	122700	ENRICHED	63.78	142.529	+
Supercontig_12.3	124200	132000	ENRICHED	61.4852	25.6403	+
Supercontig_12.3	155400	180600	ENRICHED	62.9503	82.7145	+
Supercontig_12.3	189300	302100	ENRICHED	60.5841	361.918	+
Supercontig_12.3	327000	347700	ENRICHED	53.7811	67.6013	+
Supercontig_12.3	380100	408600	ENRICHED	56.3169	93.3916	+
Supercontig_12.3	412800	431100	ENRICHED	59.4581	54.4619	+
Supercontig_12.3	448200	464100	ENRICHED	50.3189	52.5222	+
Supercontig_12.3	465600	474900	ENRICHED	63.129	29.4862	+
Supercontig_12.3	486600	494400	ENRICHED	64.4596	25.3321	+
Supercontig_12.3	499800	562500	ENRICHED	61.3816	206.951	+
Supercontig_12.3	569100	633600	ENRICHED	61.3895	213.064	+
Supercontig_12.3	636600	644700	ENRICHED	73.2476	25.8901	+
Supercontig_12.3	648300	689700	ENRICHED	66.9714	121.346	+
Supercontig_12.3	963900	1042200	ENRICHED	72.6139	260.242	+
Supercontig_12.3	1059000	1083900	ENRICHED	66.6868	80.9697	+
Supercontig_12.3	1093200	1123500	ENRICHED	61.6139	100.539	+
Supercontig_12.3	1125300	1192200	ENRICHED	63.5273	216.012	+
Supercontig_12.3	1195800	1252800	ENRICHED	64.8238	186.082	+
Supercontig_12.3	1274700	1330800	ENRICHED	64.8537	184.279	+
Supercontig_12.3	1333800	1340400	ENRICHED	67.7762	21.3761	+
Supercontig_12.3	1346100	1362900	ENRICHED	63.9318	55.5761	+
Supercontig_12.3	1368000	1370700	ENRICHED	54.3333	7.78832	+
Supercontig_12.3	1374900	1386000	ENRICHED	57.8889	34.9537	+
Supercontig_12.3	1390800	1617000	ENRICHED	63.1293	728.375	+
Supercontig_12.3	1622700	1656600	ENRICHED	66.099	110.317	+
Supercontig_12.3	1660800	1701900	ENRICHED	68.2671	135.501	+
Supercontig_12.3	1730700	1732500	ENRICHED	57.2165	5.57419	+
Supercontig_12.3	1751100	1779300	ENRICHED	62.5285	85.1534	+
Supercontig_12.3	1785900	1802400	ENRICHED	57.9328	52.4616	+
Supercontig_12.3	1804800	1812900	ENRICHED	70.1111	26.5743	+
Supercontig_12.3	1816800	1894200	ENRICHED	65.8567	249.023	+
Supercontig_12.3	1898700	1974300	ENRICHED	68.3993	243.789	+
Supercontig_12.3	1980600	2048400	ENRICHED	66.2128	225.073	+
Supercontig_12.3	2053200	2073000	ENRICHED	65.5742	60.5716	+
Supercontig_12.3	2075700	2125500	ENRICHED	63.9182	164.307	+
Supercontig_12.3	2127600	2137500	ENRICHED	64.2814	32.5799	+
Supercontig_12.3	2140200	2157300	ENRICHED	63.1117	56.3853	+
Supercontig_12.3	2160900	2185500	ENRICHED	58.8523	77.1026	+
Supercontig_12.3	2240100	2253600	ENRICHED	70.7556	44.3989	+
Supercontig_12.3	2256900	2271900	ENRICHED	63.44	49.4134	+
Supercontig_12.3	2277300	2287200	ENRICHED	66.9294	32.6666	+
Supercontig_12.3	2296200	2386500	ENRICHED	64.5069	295.981	+
Supercontig_12.3	2390400	2402700	ENRICHED	61.6445	39.8619	+
Supercontig_12.3	2409000	2424900	ENRICHED	65.7961	49.7373	+
Supercontig_12.3	2443800	2477700	ENRICHED	66.6411	107.991	+
Supercontig_12.3	2482800	2517900	ENRICHED	60.3471	114.918	+
Supercontig_12.3	2525100	2546400	ENRICHED	73.2676	70.5214	+
Supercontig_12.3	2548800	2567700	ENRICHED	71.6375	60.09	+
Supercontig_12.3	2571300	2580900	ENRICHED	67.7258	31.7056	+
Supercontig_12.3	2583600	2693700	ENRICHED	63.5946	362.645	+
Supercontig_12.3	2702100	2720100	ENRICHED	60.2377	59.5572	+
Supercontig_12.3	2721000	2758500	ENRICHED	69.6219	123.323	+
Supercontig_12.3	2770800	2801400	ENRICHED	65.7802	101.083	+
Supercontig_12.3	2805300	2816100	ENRICHED	65.4626	35.9235	+
Supercontig_12.3	2833500	2879700	ENRICHED	63.2335	151.68	+
Supercontig_12.3	2892300	2938800	ENRICHED	64.7484	154.291	+
Supercontig_12.3	2941200	2962500	ENRICHED	67.3099	69.5983	+
Supercontig_12.3	2975100	3088500	ENRICHED	63.5497	365.986	+
Supercontig_12.3	3092700	3511200	ENRICHED	64.9493	1369.46	+
Supercontig_12.3	3522000	3551100	ENRICHED	67.3533	96.0034	+
Supercontig_12.3	3561000	3657900	ENRICHED	64.813	319.232	+
Supercontig_12.3	3663300	3692100	ENRICHED	62.4648	85.8797	+
Supercontig_12.3	3696300	3745500	ENRICHED	69.4559	162.991	+
Supercontig_12.3	3748200	3861000	ENRICHED	66.743	367.445	+
Supercontig_12.3	3864600	3996600	ENRICHED	66.5474	429.321	+
Supercontig_12.3	3999900	4072200	ENRICHED	67.1278	233.427	+
Supercontig_12.3	4096500	4204500	ENRICHED	64.749	348.06	+
Supercontig_12.3	4208100	4255500	ENRICHED	63.9241	146.273	+
Supercontig_12.3	4281600	4378500	ENRICHED	61.7299	315.341	+
Supercontig_12.3	4382400	4427700	ENRICHED	62.7659	141.968	+
Supercontig_12.3	4429200	4439100	ENRICHED	62.1818	32.6248	+
Supercontig_12.3	4444500	4521000	ENRICHED	64.6919	250.166	+
Supercontig_12.3	4524300	4527900	ENRICHED	71.6667	11.7544	+
Supercontig_12.3	4532100	4551600	ENRICHED	59.7458	58.7092	+
Supercontig_12.3	4553700	4579200	ENRICHED	58.9701	83.8478	+
Supercontig_12.3	4596000	4663500	ENRICHED	56.96	222.158	+
Supercontig_12.3	4665300	4829100	ENRICHED	57.314	535.265	+
Supercontig_12.3	4856400	4882500	ENRICHED	58.8562	86.1971	+
Supercontig_12.3	4884900	4904400	ENRICHED	51.8154	56.3372	+
Supercontig_12.3	4907100	4915500	ENRICHED	73.8209	27.7369	+
Supercontig_12.3	4920000	5002200	ENRICHED	61.1602	268.447	+
Supercontig_12.3	5005500	5034300	ENRICHED	60.4566	95.7601	+
Supercontig_12.3	5036100	5045700	ENRICHED	65.75	31.6852	+
Supercontig_12.3	5051700	5063700	ENRICHED	66.0808	39.5582	+
Supercontig_12.3	5088300	5152800	ENRICHED	64.1736	210.091	+
Supercontig_12.3	5173500	5207100	ENRICHED	67.4107	108.703	+
Supercontig_12.3	5215500	5273700	ENRICHED	68.7039	192.403	+
Supercontig_12.4	900	36600	ENRICHED	66.9628	118.344	+
Supercontig_12.4	47400	114000	ENRICHED	64.9056	215.658	+
Supercontig_12.4	141000	229500	ENRICHED	60.9529	287.124	+
Supercontig_12.4	233400	297900	ENRICHED	62.4806	206.005	+
Supercontig_12.4	303300	363900	ENRICHED	61.1098	201.916	+
Supercontig_12.4	373200	401100	ENRICHED	60.1257	92.7279	+
Supercontig_12.4	404400	430800	ENRICHED	59.737	83.9676	+
Supercontig_12.4	433200	439800	ENRICHED	69.1188	21.4318	+
Supercontig_12.4	458400	539400	ENRICHED	58.3389	261.912	+
Supercontig_12.4	542400	599100	ENRICHED	57.5313	186.296	+
Supercontig_12.4	601800	752400	ENRICHED	61.1991	495.352	+
Supercontig_12.4	757500	875100	ENRICHED	69.4635	385.046	+
Supercontig_12.4	1087200	1107600	ENRICHED	84.4352	66.257	+
Supercontig_12.4	1111500	1114500	ENRICHED	71.0284	9.45638	+
Supercontig_12.4	1118700	1122300	ENRICHED	70.6667	11.5433	+
Supercontig_12.4	1173900	1242900	ENRICHED	65.8415	229.435	+
Supercontig_12.4	1245900	1308000	ENRICHED	64.1414	190.805	+
Supercontig_12.4	1311300	1346700	ENRICHED	64.23	117.516	+
Supercontig_12.4	1349700	1381500	ENRICHED	65.9623	102.395	+
Supercontig_12.4	1384500	1419000	ENRICHED	64.1085	113.931	+
Supercontig_12.4	1420200	1442700	ENRICHED	66.0035	74.7354	+
Supercontig_12.4	1484100	1558800	ENRICHED	65.3256	243.988	+
Supercontig_12.4	1560900	1632600	ENRICHED	61.975	232.5	+
Supercontig_12.4	1635000	1649700	ENRICHED	60.8776	48.407	+
Supercontig_12.4	1654500	1695900	ENRICHED	63.3263	137.403	+
Supercontig_12.4	1700100	1769100	ENRICHED	60.3118	218.507	+
Supercontig_12.4	1771200	1827600	ENRICHED	66.0615	187.623	+
Supercontig_12.4	1830900	1880400	ENRICHED	65.4937	164.066	+
Supercontig_12.4	1932300	1956600	ENRICHED	67.2154	80.2525	+
Supercontig_12.4	1959900	2017500	ENRICHED	63.973	190.87	+
Supercontig_12.4	2053200	2198700	ENRICHED	61.755	460.79	+
Supercontig_12.4	2200800	2217600	ENRICHED	63.7679	54.1146	+
Supercontig_12.4	2219700	2274900	ENRICHED	65.0396	177.572	+
Supercontig_12.4	2279100	2306700	ENRICHED	64.4822	90.2547	+
Supercontig_12.4	2319000	2336400	ENRICHED	69.6207	57.5122	+
Supercontig_12.4	2379000	2388600	ENRICHED	62.2047	30.8135	+
Supercontig_12.4	2393400	2415900	ENRICHED	73.1083	74.4638	+
Supercontig_12.4	2422500	2464500	ENRICHED	62.644	135.113	+
Supercontig_12.4	2472000	2529300	ENRICHED	63.4271	180.974	+
Supercontig_12.4	2532900	2543400	ENRICHED	59.7143	34.1275	+
Supercontig_12.4	2549400	2608500	ENRICHED	64.5287	194.545	+
Supercontig_12.4	2623200	2661000	ENRICHED	63.1263	124.649	+
Supercontig_12.4	2665200	2677800	ENRICHED	58.6034	38.7831	+
Supercontig_12.4	2680200	2710800	ENRICHED	67.9678	100.276	+
Supercontig_12.4	2713800	2718300	ENRICHED	63.8385	14.1592	+
Supercontig_12.4	2738400	2781000	ENRICHED	68.811	141.123	+
Supercontig_12.4	2782800	2845800	ENRICHED	65.436	209.086	+
Supercontig_12.4	2848500	2948700	ENRICHED	60.617	324.536	+
Supercontig_12.4	2953500	3053700	ENRICHED	58.2201	330.235	+
Supercontig_12.4	3086700	3118200	ENRICHED	65.9519	104.229	+
Supercontig_12.4	3121500	3157500	ENRICHED	60.8767	119.563	+
Supercontig_12.4	3159000	3417300	ENRICHED	63.4321	842.581	+
Supercontig_12.4	3418800	3529500	ENRICHED	64.7752	360.212	+
Supercontig_12.4	3533400	3541800	ENRICHED	60.7857	27.1252	+
Supercontig_12.4	3543600	3564900	ENRICHED	62.7606	62.6316	+
Supercontig_12.4	3566700	3594900	ENRICHED	67.7787	93.245	+
Supercontig_12.4	3597600	3678900	ENRICHED	60.065	264.813	+
Supercontig_12.4	3683700	3711300	ENRICHED	60.6699	91.1546	+
Supercontig_12.4	3714900	3721200	ENRICHED	70.2716	20.7907	+
Supercontig_12.4	3725700	3743700	ENRICHED	64.5996	57.7578	+
Supercontig_12.4	3771900	3846300	ENRICHED	65.3463	241.254	+
Supercontig_12.4	3854700	3938400	ENRICHED	58.7792	262.357	+
Supercontig_12.4	3939900	4024500	ENRICHED	65.8356	280.564	+
Supercontig_12.4	4027500	4031400	ENRICHED	60.9231	12.7544	+
Supercontig_12.4	4064700	4117500	ENRICHED	61.2379	174.486	+
Supercontig_12.4	4119600	4167000	ENRICHED	60.4063	148.246	+
Supercontig_12.4	4180200	4229700	ENRICHED	62.2745	158.951	+
Supercontig_12.4	4241100	4250400	ENRICHED	69.3226	30.563	+
Supercontig_12.4	4301400	4385100	ENRICHED	67.3138	275.069	+
Supercontig_12.4	4389000	4428900	ENRICHED	65.431	131.507	+
Supercontig_12.4	4431900	4449300	ENRICHED	56.313	56.2068	+
Supercontig_12.4	4461600	4481700	ENRICHED	65.2369	66.2161	+
Supercontig_12.4	4483800	4495800	ENRICHED	58.1921	39.0704	+
Supercontig_12.4	4502100	4525200	ENRICHED	69.3247	75.2285	+
Supercontig_12.4	4527600	4625400	ENRICHED	65.8411	317.573	+
Supercontig_12.4	4660500	4768800	ENRICHED	62.0337	352.394	+
Supercontig_12.4	4772400	4799700	ENRICHED	55.7609	86.0038	+
Supercontig_12.4	4803000	4854000	ENRICHED	60.3847	164.457	+
Supercontig_12.4	4859100	4878600	ENRICHED	73.7416	63.8556	+
Supercontig_12.4	4880400	4951500	ENRICHED	58.0729	234.176	+
Supercontig_12.4	4956000	5017500	ENRICHED	63.2601	202.723	+
Supercontig_12.4	5038200	5048400	ENRICHED	61.8155	33.8745	+
Supercontig_12.4	5052300	5056800	ENRICHED	72.7537	14.7238	+
Supercontig_12.4	5061600	5119200	ENRICHED	58.095	189.166	+
Supercontig_12.4	5122800	5172900	ENRICHED	55.7454	164.44	+
Supercontig_12.4	5175300	5180100	ENRICHED	59.625	14.9118	+
Supercontig_12.4	5187600	5209800	ENRICHED	58.3734	73.353	+
Supercontig_12.4	5248800	5259000	ENRICHED	62.3898	33.1491	+
Supercontig_12.4	5260500	5307000	ENRICHED	60.6519	147.559	+
Supercontig_12.4	5331600	5388300	ENRICHED	59.3856	187.079	+
Supercontig_12.4	5394300	5462700	ENRICHED	63.9917	225.572	+
Supercontig_12.4	5475300	5641500	ENRICHED	63.8969	544.315	+
Supercontig_12.4	5643000	5754600	ENRICHED	61.6989	365.193	+
Supercontig_12.4	5759700	5841600	ENRICHED	58.8161	262.65	+
Supercontig_12.4	5844300	5853300	ENRICHED	60.8497	29.6896	+
Supercontig_12.4	5865300	5872200	ENRICHED	58.7413	22.5753	+
Supercontig_12.4	5878500	5894100	ENRICHED	60.8578	51.3319	+
Supercontig_12.4	5895900	5914500	ENRICHED	59.1702	58.3748	+
Supercontig_12.4	5928000	5929800	ENRICHED	60.3333	5.70259	+
Supercontig_12.4	5937000	5951100	ENRICHED	60.3587	44.829	+
Supercontig_12.5	18900	69000	ENRICHED	60.7394	160.833	+
Supercontig_12.5	70500	140400	ENRICHED	60.6741	225.279	+
Supercontig_12.5	146700	166800	ENRICHED	65.2154	65.2708	+
Supercontig_12.5	168600	171000	ENRICHED	50.0214	6.51421	+
Supercontig_12.5	173700	177000	ENRICHED	54.8182	10.305	+
Supercontig_12.5	196500	255300	ENRICHED	63.9226	193.136	+
Supercontig_12.5	265800	290700	ENRICHED	67.7984	82.1277	+
Supercontig_12.5	295500	308100	ENRICHED	63.8476	36.9472	+
Supercontig_12.5	312600	328800	ENRICHED	57.4168	53.0108	+
Supercontig_12.5	331500	437700	ENRICHED	59.4885	334.372	+
Supercontig_12.5	439500	492900	ENRICHED	64.1476	174.316	+
Supercontig_12.5	508800	582000	ENRICHED	60.5356	232.974	+
Supercontig_12.5	615900	625200	ENRICHED	71.3548	30.3163	+
Supercontig_12.5	629400	668400	ENRICHED	62.6296	129.219	+
Supercontig_12.5	672300	750600	ENRICHED	63.2446	253.648	+
Supercontig_12.5	754200	783000	ENRICHED	61.4884	95.5519	+
Supercontig_12.5	795900	850800	ENRICHED	68.7469	181.904	+
Supercontig_12.5	855600	891300	ENRICHED	72.8832	118.426	+
Supercontig_12.5	1218600	1225200	ENRICHED	76.654	21.218	+
Supercontig_12.5	1227900	1276800	ENRICHED	74.7508	162.418	+
Supercontig_12.5	1284300	1300500	ENRICHED	62.058	52.8764	+
Supercontig_12.5	1312500	1428900	ENRICHED	62.0513	382.766	+
Supercontig_12.5	1433400	1486800	ENRICHED	63.2065	172.738	+
Supercontig_12.5	1489200	1549200	ENRICHED	61.718	195.936	+
Supercontig_12.5	1551300	1689600	ENRICHED	63.7457	459.672	+
Supercontig_12.5	1701600	1751100	ENRICHED	56.8939	163.644	+
Supercontig_12.5	1767900	1780200	ENRICHED	51.5366	39.3812	+
Supercontig_12.5	1787700	1839300	ENRICHED	64.5985	171.474	+
Supercontig_12.5	1844100	1857300	ENRICHED	57.7169	43.558	+
Supercontig_12.5	1861500	1869600	ENRICHED	67.5009	26.5512	+
Supercontig_12.5	1873500	1989900	ENRICHED	65.0248	375.048	+
Supercontig_12.5	1992000	2010600	ENRICHED	60.2134	61.2882	+
Supercontig_12.5	2014800	2074800	ENRICHED	65.4595	195.892	+
Supercontig_12.5	2082900	2123100	ENRICHED	69.4185	132.448	+
Supercontig_12.5	2127600	2154600	ENRICHED	63.0556	83.4029	+
Supercontig_12.5	2156700	2201400	ENRICHED	67.108	144.896	+
Supercontig_12.5	2215200	2272800	ENRICHED	65.1642	189.257	+
Supercontig_12.5	2285700	2542800	ENRICHED	67.7481	842.718	+
Supercontig_12.5	2546100	2594100	ENRICHED	60.3605	147.886	+
Supercontig_12.5	2625600	2636700	ENRICHED	65.2935	36.5237	+
Supercontig_12.5	2641200	2809800	ENRICHED	62.9542	546.138	+
Supercontig_12.5	2812500	2903700	ENRICHED	64.6946	297.046	+
Supercontig_12.5	2906100	3045900	ENRICHED	65.2661	457.391	+
Supercontig_12.5	3059400	3343800	ENRICHED	66.7188	929.367	+
Supercontig_12.5	3349500	3431400	ENRICHED	64.4103	263.665	+
Supercontig_12.5	3450000	3619200	ENRICHED	67.0056	558.238	+
Supercontig_12.5	3625200	3848700	ENRICHED	64.5224	722.349	+
Supercontig_12.5	3853200	3858300	ENRICHED	55.1176	16.1926	+
Supercontig_12.5	3862200	3907200	ENRICHED	66.5702	134.46	+
Supercontig_12.5	3933000	3980700	ENRICHED	66.2337	158.514	+
Supercontig_12.5	3989100	4032300	ENRICHED	65.4788	137.408	+
Supercontig_12.5	4066200	4071300	ENRICHED	58.6227	14.7789	+
Supercontig_12.5	4073400	4092600	ENRICHED	59.7773	63.3824	+
Supercontig_12.5	4095600	4158300	ENRICHED	63.6926	204.13	+
Supercontig_12.5	4171500	4234800	ENRICHED	68.5464	208.095	+
Supercontig_12.5	4249500	4397400	ENRICHED	67.1524	479.485	+
Supercontig_12.5	4401600	4441500	ENRICHED	62.9361	129.422	+
Supercontig_12.5	4473000	4482900	ENRICHED	71.9091	32.8532	+
Supercontig_12.5	4491000	4506600	ENRICHED	62.4038	49.3732	+
Supercontig_12.5	4519500	4783200	ENRICHED	65.8178	867.268	+
Supercontig_12.5	4800000	4809300	ENRICHED	54.1806	30.0538	+
Supercontig_12.5	4812900	4838400	ENRICHED	62.7633	83.6206	+
Supercontig_12.5	4842600	4862700	ENRICHED	65.3563	64.3607	+
Supercontig_12.5	4866300	5106600	ENRICHED	64.9298	787.833	+
Supercontig_12.5	5112900	5130300	ENRICHED	67.8253	55.5564	+
Supercontig_12.5	5133900	5146500	ENRICHED	56.6685	41.119	+
Supercontig_12.5	5149800	5178600	ENRICHED	63.0833	95.7059	+
Supercontig_12.5	5185200	5228400	ENRICHED	64.6036	141.789	+
Supercontig_12.5	5237100	5250900	ENRICHED	57.8994	45.0404	+
Supercontig_12.5	5253600	5353800	ENRICHED	60.1994	320.605	+
Supercontig_12.5	5358000	5369100	ENRICHED	62.1622	32.8526	+
Supercontig_12.5	5372100	5387400	ENRICHED	63.8891	50.1627	+
Supercontig_12.5	5390400	5406000	ENRICHED	60.4814	51.0146	+
Supercontig_12.5	5420400	5452200	ENRICHED	67.3125	104.755	+
Supercontig_12.5	5454000	5501400	ENRICHED	66.9981	154.603	+
Supercontig_12.5	5504100	5641200	ENRICHED	66.2311	444.713	+
Supercontig_12.5	5645700	5658000	ENRICHED	63.4931	40.8188	+
Supercontig_12.5	5697300	5700000	ENRICHED	66.3333	8.66942	+
Supercontig_12.5	5713200	5759100	ENRICHED	63.047	152.352	+
Supercontig_12.5	5763300	5833500	ENRICHED	65.4425	229.491	+
Supercontig_12.5	5836800	5889900	ENRICHED	64.4345	164.604	+
Supercontig_12.5	5918400	5960700	ENRICHED	59.3727	128.301	+
Supercontig_12.5	5962200	5979600	ENRICHED	61.4655	57.9271	+
Supercontig_12.5	6022200	6067800	ENRICHED	54.6891	151.241	+
Supercontig_12.5	6081000	6103500	ENRICHED	63.9645	74.4355	+
Supercontig_12.5	6114600	6129300	ENRICHED	65.7143	48.5072	+
Supercontig_12.5	6133800	6140100	ENRICHED	60.5783	19.228	+
Supercontig_12.5	6151500	6179100	ENRICHED	66.8301	86.5193	+
Supercontig_12.5	6190500	6205800	ENRICHED	74.3524	50.6611	+
Supercontig_12.5	6208500	6290400	ENRICHED	64.2707	271.626	+
Supercontig_12.5	6292200	6388800	ENRICHED	61.4352	315.998	+
Supercontig_12.5	6391800	6436200	ENRICHED	63.3021	147.466	+
Supercontig_12.6	1200	5700	ENRICHED	64.3333	14.9453	+
Supercontig_12.6	8400	12300	ENRICHED	68.8385	12.308	+
Supercontig_12.6	15000	95100	ENRICHED	63.625	265.748	+
Supercontig_12.6	101700	105300	ENRICHED	53.0664	10.6699	+
Supercontig_12.6	120900	245700	ENRICHED	61.0267	413.011	+
Supercontig_12.6	248400	267300	ENRICHED	65.8095	59.2233	+
Supercontig_12.6	275700	305400	ENRICHED	66.9989	96.665	+
Supercontig_12.6	307800	320700	ENRICHED	79.7508	30.936	+
Supercontig_12.6	322200	362400	ENRICHED	58.997	131.305	+
Supercontig_12.6	390000	434100	ENRICHED	58.97	146.311	+
Supercontig_12.6	444300	491400	ENRICHED	56.0625	155.997	+
Supercontig_12.6	513900	518700	ENRICHED	51	14.6412	+
Supercontig_12.6	520800	556500	ENRICHED	56.4968	116.558	+
Supercontig_12.6	560700	585300	ENRICHED	56.7729	80.8104	+
Supercontig_12.6	588600	650400	ENRICHED	59.8637	198.822	+
Supercontig_12.6	654300	726000	ENRICHED	64.3852	233.915	+
Supercontig_12.6	728700	740700	ENRICHED	62.825	38.9422	+
Supercontig_12.6	744000	969900	ENRICHED	63.1891	744.122	+
Supercontig_12.6	973500	978600	ENRICHED	59.0588	16.3393	+
Supercontig_12.6	983400	992400	ENRICHED	64.6	25.879	+
Supercontig_12.6	995100	1044600	ENRICHED	61.9383	163.903	+
Supercontig_12.6	1049400	1070100	ENRICHED	59.8774	57.2542	+
Supercontig_12.6	1088100	1119300	ENRICHED	66.1797	100.076	+
Supercontig_12.6	1121400	1172100	ENRICHED	61.2732	165.126	+
Supercontig_12.6	1194000	1329600	ENRICHED	63.7648	446.161	+
Supercontig_12.6	1338900	1401900	ENRICHED	62.4938	208.345	+
Supercontig_12.6	1405500	1455300	ENRICHED	64.4593	165.456	+
Supercontig_12.6	1462500	1611000	ENRICHED	63.8772	472.851	+
Supercontig_12.6	1614900	1681200	ENRICHED	66.4649	219.583	+
Supercontig_12.6	1686000	1755900	ENRICHED	62.3635	226.273	+
Supercontig_12.6	1761000	1764600	ENRICHED	60.4167	11.4498	+
Supercontig_12.6	1776600	1792800	ENRICHED	65.8063	53.3738	+
Supercontig_12.6	1824000	1843500	ENRICHED	66.3691	64.6481	+
Supercontig_12.6	1864200	1868700	ENRICHED	66.1053	14.3839	+
Supercontig_12.6	1874100	1905000	ENRICHED	69.5656	100.108	+
Supercontig_12.6	1909800	1935600	ENRICHED	75.7943	85.4148	+
Supercontig_12.6	1958100	1963800	ENRICHED	72.7257	18.4664	+
Supercontig_12.6	1966200	1983900	ENRICHED	67.6351	57.9377	+
Supercontig_12.6	1991100	2031300	ENRICHED	60.2123	123.485	+
Supercontig_12.6	2035200	2070900	ENRICHED	64.8992	111.416	+
Supercontig_12.6	2073600	2080500	ENRICHED	66.2174	22.7971	+
Supercontig_12.6	2083800	2270400	ENRICHED	62.4079	610.307	+
Supercontig_12.6	2272200	2304900	ENRICHED	63.1511	101.95	+
Supercontig_12.6	2307000	2384700	ENRICHED	65.5091	258.007	+
Supercontig_12.6	2387700	2395200	ENRICHED	64.04	24.721	+
Supercontig_12.6	2399100	2415900	ENRICHED	68.9643	55.371	+
Supercontig_12.6	2423100	2466900	ENRICHED	63.3731	144.448	+
Supercontig_12.6	2470800	2590200	ENRICHED	62.6221	379.497	+
Supercontig_12.6	2596200	2724600	ENRICHED	62.9715	422.433	+
Supercontig_12.6	2746800	2749500	ENRICHED	62.1111	7.33866	+
Supercontig_12.6	2752800	2784300	ENRICHED	58.7701	100.169	+
Supercontig_12.6	3079200	3135000	ENRICHED	71.0594	183.08	+
Supercontig_12.6	3139800	3236700	ENRICHED	66.362	311.978	+
Supercontig_12.6	3243300	3260400	ENRICHED	57.1085	50.6869	+
Supercontig_12.6	3263100	3313500	ENRICHED	64.2342	165.984	+
Supercontig_12.6	3315300	3335100	ENRICHED	62.4829	65.4985	+
Supercontig_12.6	3339300	3406500	ENRICHED	61.8128	217.271	+
Supercontig_12.6	3420300	3446700	ENRICHED	62.6046	87.4258	+
Supercontig_12.6	3449100	3489600	ENRICHED	59.7452	134.118	+
Supercontig_12.6	3492300	3507300	ENRICHED	62.0399	49.9022	+
Supercontig_12.6	3537900	3559800	ENRICHED	66.3037	72.6262	+
Supercontig_12.6	3564300	3602400	ENRICHED	68.6795	126.15	+
Supercontig_12.6	3605400	3617100	ENRICHED	54.4333	38.4936	+
Supercontig_12.6	3620400	3631200	ENRICHED	45.0311	24.8099	+
Supercontig_12.6	3645600	3782400	ENRICHED	63.4628	451.246	+
Supercontig_12.6	3793800	3855600	ENRICHED	63.2156	202.769	+
Supercontig_12.6	3858900	3860700	ENRICHED	72.5	5.73924	+
Supercontig_12.6	3865200	3881100	ENRICHED	63.4848	52.1476	+
Supercontig_12.6	3885300	3961200	ENRICHED	59.8326	248.119	+
Supercontig_12.6	3964500	4011600	ENRICHED	59.4269	156.128	+
Supercontig_12.6	4019700	4029600	ENRICHED	53.1605	22.1262	+
Supercontig_12.6	4035000	4067400	ENRICHED	58.5076	101.536	+
Supercontig_12.6	4070700	4106100	ENRICHED	58.663	116.148	+
Supercontig_12.6	4109400	4162800	ENRICHED	69.4027	173.781	+
Supercontig_12.7	600	78900	ENRICHED	62.1885	250.093	+
Supercontig_12.7	83700	128400	ENRICHED	62.5836	148.695	+
Supercontig_12.7	131400	135900	ENRICHED	50.918	13.9596	+
Supercontig_12.7	153300	185400	ENRICHED	62.3153	104.5	+
Supercontig_12.7	193200	259800	ENRICHED	56.8599	212.658	+
Supercontig_12.7	264000	267300	ENRICHED	66.1968	10.8515	+
Supercontig_12.7	268800	273600	ENRICHED	70.0625	15.751	+
Supercontig_12.7	293700	320400	ENRICHED	61.5908	88.1407	+
Supercontig_12.7	324300	327000	ENRICHED	71.8879	8.5413	+
Supercontig_12.7	353400	397500	ENRICHED	61.3599	145.586	+
Supercontig_12.7	400200	442800	ENRICHED	65.6731	139.667	+
Supercontig_12.7	447300	502800	ENRICHED	59.6557	179.883	+
Supercontig_12.7	525600	528900	ENRICHED	63.8182	10.5496	+
Supercontig_12.7	531900	548100	ENRICHED	63.3247	53.2491	+
Supercontig_12.7	551400	558900	ENRICHED	68.7932	23.924	+
Supercontig_12.7	563400	607800	ENRICHED	58.2582	143.864	+
Supercontig_12.7	626100	736200	ENRICHED	56.7955	359.27	+
Supercontig_12.7	740700	811200	ENRICHED	61.2708	231.294	+
Supercontig_12.7	818100	891300	ENRICHED	62.2549	236.819	+
Supercontig_12.7	909000	962700	ENRICHED	62.4447	178.214	+
Supercontig_12.7	964800	1007700	ENRICHED	65.1741	142.557	+
Supercontig_12.7	1028100	1039800	ENRICHED	62.2353	37.8672	+
Supercontig_12.7	1079100	1116600	ENRICHED	61.9511	123.48	+
Supercontig_12.7	1149300	1162200	ENRICHED	63.0543	40.1798	+
Supercontig_12.7	1166400	1251300	ENRICHED	64.8829	273.294	+
Supercontig_12.7	1260300	1266900	ENRICHED	76.4224	21.4529	+
Supercontig_12.7	1283100	1318500	ENRICHED	60.4934	113.254	+
Supercontig_12.7	1344000	1431300	ENRICHED	64.4566	288.099	+
Supercontig_12.7	1447200	1628400	ENRICHED	63.0751	598.523	+
Supercontig_12.7	1631100	1718700	ENRICHED	63.1998	282.681	+
Supercontig_12.7	1722000	1766700	ENRICHED	61.3626	146.737	+
Supercontig_12.7	1770300	1816200	ENRICHED	67.1968	151.542	+
Supercontig_12.7	1835700	1877700	ENRICHED	66.572	139.307	+
Supercontig_12.7	1881900	1917600	ENRICHED	69.5414	118.529	+
Supercontig_12.7	1920300	1992600	ENRICHED	66.5916	234.452	+
Supercontig_12.7	1996200	2067000	ENRICHED	71.6951	233.812	+
Supercontig_12.7	2069100	2074500	ENRICHED	78.1256	17.5123	+
Supercontig_12.7	2105100	2136000	ENRICHED	75.9809	101.352	+
Supercontig_12.7	2482500	2495100	ENRICHED	74.9642	41.1984	+
Supercontig_12.7	2506500	2524200	ENRICHED	78.7964	57.7796	+
Supercontig_12.7	2535000	2576700	ENRICHED	69.743	135.779	+
Supercontig_12.7	2578800	2584800	ENRICHED	66.35	18.4413	+
Supercontig_12.7	2587800	2764200	ENRICHED	67.7362	583.09	+
Supercontig_12.7	2767800	2794500	ENRICHED	64.3734	84.8324	+
Supercontig_12.7	2811000	2876100	ENRICHED	64.3481	215.137	+
Supercontig_12.7	2879700	2920800	ENRICHED	66.2593	136.802	+
Supercontig_12.7	2931900	2981400	ENRICHED	62.5177	163.808	+
Supercontig_12.7	2986500	3019200	ENRICHED	65.2366	108.325	+
Supercontig_12.7	3022500	3067500	ENRICHED	66.1256	148.695	+
Supercontig_12.7	3072300	3210000	ENRICHED	62.1076	443.966	+
Supercontig_12.7	3210900	3246600	ENRICHED	67.0274	117.873	+
Supercontig_12.7	3248700	3298200	ENRICHED	60.8632	160.682	+
Supercontig_12.7	3300000	3368700	ENRICHED	63.0422	220.489	+
Supercontig_12.7	3374400	3406200	ENRICHED	64.8351	104.344	+
Supercontig_12.7	3440400	3446100	ENRICHED	56.3684	18.3054	+
Supercontig_12.7	3449100	3469500	ENRICHED	66.9546	66.4215	+
Supercontig_12.7	3473400	3498000	ENRICHED	59.3659	79.5339	+
Supercontig_12.7	3500400	3519300	ENRICHED	69.1133	59.9595	+
Supercontig_12.7	3521700	3565500	ENRICHED	64.1691	135.208	+
Supercontig_12.7	3567600	3579000	ENRICHED	61.5263	37.3345	+
Supercontig_12.7	3588900	3678000	ENRICHED	64.6188	294.866	+
Supercontig_12.7	3703200	3811200	ENRICHED	62.6091	352.442	+
Supercontig_12.7	3813900	3844500	ENRICHED	61.2532	99.5132	+
Supercontig_12.7	3846900	3966600	ENRICHED	62.1748	386.155	+
Supercontig_12.7	3969600	4143000	ENRICHED	65.2868	575.656	+
Supercontig_12.7	4145700	4203300	ENRICHED	63.4783	187.388	+
Supercontig_12.7	4215900	4236000	ENRICHED	54.742	65.8713	+
Supercontig_12.8	90600	99900	ENRICHED	324.469	23	+
mtDNA	0	64800	ENRICHED	230.014	215.995	+
