# Supplementary material for: Chromatin structure influences rate and spectrum of spontaneous mutations in Neurospora crassa
Source: Genome Res. 2023 Apr;33(4):599–611. doi: 10.1101/gr.276992.122 (PMC10234303; doi:10.1101/gr.276992.122)
Supplement: Supplemental Material [file supp_gr.276992.122_Supplememtal_Scripts_v2.zip › mutation_ms-master/chromatin/2489.H3K9.domains.duprm.bed]

Supercontig_12.1	0	2200	ENRICHED	155.512	1	+
Supercontig_12.1	19800	35200	ENRICHED	171.758	7	+
Supercontig_12.1	61600	90200	ENRICHED	211.472	13	+
Supercontig_12.1	198000	209000	ENRICHED	178.828	4.99962	+
Supercontig_12.1	266200	290400	ENRICHED	190.457	10.9989	+
Supercontig_12.1	668800	697400	ENRICHED	253.805	13	+
Supercontig_12.1	871200	926200	ENRICHED	239.232	25	+
Supercontig_12.1	1181400	1188000	ENRICHED	142.978	2.99998	+
Supercontig_12.1	1218800	1229800	ENRICHED	204.465	5	+
Supercontig_12.1	1335400	1350800	ENRICHED	170.27	6.99808	+
Supercontig_12.1	2272600	2343000	ENRICHED	256.124	32	+
Supercontig_12.1	2380400	2404600	ENRICHED	243.257	11	+
Supercontig_12.1	3060200	3066800	ENRICHED	120.507	2.93904	+
Supercontig_12.1	3476000	3495800	ENRICHED	228.983	9	+
Supercontig_12.1	3553000	3566200	ENRICHED	201.02	6	+
Supercontig_12.1	3594800	3665200	ENRICHED	208.951	31.9999	+
Supercontig_12.1	3678400	3988600	ENRICHED	146.972	139.763	+
Supercontig_12.1	4001800	4100800	ENRICHED	215.839	44.8104	+
Supercontig_12.1	4162400	4197600	ENRICHED	238.277	15.9971	+
Supercontig_12.1	4213000	4215200	ENRICHED	107.163	0.999999	+
Supercontig_12.1	4314200	4356000	ENRICHED	243.172	19	+
Supercontig_12.1	4529800	4545200	ENRICHED	189.166	7	+
Supercontig_12.1	4877400	4884000	ENRICHED	153.14	3	+
Supercontig_12.1	4923600	4925800	ENRICHED	114.09	1	+
Supercontig_12.1	5005000	5011600	ENRICHED	168.866	3	+
Supercontig_12.1	5077600	5084200	ENRICHED	159.339	2.99893	+
Supercontig_12.1	5317400	5341600	ENRICHED	197.958	10.9952	+
Supercontig_12.1	5394400	5403200	ENRICHED	170.141	4	+
Supercontig_12.1	5480200	5500000	ENRICHED	182.255	8.99709	+
Supercontig_12.1	5528600	5546200	ENRICHED	187.852	8	+
Supercontig_12.1	5731000	5775000	ENRICHED	210.14	19.9614	+
Supercontig_12.1	5803600	5810200	ENRICHED	121.69	3	+
Supercontig_12.1	5918000	5948800	ENRICHED	214.942	13.5225	+
Supercontig_12.1	5953200	5977400	ENRICHED	214.602	10.6043	+
Supercontig_12.1	6197400	6201800	ENRICHED	129.059	1.99998	+
Supercontig_12.1	6248000	6263400	ENRICHED	194.653	7	+
Supercontig_12.1	6296400	6333800	ENRICHED	196.064	17	+
Supercontig_12.1	6380000	6461400	ENRICHED	222.994	36.9955	+
Supercontig_12.1	6465800	6474600	ENRICHED	142.807	3.9042	+
Supercontig_12.1	6501000	6505400	ENRICHED	178.632	2	+
Supercontig_12.1	6520800	6529600	ENRICHED	148.846	4	+
Supercontig_12.1	6998200	7002600	ENRICHED	199.516	2	+
Supercontig_12.1	7422800	7427200	ENRICHED	201.95	2	+
Supercontig_12.1	7506400	7513000	ENRICHED	181.428	3	+
Supercontig_12.1	7711000	7713200	ENRICHED	121.11	1	+
Supercontig_12.1	8225800	8267600	ENRICHED	236.593	19	+
Supercontig_12.1	8278600	8294000	ENRICHED	209.906	7	+
Supercontig_12.1	8991400	9000200	ENRICHED	219.6	4	+
Supercontig_12.1	9163000	9176200	ENRICHED	156.997	6	+
Supercontig_12.1	9286200	9339000	ENRICHED	244.559	23.9998	+
Supercontig_12.1	9358800	9361000	ENRICHED	135.385	1	+
Supercontig_12.1	9479800	9517200	ENRICHED	216.887	16.9848	+
Supercontig_12.1	9697600	9759200	ENRICHED	245.37	27.9306	+
Supercontig_12.1	9770200	9798800	ENRICHED	250.617	12.9465	+
Supercontig_12.10	0	125400	ENRICHED	246	57	+
Supercontig_12.11	0	30800	ENRICHED	257.214	14	+
Supercontig_12.12	0	17600	ENRICHED	209.5	8	+
Supercontig_12.13	0	13200	ENRICHED	228.333	6	+
Supercontig_12.14	0	11000	ENRICHED	246	5	+
Supercontig_12.15	0	8800	ENRICHED	192	4	+
Supercontig_12.16	0	8800	ENRICHED	214.75	4	+
Supercontig_12.17	0	6600	ENRICHED	188.333	3	+
Supercontig_12.18	0	4400	ENRICHED	242	2	+
Supercontig_12.19	0	4400	ENRICHED	191.5	2	+
Supercontig_12.2	0	19800	ENRICHED	154.698	8.64053	+
Supercontig_12.2	107800	147400	ENRICHED	240.363	18	+
Supercontig_12.2	389400	402600	ENRICHED	178.319	5.97285	+
Supercontig_12.2	572000	578600	ENRICHED	138.021	3	+
Supercontig_12.2	684200	688600	ENRICHED	172.044	2	+
Supercontig_12.2	699600	708400	ENRICHED	226.459	4	+
Supercontig_12.2	873400	884400	ENRICHED	158.243	4.99992	+
Supercontig_12.2	1014200	1020800	ENRICHED	176.482	2.98685	+
Supercontig_12.2	1064800	1078000	ENRICHED	178.417	6	+
Supercontig_12.2	1091200	1368400	ENRICHED	154.192	123.288	+
Supercontig_12.2	1436600	1443200	ENRICHED	214.576	3	+
Supercontig_12.2	1720400	1735800	ENRICHED	202.752	7	+
Supercontig_12.2	1988800	2002000	ENRICHED	202.44	6	+
Supercontig_12.2	2112000	2171400	ENRICHED	252.96	27	+
Supercontig_12.2	2230800	2235200	ENRICHED	137.24	2	+
Supercontig_12.2	2846800	2853400	ENRICHED	147.463	2.9653	+
Supercontig_12.2	2901800	2921600	ENRICHED	187.966	9	+
Supercontig_12.2	3245000	3249400	ENRICHED	137.373	2	+
Supercontig_12.2	3302200	3322000	ENRICHED	250.306	9	+
Supercontig_12.2	3366000	3388000	ENRICHED	199.458	10	+
Supercontig_12.2	3493600	3504600	ENRICHED	185.315	5	+
Supercontig_12.2	3601400	3713600	ENRICHED	263.547	51	+
Supercontig_12.2	3887400	3938000	ENRICHED	228.326	23	+
Supercontig_12.2	4098600	4122800	ENRICHED	227.365	11	+
Supercontig_12.2	4138200	4147000	ENRICHED	151.409	4	+
Supercontig_12.2	4151400	4160200	ENRICHED	216.883	4	+
Supercontig_12.2	4239400	4263600	ENRICHED	241.566	10.8754	+
Supercontig_12.2	4345000	4360400	ENRICHED	231.023	7	+
Supercontig_12.2	4468200	4477000	ENRICHED	186.287	3.99567	+
Supercontig_12.3	0	11000	ENRICHED	244.898	4.99894	+
Supercontig_12.3	61600	79200	ENRICHED	203.093	8	+
Supercontig_12.3	132000	149600	ENRICHED	212.819	8	+
Supercontig_12.3	180400	189200	ENRICHED	149.318	4	+
Supercontig_12.3	301400	327800	ENRICHED	221.469	12	+
Supercontig_12.3	345400	382800	ENRICHED	197.19	16.9996	+
Supercontig_12.3	429000	448800	ENRICHED	203.687	8.54183	+
Supercontig_12.3	473000	486200	ENRICHED	156.664	6	+
Supercontig_12.3	563200	569800	ENRICHED	125.945	2.91018	+
Supercontig_12.3	682000	968000	ENRICHED	152.97	126.942	+
Supercontig_12.3	1040600	1060400	ENRICHED	211.326	8.99591	+
Supercontig_12.3	1251800	1276000	ENRICHED	255.045	11	+
Supercontig_12.3	1339800	1346400	ENRICHED	188.542	3	+
Supercontig_12.3	1386000	1390400	ENRICHED	197.088	2	+
Supercontig_12.3	1700600	1751200	ENRICHED	240.661	22.9965	+
Supercontig_12.3	2184600	2237400	ENRICHED	242.61	24	+
Supercontig_12.3	2288000	2296800	ENRICHED	166.313	4	+
Supercontig_12.3	2422200	2446400	ENRICHED	205.461	10.8098	+
Supercontig_12.3	2758800	2765400	ENRICHED	116.44	2.99489	+
Supercontig_12.3	2820400	2833600	ENRICHED	167.869	6	+
Supercontig_12.3	2879800	2890800	ENRICHED	183.673	5	+
Supercontig_12.3	2965600	2974400	ENRICHED	203.937	4	+
Supercontig_12.3	3517800	3522200	ENRICHED	154.315	2	+
Supercontig_12.3	3555200	3561800	ENRICHED	157.568	3	+
Supercontig_12.3	4072200	4096400	ENRICHED	222.917	11	+
Supercontig_12.3	4254800	4283400	ENRICHED	229.36	13	+
Supercontig_12.3	4527600	4534200	ENRICHED	151.049	2.99999	+
Supercontig_12.3	4578200	4598000	ENRICHED	217.555	9	+
Supercontig_12.3	4829000	4857600	ENRICHED	183.424	13	+
Supercontig_12.3	5044600	5051200	ENRICHED	173.046	3	+
Supercontig_12.3	5062200	5088600	ENRICHED	194.115	12	+
Supercontig_12.3	5205200	5216200	ENRICHED	128.33	4.89506	+
Supercontig_12.3	5271200	5273400	ENRICHED	183.333	1	+
Supercontig_12.4	0	2200	ENRICHED	139.376	1	+
Supercontig_12.4	35200	48400	ENRICHED	183.883	6	+
Supercontig_12.4	112200	143000	ENRICHED	210.717	13.9999	+
Supercontig_12.4	363000	374000	ENRICHED	208.802	5	+
Supercontig_12.4	440000	455400	ENRICHED	217.496	7	+
Supercontig_12.4	869000	1091200	ENRICHED	137.102	100.202	+
Supercontig_12.4	1106600	1113200	ENRICHED	185.87	3	+
Supercontig_12.4	1122000	1174800	ENRICHED	208.707	23.9886	+
Supercontig_12.4	1443200	1485000	ENRICHED	207.537	19	+
Supercontig_12.4	1696200	1700600	ENRICHED	129.825	2	+
Supercontig_12.4	1881000	1933800	ENRICHED	249.376	23.9998	+
Supercontig_12.4	2017400	2052600	ENRICHED	239.845	16	+
Supercontig_12.4	2336400	2380400	ENRICHED	222.78	20	+
Supercontig_12.4	2387000	2393600	ENRICHED	189.379	3	+
Supercontig_12.4	2543200	2547600	ENRICHED	109	1.99971	+
Supercontig_12.4	2607000	2624600	ENRICHED	217.177	7.99994	+
Supercontig_12.4	2659800	2666400	ENRICHED	134.995	2.99998	+
Supercontig_12.4	2710400	2739000	ENRICHED	185.831	12.8878	+
Supercontig_12.4	2996400	3000800	ENRICHED	129.028	2	+
Supercontig_12.4	3051400	3084400	ENRICHED	245.155	15	+
Supercontig_12.4	3742200	3770800	ENRICHED	250.651	13	+
Supercontig_12.4	4030400	4065600	ENRICHED	227.773	15.9521	+
Supercontig_12.4	4166800	4180000	ENRICHED	248.86	6	+
Supercontig_12.4	4230600	4241600	ENRICHED	217.151	5	+
Supercontig_12.4	4248200	4303200	ENRICHED	214.512	24.8134	+
Supercontig_12.4	4386800	4391200	ENRICHED	169.191	2	+
Supercontig_12.4	4446200	4461600	ENRICHED	177.33	6.49569	+
Supercontig_12.4	4481400	4485800	ENRICHED	111.932	1.99997	+
Supercontig_12.4	4624400	4661800	ENRICHED	221.256	17	+
Supercontig_12.4	4767400	4774000	ENRICHED	132.929	2.99985	+
Supercontig_12.4	5018200	5040200	ENRICHED	244.643	10	+
Supercontig_12.4	5209600	5249200	ENRICHED	239.79	18	+
Supercontig_12.4	5306400	5332800	ENRICHED	219.819	12	+
Supercontig_12.4	5814600	5816800	ENRICHED	138.529	1	+
Supercontig_12.4	5847600	5878400	ENRICHED	163.199	13.8898	+
Supercontig_12.4	5911400	5937800	ENRICHED	196.726	11.9728	+
Supercontig_12.4	5948800	5999400	ENRICHED	255.266	22.973	+
Supercontig_12.5	0	22000	ENRICHED	204.576	9.85688	+
Supercontig_12.5	176000	198000	ENRICHED	190.583	10	+
Supercontig_12.5	253000	268400	ENRICHED	158.745	6.95344	+
Supercontig_12.5	492800	510400	ENRICHED	241.237	7.99975	+
Supercontig_12.5	578600	616000	ENRICHED	236.088	16.6652	+
Supercontig_12.5	778800	796400	ENRICHED	177.056	7.89485	+
Supercontig_12.5	849200	855800	ENRICHED	164.118	2.94655	+
Supercontig_12.5	888800	1229800	ENRICHED	148.517	154.662	+
Supercontig_12.5	1300200	1313400	ENRICHED	148.167	6	+
Supercontig_12.5	1427800	1434400	ENRICHED	150.098	3	+
Supercontig_12.5	1689600	1702800	ENRICHED	200.946	6	+
Supercontig_12.5	1751200	1768800	ENRICHED	201.963	8	+
Supercontig_12.5	1988800	1993200	ENRICHED	126.816	2	+
Supercontig_12.5	2182400	2184600	ENRICHED	126.253	1	+
Supercontig_12.5	2204400	2208800	ENRICHED	186.397	2	+
Supercontig_12.5	2277000	2283600	ENRICHED	112.108	3	+
Supercontig_12.5	2505800	2508000	ENRICHED	224.358	1	+
Supercontig_12.5	2593800	2626800	ENRICHED	243.166	15	+
Supercontig_12.5	3432000	3449600	ENRICHED	210.822	8	+
Supercontig_12.5	3905000	3933600	ENRICHED	202.629	12.9947	+
Supercontig_12.5	4032600	4065600	ENRICHED	233.079	15	+
Supercontig_12.5	4092000	4096400	ENRICHED	112.996	1.99969	+
Supercontig_12.5	4158000	4171200	ENRICHED	158.916	6	+
Supercontig_12.5	4235000	4250400	ENRICHED	201.303	7	+
Supercontig_12.5	4441800	4472600	ENRICHED	203.119	14	+
Supercontig_12.5	4505600	4521000	ENRICHED	194.507	7	+
Supercontig_12.5	4782800	4800400	ENRICHED	213.383	8	+
Supercontig_12.5	5227200	5238200	ENRICHED	199.605	5	+
Supercontig_12.5	5405400	5420800	ENRICHED	220.329	7	+
Supercontig_12.5	5654000	5713400	ENRICHED	231.71	26.5861	+
Supercontig_12.5	5849800	5852000	ENRICHED	213.216	1	+
Supercontig_12.5	5889400	5918000	ENRICHED	204.808	13	+
Supercontig_12.5	5979600	6023600	ENRICHED	211.304	20	+
Supercontig_12.5	6063200	6083000	ENRICHED	161.879	8.33349	+
Supercontig_12.5	6102800	6113800	ENRICHED	153.621	4.99996	+
Supercontig_12.5	6138000	6153400	ENRICHED	179.536	6.91572	+
Supercontig_12.5	6177600	6190800	ENRICHED	235.672	6	+
Supercontig_12.5	6388800	6393200	ENRICHED	124.753	2	+
Supercontig_12.6	0	2200	ENRICHED	150.436	1	+
Supercontig_12.6	94600	121000	ENRICHED	184.877	11.3361	+
Supercontig_12.6	266200	277200	ENRICHED	145.893	4.31834	+
Supercontig_12.6	360800	391600	ENRICHED	231.524	12	+
Supercontig_12.6	431200	444400	ENRICHED	184.517	5.99085	+
Supercontig_12.6	499400	506000	ENRICHED	142.237	2.68152	+
Supercontig_12.6	554400	561000	ENRICHED	174.894	2.99987	+
Supercontig_12.6	1069200	1089000	ENRICHED	213.718	9	+
Supercontig_12.6	1170400	1194600	ENRICHED	198.75	11	+
Supercontig_12.6	1328800	1339800	ENRICHED	204.555	5	+
Supercontig_12.6	1755600	1777600	ENRICHED	164.568	9.65549	+
Supercontig_12.6	1793000	1823800	ENRICHED	220.788	14	+
Supercontig_12.6	1841400	1876600	ENRICHED	175.955	15.7707	+
Supercontig_12.6	1903000	1909600	ENRICHED	163.083	2.99999	+
Supercontig_12.6	1933800	1960200	ENRICHED	213.748	11.9713	+
Supercontig_12.6	1982200	1991000	ENRICHED	222.448	4	+
Supercontig_12.6	2420000	2424400	ENRICHED	190.909	2	+
Supercontig_12.6	2723600	2747800	ENRICHED	226.27	11	+
Supercontig_12.6	2783000	3080000	ENRICHED	168.446	135	+
Supercontig_12.6	3236200	3240600	ENRICHED	234.594	2	+
Supercontig_12.6	3333000	3339600	ENRICHED	127.816	2.99425	+
Supercontig_12.6	3405600	3421000	ENRICHED	208.636	6.99999	+
Supercontig_12.6	3489200	3493600	ENRICHED	144.763	2	+
Supercontig_12.6	3504600	3539800	ENRICHED	197.618	15.791	+
Supercontig_12.6	3630000	3647600	ENRICHED	188.579	8	+
Supercontig_12.6	3781800	3795000	ENRICHED	207.097	6	+
Supercontig_12.6	4010600	4023800	ENRICHED	160.647	5.97616	+
Supercontig_12.6	4065600	4072200	ENRICHED	120.135	2.99794	+
Supercontig_12.6	4160200	4217400	ENRICHED	239.632	25.5227	+
Supercontig_12.7	0	2200	ENRICHED	136.036	1	+
Supercontig_12.7	48400	50600	ENRICHED	132.15	1	+
Supercontig_12.7	77000	83600	ENRICHED	177.676	3	+
Supercontig_12.7	134200	154000	ENRICHED	255.181	9	+
Supercontig_12.7	184800	193600	ENRICHED	190.856	4	+
Supercontig_12.7	259600	264000	ENRICHED	296.997	2	+
Supercontig_12.7	272800	292600	ENRICHED	239.736	9	+
Supercontig_12.7	325600	354200	ENRICHED	216.788	12.9856	+
Supercontig_12.7	501600	525800	ENRICHED	213.496	11	+
Supercontig_12.7	609400	624800	ENRICHED	198.455	7	+
Supercontig_12.7	809600	818400	ENRICHED	247.692	4	+
Supercontig_12.7	891000	910800	ENRICHED	213.338	8.98214	+
Supercontig_12.7	1005400	1029600	ENRICHED	217.895	10.6049	+
Supercontig_12.7	1038400	1080200	ENRICHED	249.519	18	+
Supercontig_12.7	1117600	1150600	ENRICHED	256.906	15	+
Supercontig_12.7	1161600	1168200	ENRICHED	162.921	2.99014	+
Supercontig_12.7	1267200	1284800	ENRICHED	200.901	8	+
Supercontig_12.7	1317800	1344200	ENRICHED	215.072	12	+
Supercontig_12.7	1432200	1445400	ENRICHED	212.4	5.99998	+
Supercontig_12.7	1764400	1771000	ENRICHED	114.092	2.68143	+
Supercontig_12.7	1821600	1834800	ENRICHED	170.231	5.98378	+
Supercontig_12.7	1876600	1883200	ENRICHED	207.006	3	+
Supercontig_12.7	2065800	2070200	ENRICHED	125.116	2	+
Supercontig_12.7	2074600	2105400	ENRICHED	233.142	14	+
Supercontig_12.7	2123000	2125200	ENRICHED	149.409	1	+
Supercontig_12.7	2131800	2508000	ENRICHED	162.594	170.805	+
Supercontig_12.7	2523400	2536600	ENRICHED	165.465	6	+
Supercontig_12.7	2576200	2580600	ENRICHED	113.577	2	+
Supercontig_12.7	2796200	2811600	ENRICHED	181.625	7	+
Supercontig_12.7	2919400	2932600	ENRICHED	180.967	6	+
Supercontig_12.7	3368200	3374800	ENRICHED	212.553	3	+
Supercontig_12.7	3405600	3440800	ENRICHED	219.048	16	+
Supercontig_12.7	3445200	3449600	ENRICHED	134.183	2	+
Supercontig_12.7	3676200	3704800	ENRICHED	233.861	13	+
Supercontig_12.7	4202000	4219600	ENRICHED	176.918	7.68341	+
Supercontig_12.7	4235000	4254800	ENRICHED	215.336	9	+
Supercontig_12.8	0	191400	ENRICHED	352.267	86	+
Supercontig_12.9	0	140800	ENRICHED	279.324	62	+
mtDNA	0	63800	ENRICHED	274.138	29	+
