# Supplementary material for: Chromatin structure influences rate and spectrum of spontaneous mutations in Neurospora crassa
Source: Genome Res. 2023 Apr;33(4):599–611. doi: 10.1101/gr.276992.122 (PMC10234303; doi:10.1101/gr.276992.122)
Supplement: Supplemental Material [file supp_gr.276992.122_Supplememtal_Scripts_v2.zip › mutation_ms-master/chromatin/centromeres.csv]

Chromosome	start	end
Supercontig_12.1	3736000	3969000
Supercontig_12.2	1105000	1346000
Supercontig_12.3	705000	951000
Supercontig_12.4	894000	1068000
Supercontig_12.5	932000	1209000
Supercontig_12.6	2811000	3060000
Supercontig_12.7	2059000	2275000
