# Supplementary material for: Chromatin structure influences rate and spectrum of spontaneous mutations in Neurospora crassa
Source: Genome Res. 2023 Apr;33(4):599–611. doi: 10.1101/gr.276992.122 (PMC10234303; doi:10.1101/gr.276992.122)
Supplement: Supplemental Material [file supp_gr.276992.122_Supplememtal_Scripts_v2.zip › mutation_ms-master/chromatin/duplicated.csv]

Chromosome	Start	End	Length (bp)	Methods
Supercontig_12.1	1	4	4	Blast
Supercontig_12.1	5	100	96	Blast,Period
Supercontig_12.1	101	300	200	Blast,Depth,Period
Supercontig_12.1	301	369	69	Blast,Period
Supercontig_12.1	370	600	231	Blast
Supercontig_12.1	801	1000	200	Blast
Supercontig_12.1	2501	2800	300	Depth
Supercontig_12.1	2851	3000	150	Het
Supercontig_12.1	3901	4100	200	Het
Supercontig_12.1	4751	5095	345	Depth
Supercontig_12.1	5096	5250	155	Depth,Period
Supercontig_12.1	5251	5420	170	Period
Supercontig_12.1	6551	6750	200	Het
Supercontig_12.1	7851	8067	217	Depth
Supercontig_12.1	8068	8400	333	Depth,Period
Supercontig_12.1	8401	8600	200	Blast,Depth,Period
Supercontig_12.1	8601	8650	50	Depth,Period
Supercontig_12.1	8651	9450	800	Period
Supercontig_12.1	9451	9600	150	Het,Period
Supercontig_12.1	9601	11000	1400	Period
Supercontig_12.1	11001	11200	200	Blast,Period
Supercontig_12.1	11201	11400	200	Period
Supercontig_12.1	11401	11600	200	Blast,Period
Supercontig_12.1	11601	11800	200	Period
Supercontig_12.1	11801	12000	200	Blast,Period
Supercontig_12.1	12001	12254	254	Period
Supercontig_12.1	12401	12600	200	Blast
Supercontig_12.1	12621	13050	430	Period
Supercontig_12.1	13051	13400	350	Depth,Period
Supercontig_12.1	13401	13467	67	Period
Supercontig_12.1	13951	14000	50	Depth
Supercontig_12.1	14001	14100	100	Blast,Depth
Supercontig_12.1	14101	14200	100	Blast
Supercontig_12.1	14451	14600	150	Depth,Het
Supercontig_12.1	14601	14650	50	Het
Supercontig_12.1	15151	15250	100	Depth
Supercontig_12.1	15701	15950	250	Depth
Supercontig_12.1	17601	17700	100	Depth
Supercontig_12.1	18651	18800	150	Het
Supercontig_12.1	19301	19500	200	Het
Supercontig_12.1	21101	21131	31	Depth
Supercontig_12.1	21132	21150	19	Depth,Period
Supercontig_12.1	21151	21200	50	Depth,Het,Period
Supercontig_12.1	21201	22050	850	Blast,Depth,Het,Period
Supercontig_12.1	22051	22196	146	Blast,Depth,Period
Supercontig_12.1	22197	22200	4	Blast,Depth
Supercontig_12.1	22201	22400	200	Blast
Supercontig_12.1	22401	22635	235	Blast,Het
Supercontig_12.1	22636	22700	65	Blast,Het,Period
Supercontig_12.1	22701	22927	227	Blast,Depth,Het,Period
Supercontig_12.1	22928	23050	123	Blast,Depth,Het
Supercontig_12.1	23051	23090	40	Blast,Het
Supercontig_12.1	23091	23300	210	Blast,Het,Period
Supercontig_12.1	23301	23400	100	Blast,Depth,Het,Period
Supercontig_12.1	23401	23462	62	Blast,Het,Period
Supercontig_12.1	23463	23600	138	Blast,Het
Supercontig_12.1	23601	24000	400	Blast
Supercontig_12.1	24001	24266	266	Blast,Het
Supercontig_12.1	24267	24500	234	Blast,Het,Period
Supercontig_12.1	24501	24892	392	Blast,Period
Supercontig_12.1	24893	25100	208	Blast
Supercontig_12.1	25101	25350	250	Blast,Het
Supercontig_12.1	25351	26400	1050	Blast,Depth,Het
Supercontig_12.1	26401	27468	1068	Blast,Het
Supercontig_12.1	27469	27770	302	Blast,Het,Period
Supercontig_12.1	27771	27800	30	Blast,Het
Supercontig_12.1	27801	28000	200	Blast
Supercontig_12.1	28001	28100	100	Blast,Depth
Supercontig_12.1	28101	28318	218	Blast,Depth,Het
Supercontig_12.1	28319	28500	182	Blast,Depth,Het,Period
Supercontig_12.1	28501	28815	315	Blast,Het,Period
Supercontig_12.1	28816	29450	635	Blast,Het
Supercontig_12.1	29451	29678	228	Blast,Depth,Het
Supercontig_12.1	29679	29900	222	Blast,Depth,Het,Period
Supercontig_12.1	29901	30200	300	Blast,Het,Period
Supercontig_12.1	30201	30650	450	Blast,Depth,Het,Period
Supercontig_12.1	30651	31400	750	Blast,Het,Period
Supercontig_12.1	31401	32150	750	Blast,Depth,Het,Period
Supercontig_12.1	32151	33150	1000	Blast,Het,Period
Supercontig_12.1	33151	33250	100	Blast,Depth,Het,Period
Supercontig_12.1	33251	33300	50	Blast,Het,Period
Supercontig_12.1	33301	33550	250	Blast,Period
Supercontig_12.1	33551	33600	50	Blast,Depth,Period
Supercontig_12.1	33601	33850	250	Blast,Depth,Het,Period
Supercontig_12.1	33851	33950	100	Blast,Het,Period
Supercontig_12.1	33951	34000	50	Blast,Period
Supercontig_12.1	34001	34014	14	Period
Supercontig_12.1	34851	35550	700	Depth
Supercontig_12.1	37801	37900	100	Blast
Supercontig_12.1	37901	38050	150	Blast,Depth
Supercontig_12.1	38051	38400	350	Blast
Supercontig_12.1	39751	39850	100	Depth
Supercontig_12.1	40351	40450	100	Depth
Supercontig_12.1	40855	41800	946	Period
Supercontig_12.1	41801	41850	50	Blast,Period
Supercontig_12.1	41851	42200	350	Blast,Het,Period
Supercontig_12.1	42201	42250	50	Het,Period
Supercontig_12.1	42251	42900	650	Period
Supercontig_12.1	42901	43100	200	Het,Period
Supercontig_12.1	43101	43744	644	Period
Supercontig_12.1	44842	45150	309	Period
Supercontig_12.1	45151	45450	300	Depth,Period
Supercontig_12.1	45451	45574	124	Period
Supercontig_12.1	45802	47912	2111	Period
Supercontig_12.1	48001	48100	100	Depth
Supercontig_12.1	48283	49100	818	Period
Supercontig_12.1	49101	49222	122	Depth,Period
Supercontig_12.1	49223	49429	207	Depth
Supercontig_12.1	49430	49500	71	Depth,Period
Supercontig_12.1	49501	49750	250	Period
Supercontig_12.1	49751	50200	450	Het,Period
Supercontig_12.1	50201	50750	550	Period
Supercontig_12.1	50751	51050	300	Depth,Period
Supercontig_12.1	51051	51069	19	Period
Supercontig_12.1	51227	52200	974	Period
Supercontig_12.1	52201	52400	200	Blast,Period
Supercontig_12.1	52401	52677	277	Period
Supercontig_12.1	52831	53150	320	Period
Supercontig_12.1	53151	53250	100	Depth,Period
Supercontig_12.1	53251	53350	100	Period
Supercontig_12.1	53351	53500	150	Het,Period
Supercontig_12.1	53501	55583	2083	Period
Supercontig_12.1	55745	56050	306	Period
Supercontig_12.1	56051	56200	150	Het,Period
Supercontig_12.1	56201	57700	1500	Period
Supercontig_12.1	57701	58000	300	Depth,Period
Supercontig_12.1	58001	58400	400	Period
Supercontig_12.1	58401	58450	50	Blast,Period
Supercontig_12.1	58451	58800	350	Blast,Depth,Period
Supercontig_12.1	58801	59050	250	Period
Supercontig_12.1	59051	59200	150	Het,Period
Supercontig_12.1	59201	60700	1500	Period
Supercontig_12.1	61501	61700	200	Het
Supercontig_12.1	62851	63200	350	Depth,Het
Supercontig_12.1	63201	63400	200	Blast,Depth,Het
Supercontig_12.1	63401	63600	200	Depth,Het
Supercontig_12.1	63601	63652	52	Blast,Depth,Het
Supercontig_12.1	63653	63700	48	Blast,Depth,Het,Period
Supercontig_12.1	63701	63900	200	Blast,Het,Period
Supercontig_12.1	63901	64203	303	Blast,Depth,Het,Period
Supercontig_12.1	64204	64550	347	Blast,Depth,Het
Supercontig_12.1	64551	65603	1053	Blast,Het
Supercontig_12.1	65604	66200	597	Blast,Het,Period
Supercontig_12.1	66201	66600	400	Blast,Depth,Het,Period
Supercontig_12.1	66601	66800	200	Blast,Het,Period
Supercontig_12.1	66801	67550	750	Blast,Depth,Het,Period
Supercontig_12.1	67551	67650	100	Blast,Depth,Period
Supercontig_12.1	67651	67850	200	Blast,Period
Supercontig_12.1	67851	68850	1000	Blast,Het,Period
Supercontig_12.1	68851	68950	100	Blast,Depth,Het,Period
Supercontig_12.1	68951	69000	50	Blast,Het,Period
Supercontig_12.1	69001	69050	50	Het,Period
Supercontig_12.1	69051	69200	150	Period
Supercontig_12.1	69201	69300	100	Blast,Period
Supercontig_12.1	69301	69700	400	Blast,Het,Period
Supercontig_12.1	69701	70200	500	Blast,Depth,Het,Period
Supercontig_12.1	70201	70335	135	Blast,Het,Period
Supercontig_12.1	70336	70557	222	Blast,Het
Supercontig_12.1	70558	71050	493	Blast,Het,Period
Supercontig_12.1	71051	71150	100	Blast,Depth,Het,Period
Supercontig_12.1	71151	71550	400	Blast,Het,Period
Supercontig_12.1	71551	72000	450	Blast,Depth,Het,Period
Supercontig_12.1	72001	72200	200	Blast,Period
Supercontig_12.1	72201	72350	150	Period
Supercontig_12.1	72351	72400	50	Depth,Het,Period
Supercontig_12.1	72401	72450	50	Blast,Depth,Het,Period
Supercontig_12.1	72451	73400	950	Blast,Het,Period
Supercontig_12.1	73401	73600	200	Het,Period
Supercontig_12.1	73601	74000	400	Blast,Het,Period
Supercontig_12.1	74001	74100	100	Het,Period
Supercontig_12.1	74101	74400	300	Depth,Het,Period
Supercontig_12.1	74401	74800	400	Blast,Depth,Het,Period
Supercontig_12.1	74801	75000	200	Depth,Het,Period
Supercontig_12.1	75001	75200	200	Blast,Depth,Het,Period
Supercontig_12.1	75201	75400	200	Depth,Het,Period
Supercontig_12.1	75401	75600	200	Blast,Depth,Het,Period
Supercontig_12.1	75601	76000	400	Depth,Het,Period
Supercontig_12.1	76001	76800	800	Het,Period
Supercontig_12.1	76801	76950	150	Blast,Depth,Het,Period
Supercontig_12.1	76951	77000	50	Blast,Depth,Period
Supercontig_12.1	77001	77200	200	Period
Supercontig_12.1	77201	77250	50	Blast,Period
Supercontig_12.1	77251	77300	50	Blast,Het,Period
Supercontig_12.1	77301	77450	150	Blast,Depth,Het,Period
Supercontig_12.1	77451	77550	100	Blast,Het,Period
Supercontig_12.1	77551	77800	250	Blast,Period
Supercontig_12.1	77801	78000	200	Het,Period
Supercontig_12.1	78001	78750	750	Blast,Het,Period
Supercontig_12.1	78751	79450	700	Blast,Period
Supercontig_12.1	79451	81600	2150	Blast,Het,Period
Supercontig_12.1	81601	81800	200	Het,Period
Supercontig_12.1	81801	82050	250	Blast,Het,Period
Supercontig_12.1	82051	82300	250	Blast,Period
Supercontig_12.1	82301	82500	200	Blast,Het,Period
Supercontig_12.1	82501	83200	700	Blast,Period
Supercontig_12.1	83201	83300	100	Blast,Het,Period
Supercontig_12.1	83301	83400	100	Blast,Depth,Het,Period
Supercontig_12.1	83401	84550	1150	Blast,Het,Period
Supercontig_12.1	84551	85400	850	Blast,Depth,Het,Period
Supercontig_12.1	85401	85800	400	Depth,Het,Period
Supercontig_12.1	85801	86000	200	Blast,Depth,Het,Period
Supercontig_12.1	86001	86550	550	Depth,Het,Period
Supercontig_12.1	86551	86600	50	Het,Period
Supercontig_12.1	86601	87000	400	Blast,Het,Period
Supercontig_12.1	87001	87400	400	Het,Period
Supercontig_12.1	87401	87800	400	Blast,Het,Period
Supercontig_12.1	87801	87950	150	Het,Period
Supercontig_12.1	87951	88000	50	Depth,Het,Period
Supercontig_12.1	88001	88050	50	Blast,Depth,Het,Period
Supercontig_12.1	88051	88200	150	Blast,Het,Period
Supercontig_12.1	88201	88250	50	Het,Period
Supercontig_12.1	88251	88600	350	Depth,Het,Period
Supercontig_12.1	88601	89000	400	Blast,Depth,Het,Period
Supercontig_12.1	89001	91250	2250	Period
Supercontig_12.1	91251	91400	150	Depth,Period
Supercontig_12.1	91401	92279	879	Period
Supercontig_12.1	94151	94300	150	Het
Supercontig_12.1	94351	94450	100	Depth
Supercontig_12.1	97601	97750	150	Het
Supercontig_12.1	98251	98450	200	Het
Supercontig_12.1	99031	99392	362	Period
Supercontig_12.1	99901	100050	150	Het
Supercontig_12.1	100327	100669	343	Period
Supercontig_12.1	101201	101400	200	Blast
Supercontig_12.1	101901	102050	150	Het
Supercontig_12.1	106701	107050	350	Depth
Supercontig_12.1	107101	107250	150	Het
Supercontig_12.1	108051	108500	450	Het
Supercontig_12.1	114201	114450	250	Het
Supercontig_12.1	114801	115000	200	Blast
Supercontig_12.1	116951	117100	150	Depth
Supercontig_12.1	118101	118250	150	Het
Supercontig_12.1	120201	120350	150	Het
Supercontig_12.1	120551	120700	150	Het
Supercontig_12.1	121001	121100	100	Blast
Supercontig_12.1	121101	121200	100	Blast,Depth
Supercontig_12.1	122051	122350	300	Depth
Supercontig_12.1	122551	122850	300	Depth
Supercontig_12.1	122901	123050	150	Het
Supercontig_12.1	124201	124400	200	Blast
Supercontig_12.1	126051	126200	150	Het
Supercontig_12.1	126401	126600	200	Blast
Supercontig_12.1	134251	134350	100	Het
Supercontig_12.1	134351	134400	50	Depth,Het
Supercontig_12.1	134401	134500	100	Blast,Depth,Het
Supercontig_12.1	134501	134650	150	Blast,Het
Supercontig_12.1	134651	134813	163	Blast
Supercontig_12.1	134814	134900	87	Blast,Period
Supercontig_12.1	134901	135000	100	Blast,Depth,Period
Supercontig_12.1	135001	135100	100	Depth,Period
Supercontig_12.1	135101	135109	9	Period
Supercontig_12.1	135601	135800	200	Blast
Supercontig_12.1	138451	138650	200	Het
Supercontig_12.1	142401	142600	200	Blast
Supercontig_12.1	142801	142950	150	Het
Supercontig_12.1	149251	149300	50	Het
Supercontig_12.1	149301	149400	100	Depth,Het
Supercontig_12.1	150070	150421	352	Period
Supercontig_12.1	151851	152000	150	Het
Supercontig_12.1	153001	153150	150	Het
Supercontig_12.1	156551	157200	650	Depth
Supercontig_12.1	159001	159150	150	Het
Supercontig_12.1	161101	161200	100	Depth
Supercontig_12.1	163001	163150	150	Het
Supercontig_12.1	164801	164950	150	Het
Supercontig_12.1	165951	166050	100	Depth
Supercontig_12.1	167151	167300	150	Het
Supercontig_12.1	167501	167600	100	Depth
Supercontig_12.1	167701	167850	150	Het
Supercontig_12.1	168451	168650	200	Depth
Supercontig_12.1	168801	168950	150	Het
Supercontig_12.1	169151	169250	100	Depth
Supercontig_12.1	169301	169700	400	Het
Supercontig_12.1	173101	173200	100	Depth
Supercontig_12.1	174201	174350	150	Het
Supercontig_12.1	174901	175000	100	Depth
Supercontig_12.1	175001	175050	50	Blast,Depth
Supercontig_12.1	175051	175200	150	Blast
Supercontig_12.1	175301	175450	150	Het
Supercontig_12.1	176951	177150	200	Het
Supercontig_12.1	179151	179250	100	Depth
Supercontig_12.1	179851	179950	100	Depth
Supercontig_12.1	180901	181050	150	Het
Supercontig_12.1	184201	184500	300	Depth
Supercontig_12.1	186551	186700	150	Het
Supercontig_12.1	187901	188200	300	Depth
Supercontig_12.1	190051	190200	150	Het
Supercontig_12.1	193001	193400	400	Blast
Supercontig_12.1	194651	194750	100	Depth
Supercontig_12.1	196351	196600	250	Depth
Supercontig_12.1	196601	196800	200	Depth,Het
Supercontig_12.1	196801	196850	50	Het
Supercontig_12.1	197101	197250	150	Het
Supercontig_12.1	199501	199550	50	Depth
Supercontig_12.1	199551	199600	50	Depth,Het
Supercontig_12.1	199601	199724	124	Blast,Depth,Het
Supercontig_12.1	199725	200350	626	Blast,Depth,Het,Period
Supercontig_12.1	200351	200419	69	Blast,Het,Period
Supercontig_12.1	200420	200573	154	Blast,Het
Supercontig_12.1	200574	200750	177	Blast,Het,Period
Supercontig_12.1	200751	200950	200	Blast,Depth,Het,Period
Supercontig_12.1	200951	201300	350	Blast,Het,Period
Supercontig_12.1	201301	201800	500	Blast,Period
Supercontig_12.1	201801	201900	100	Blast,Depth,Period
Supercontig_12.1	201901	202500	600	Blast,Depth,Het,Period
Supercontig_12.1	202501	202950	450	Blast,Het,Period
Supercontig_12.1	202951	204000	1050	Blast,Depth,Het,Period
Supercontig_12.1	204001	204159	159	Blast,Het,Period
Supercontig_12.1	204160	204200	41	Blast,Het
Supercontig_12.1	204201	204921	721	Blast,Depth,Het
Supercontig_12.1	204922	205765	844	Blast,Depth,Het,Period
Supercontig_12.1	205766	205800	35	Blast,Depth,Het
Supercontig_12.1	205801	206028	228	Blast,Het
Supercontig_12.1	206029	206300	272	Blast,Het,Period
Supercontig_12.1	206301	206750	450	Blast,Depth,Het,Period
Supercontig_12.1	206751	207050	300	Blast,Het,Period
Supercontig_12.1	207051	207200	150	Blast,Period
Supercontig_12.1	207201	207250	50	Blast,Depth,Period
Supercontig_12.1	207251	207300	50	Blast,Depth,Het,Period
Supercontig_12.1	207301	208200	900	Blast,Het,Period
Supercontig_12.1	208201	208600	400	Blast,Depth,Het,Period
Supercontig_12.1	208601	208650	50	Depth,Het,Period
Supercontig_12.1	208651	208659	9	Het,Period
Supercontig_12.1	208660	208700	41	Het
Supercontig_12.1	212551	212650	100	Depth
Supercontig_12.1	213501	213700	200	Het
Supercontig_12.1	218401	218500	100	Depth
Supercontig_12.1	221001	221750	750	Depth
Supercontig_12.1	223151	223350	200	Het
Supercontig_12.1	223651	223800	150	Depth
Supercontig_12.1	224001	224200	200	Depth
Supercontig_12.1	225251	225400	150	Het
Supercontig_12.1	226601	226750	150	Het
Supercontig_12.1	227401	227800	400	Het
Supercontig_12.1	228851	229000	150	Het
Supercontig_12.1	230151	230300	150	Het
Supercontig_12.1	230701	230850	150	Depth,Het
Supercontig_12.1	230851	230900	50	Het
Supercontig_12.1	231201	231300	100	Depth
Supercontig_12.1	233551	233700	150	Het
Supercontig_12.1	235101	235600	500	Het
Supercontig_12.1	235801	236050	250	Het
Supercontig_12.1	236551	236750	200	Het
Supercontig_12.1	238451	238600	150	Het
Supercontig_12.1	238601	238700	100	Blast,Het
Supercontig_12.1	238701	238800	100	Blast
Supercontig_12.1	239651	239800	150	Het
Supercontig_12.1	241051	241500	450	Het
Supercontig_12.1	242601	243050	450	Het
Supercontig_12.1	244351	244500	150	Het
Supercontig_12.1	245551	245700	150	Het
Supercontig_12.1	246901	247200	300	Depth
Supercontig_12.1	248401	248650	250	Depth
Supercontig_12.1	249801	249900	100	Blast,Depth
Supercontig_12.1	249901	250200	300	Blast
Supercontig_12.1	251001	251150	150	Blast,Depth
Supercontig_12.1	251151	251200	50	Blast,Het
Supercontig_12.1	251201	251300	100	Het
Supercontig_12.1	251601	251800	200	Blast
Supercontig_12.1	253151	253400	250	Het
Supercontig_12.1	253951	254400	450	Het
Supercontig_12.1	256501	256650	150	Het
Supercontig_12.1	258651	258750	100	Depth
Supercontig_12.1	260001	260100	100	Depth
Supercontig_12.1	260801	260850	50	Blast
Supercontig_12.1	260851	261000	150	Blast,Het
Supercontig_12.1	262551	262650	100	Depth
Supercontig_12.1	262651	262800	150	Depth,Het
Supercontig_12.1	262801	262850	50	Depth
Supercontig_12.1	264651	264750	100	Depth
Supercontig_12.1	264951	265250	300	Depth
Supercontig_12.1	265951	266050	100	Depth
Supercontig_12.1	266601	266800	200	Blast
Supercontig_12.1	267001	267050	50	Blast
Supercontig_12.1	267051	267200	150	Blast,Depth,Het
Supercontig_12.1	267201	267800	600	Depth,Het
Supercontig_12.1	267801	268000	200	Blast,Depth,Het
Supercontig_12.1	268001	268100	100	Depth,Het
Supercontig_12.1	268101	268750	650	Het
Supercontig_12.1	268751	268850	100	Depth,Het
Supercontig_12.1	268851	269000	150	Het
Supercontig_12.1	269001	269200	200	Blast,Het
Supercontig_12.1	269201	269300	100	Het
Supercontig_12.1	269801	269850	50	Blast
Supercontig_12.1	269851	270000	150	Blast,Depth
Supercontig_12.1	270001	270100	100	Depth
Supercontig_12.1	270101	270593	493	Depth,Het
Supercontig_12.1	270594	270600	7	Depth,Het,Period
Supercontig_12.1	270601	270924	324	Blast,Depth,Het,Period
Supercontig_12.1	270925	271227	303	Blast,Depth,Het
Supercontig_12.1	271228	271645	418	Blast,Depth,Het,Period
Supercontig_12.1	271646	272143	498	Blast,Depth,Het
Supercontig_12.1	272144	273250	1107	Blast,Depth,Het,Period
Supercontig_12.1	273251	273750	500	Blast,Het,Period
Supercontig_12.1	273751	274000	250	Blast,Depth,Het,Period
Supercontig_12.1	274001	274400	400	Blast,Het,Period
Supercontig_12.1	274401	275850	1450	Blast,Depth,Het,Period
Supercontig_12.1	275851	276050	200	Blast,Het,Period
Supercontig_12.1	276051	276400	350	Blast,Depth,Het,Period
Supercontig_12.1	276401	277250	850	Blast,Het,Period
Supercontig_12.1	277251	277378	128	Blast,Depth,Het,Period
Supercontig_12.1	277379	277450	72	Blast,Depth,Het
Supercontig_12.1	277451	277563	113	Blast,Het
Supercontig_12.1	277564	278250	687	Blast,Het,Period
Supercontig_12.1	278251	279350	1100	Blast,Depth,Het,Period
Supercontig_12.1	279351	280500	1150	Blast,Het,Period
Supercontig_12.1	280501	280700	200	Blast,Depth,Het,Period
Supercontig_12.1	280701	281050	350	Blast,Het,Period
Supercontig_12.1	281051	281450	400	Blast,Period
Supercontig_12.1	281451	281700	250	Blast,Het,Period
Supercontig_12.1	281701	282300	600	Blast,Depth,Het,Period
Supercontig_12.1	282301	282700	400	Blast,Het,Period
Supercontig_12.1	282701	282900	200	Blast,Period
Supercontig_12.1	282901	283900	1000	Blast,Het,Period
Supercontig_12.1	283901	285300	1400	Blast,Depth,Het,Period
Supercontig_12.1	285301	285550	250	Blast,Het,Period
Supercontig_12.1	285551	288550	3000	Blast,Depth,Het,Period
Supercontig_12.1	288551	288600	50	Blast,Depth,Period
Supercontig_12.1	288601	288950	350	Period
Supercontig_12.1	288951	289000	50	Het,Period
Supercontig_12.1	289001	289100	100	Blast,Het,Period
Supercontig_12.1	289101	289200	100	Blast,Period
Supercontig_12.1	289201	290200	1000	Period
Supercontig_12.1	290201	290350	150	Blast,Het,Period
Supercontig_12.1	290351	290400	50	Blast,Period
Supercontig_12.1	290401	292350	1950	Period
Supercontig_12.1	292351	292400	50	Depth,Het,Period
Supercontig_12.1	292401	293200	800	Blast,Depth,Het,Period
Supercontig_12.1	293201	293300	100	Depth,Het,Period
Supercontig_12.1	293301	293900	600	Period
Supercontig_12.1	293901	294350	450	Het,Period
Supercontig_12.1	294351	295550	1200	Period
Supercontig_12.1	295551	295800	250	Het,Period
Supercontig_12.1	295801	295950	150	Blast,Het,Period
Supercontig_12.1	295951	296000	50	Blast,Period
Supercontig_12.1	296001	297076	1076	Period
Supercontig_12.1	299001	299200	200	Blast
Supercontig_12.1	300251	300550	300	Depth
Supercontig_12.1	300551	300600	50	Depth,Het
Supercontig_12.1	300601	300700	100	Blast,Het
Supercontig_12.1	300701	300800	100	Blast
Supercontig_12.1	301201	301400	200	Blast
Supercontig_12.1	302151	302300	150	Het
Supercontig_12.1	303201	303350	150	Depth
Supercontig_12.1	304361	305005	645	Period
Supercontig_12.1	305951	306150	200	Het
Supercontig_12.1	306419	306749	331	Period
Supercontig_12.1	306751	306950	200	Het
Supercontig_12.1	307951	307968	18	Het
Supercontig_12.1	307969	308100	132	Het,Period
Supercontig_12.1	308101	308250	150	Period
Supercontig_12.1	308251	308350	100	Depth,Period
Supercontig_12.1	308351	308607	257	Period
Supercontig_12.1	308759	312350	3592	Period
Supercontig_12.1	312351	312500	150	Het,Period
Supercontig_12.1	312501	313500	1000	Period
Supercontig_12.1	313501	313600	100	Depth,Period
Supercontig_12.1	313601	315239	1639	Period
Supercontig_12.1	315422	317275	1854	Period
Supercontig_12.1	317501	317700	200	Het
Supercontig_12.1	321251	321450	200	Het
Supercontig_12.1	323051	323250	200	Het
Supercontig_12.1	324101	324200	100	Depth
Supercontig_12.1	324951	325100	150	Het
Supercontig_12.1	325701	325950	250	Het
Supercontig_12.1	326451	326600	150	Het
Supercontig_12.1	327351	327550	200	Depth
Supercontig_12.1	328301	328450	150	Het
Supercontig_12.1	329801	330000	200	Blast
Supercontig_12.1	331601	331800	200	Blast
Supercontig_12.1	332551	332950	400	Het
Supercontig_12.1	333851	334150	300	Het
Supercontig_12.1	334501	335050	550	Het
Supercontig_12.1	335551	335700	150	Het
Supercontig_12.1	336201	336400	200	Blast
Supercontig_12.1	336501	336950	450	Het
Supercontig_12.1	338801	339200	400	Het
Supercontig_12.1	339601	339750	150	Het
Supercontig_12.1	340151	340550	400	Het
Supercontig_12.1	341401	341407	7	Blast
Supercontig_12.1	341408	341650	243	Blast,Period
Supercontig_12.1	341651	341779	129	Blast,Het,Period
Supercontig_12.1	341780	341800	21	Blast,Het
Supercontig_12.1	341801	342000	200	Blast
Supercontig_12.1	342601	342650	50	Blast
Supercontig_12.1	342651	342800	150	Blast,Het
Supercontig_12.1	342801	343350	550	Het
Supercontig_12.1	343701	344150	450	Het
Supercontig_12.1	345851	346000	150	Het
Supercontig_12.1	347201	347235	35	Blast,Depth
Supercontig_12.1	347236	347500	265	Blast,Depth,Period
Supercontig_12.1	347501	347600	100	Blast,Depth,Het,Period
Supercontig_12.1	347601	347650	50	Het,Period
Supercontig_12.1	347651	347679	29	Period
Supercontig_12.1	349051	349250	200	Depth
Supercontig_12.1	352501	352650	150	Het
Supercontig_12.1	353601	354000	400	Depth
Supercontig_12.1	357251	357400	150	Het
Supercontig_12.1	358301	358400	100	Depth
Supercontig_12.1	358451	358750	300	Het
Supercontig_12.1	361851	362050	200	Het
Supercontig_12.1	362551	362850	300	Het
Supercontig_12.1	363401	363600	200	Blast
Supercontig_12.1	363801	363950	150	Het
Supercontig_12.1	366301	366500	200	Het
Supercontig_12.1	368001	368150	150	Het
Supercontig_12.1	369301	369500	200	Het
Supercontig_12.1	369751	369950	200	Depth
Supercontig_12.1	370151	370250	100	Depth
Supercontig_12.1	370451	370850	400	Het
Supercontig_12.1	371201	371400	200	Depth
Supercontig_12.1	371701	371900	200	Depth,Het
Supercontig_12.1	371901	372650	750	Het
Supercontig_12.1	373601	373750	150	Het
Supercontig_12.1	373751	374000	250	Depth
Supercontig_12.1	374001	374036	36	Blast,Depth
Supercontig_12.1	374037	374100	64	Blast,Depth,Period
Supercontig_12.1	374101	374564	464	Blast,Depth,Het,Period
Supercontig_12.1	374565	374800	236	Blast,Depth,Het
Supercontig_12.1	374801	374850	50	Depth
Supercontig_12.1	376401	376600	200	Blast,Het
Supercontig_12.1	376601	376650	50	Het
Supercontig_12.1	377401	377850	450	Het
Supercontig_12.1	378101	378350	250	Het
Supercontig_12.1	378751	378950	200	Het
Supercontig_12.1	379151	379350	200	Het
Supercontig_12.1	380051	380600	550	Het
Supercontig_12.1	381001	381300	300	Depth
Supercontig_12.1	381601	381800	200	Blast
Supercontig_12.1	382251	382400	150	Het
Supercontig_12.1	382651	382800	150	Het
Supercontig_12.1	384001	385400	1400	Blast
Supercontig_12.1	385401	385600	200	Het
Supercontig_12.1	386501	386700	200	Depth
Supercontig_12.1	388901	389150	250	Depth
Supercontig_12.1	390001	390200	200	Het
Supercontig_12.1	390801	390975	175	Blast
Supercontig_12.1	390976	391000	25	Blast,Period
Supercontig_12.1	391001	391259	259	Period
Supercontig_12.1	392501	392650	150	Het
Supercontig_12.1	393001	393200	200	Blast
Supercontig_12.1	393401	393700	300	Het
Supercontig_12.1	393901	394100	200	Het
Supercontig_12.1	396951	397150	200	Het
Supercontig_12.1	402201	402300	100	Blast
Supercontig_12.1	402301	402400	100	Blast,Het
Supercontig_12.1	402401	402800	400	Het
Supercontig_12.1	403901	404150	250	Depth
Supercontig_12.1	406551	406700	150	Het
Supercontig_12.1	406701	406850	150	Depth
Supercontig_12.1	406901	407100	200	Het
Supercontig_12.1	407701	408100	400	Het
Supercontig_12.1	408751	408900	150	Het
Supercontig_12.1	409801	409850	50	Blast
Supercontig_12.1	409851	410000	150	Blast,Het
Supercontig_12.1	410001	410050	50	Het
Supercontig_12.1	410551	410750	200	Het
Supercontig_12.1	410751	410850	100	Depth,Het
Supercontig_12.1	410851	411000	150	Het
Supercontig_12.1	411001	411150	150	Blast,Het
Supercontig_12.1	411151	411200	50	Blast
Supercontig_12.1	411351	411500	150	Het
Supercontig_12.1	411751	411950	200	Het
Supercontig_12.1	413001	413500	500	Het
Supercontig_12.1	414201	414400	200	Blast
Supercontig_12.1	414651	414900	250	Het
Supercontig_12.1	417551	417800	250	Het
Supercontig_12.1	418001	418200	200	Blast
Supercontig_12.1	420451	420650	200	Het
Supercontig_12.1	421651	421750	100	Depth
Supercontig_12.1	422651	422800	150	Het
Supercontig_12.1	423001	423200	200	Het
Supercontig_12.1	423801	423900	100	Depth
Supercontig_12.1	424301	424450	150	Het
Supercontig_12.1	425701	425950	250	Het
Supercontig_12.1	427601	428300	700	Het
Supercontig_12.1	428751	429150	400	Het
Supercontig_12.1	429801	430000	200	Het
Supercontig_12.1	431101	431300	200	Het
Supercontig_12.1	431851	432000	150	Het
Supercontig_12.1	433801	433950	150	Het
Supercontig_12.1	434201	434600	400	Het
Supercontig_12.1	434601	434800	200	Depth
Supercontig_12.1	435001	435150	150	Depth,Het
Supercontig_12.1	435151	435200	50	Depth
Supercontig_12.1	436067	436493	427	Period
Supercontig_12.1	437451	437950	500	Het
Supercontig_12.1	438151	438700	550	Het
Supercontig_12.1	439108	439600	493	Period
Supercontig_12.1	439601	440000	400	Blast,Period
Supercontig_12.1	440001	440297	297	Period
Supercontig_12.1	440351	440450	100	Depth
Supercontig_12.1	441151	441550	400	Het
Supercontig_12.1	442001	442200	200	Blast
Supercontig_12.1	442451	442600	150	Het
Supercontig_12.1	442801	443050	250	Het
Supercontig_12.1	443501	443650	150	Depth
Supercontig_12.1	443851	444000	150	Depth
Supercontig_12.1	446051	446350	300	Depth
Supercontig_12.1	447901	448100	200	Depth
Supercontig_12.1	448101	448200	100	Depth,Het
Supercontig_12.1	448201	448250	50	Het
Supercontig_12.1	449551	449650	100	Depth
Supercontig_12.1	449751	449900	150	Het
Supercontig_12.1	450651	450800	150	Het
Supercontig_12.1	451651	452100	450	Het
Supercontig_12.1	453655	453998	344	Period
Supercontig_12.1	454001	454200	200	Blast
Supercontig_12.1	454201	454400	200	Blast,Het
Supercontig_12.1	454401	454700	300	Het
Supercontig_12.1	455201	455400	200	Het
Supercontig_12.1	456001	456300	300	Het
Supercontig_12.1	456701	456950	250	Depth
Supercontig_12.1	457551	457700	150	Het
Supercontig_12.1	458201	458600	400	Blast
Supercontig_12.1	458801	459000	200	Blast
Supercontig_12.1	460101	460200	100	Depth
Supercontig_12.1	460301	460550	250	Het
Supercontig_12.1	461001	461200	200	Blast
Supercontig_12.1	461657	461800	144	Period
Supercontig_12.1	461801	462000	200	Blast,Period
Supercontig_12.1	462001	463700	1700	Period
Supercontig_12.1	463701	464050	350	Het,Period
Supercontig_12.1	464051	464600	550	Period
Supercontig_12.1	464601	465000	400	Het,Period
Supercontig_12.1	465001	465700	700	Period
Supercontig_12.1	465701	465950	250	Het,Period
Supercontig_12.1	465951	467400	1450	Period
Supercontig_12.1	467401	467450	50	Blast,Period
Supercontig_12.1	467451	467800	350	Blast,Het,Period
Supercontig_12.1	467801	469600	1800	Period
Supercontig_12.1	469601	469650	50	Blast,Period
Supercontig_12.1	469651	469800	150	Blast,Het,Period
Supercontig_12.1	469801	470054	254	Period
Supercontig_12.1	470269	470900	632	Period
Supercontig_12.1	470901	471050	150	Het,Period
Supercontig_12.1	471051	471750	700	Period
Supercontig_12.1	471751	471900	150	Het,Period
Supercontig_12.1	471901	472600	700	Period
Supercontig_12.1	472601	472750	150	Het,Period
Supercontig_12.1	472751	473450	700	Period
Supercontig_12.1	473451	473950	500	Depth,Period
Supercontig_12.1	473951	474000	50	Period
Supercontig_12.1	474001	474550	550	Het,Period
Supercontig_12.1	474551	475100	550	Period
Supercontig_12.1	475101	475250	150	Het,Period
Supercontig_12.1	475251	476100	850	Period
Supercontig_12.1	476101	476250	150	Het,Period
Supercontig_12.1	476251	476409	159	Period
Supercontig_12.1	476739	477350	612	Period
Supercontig_12.1	477351	477500	150	Het,Period
Supercontig_12.1	477501	478000	500	Period
Supercontig_12.1	478001	478650	650	Het,Period
Supercontig_12.1	478651	480400	1750	Period
Supercontig_12.1	480401	480500	100	Depth,Period
Supercontig_12.1	480501	480600	100	Period
Supercontig_12.1	480601	480800	200	Blast,Period
Supercontig_12.1	480801	480900	100	Depth,Period
Supercontig_12.1	480901	481000	100	Period
Supercontig_12.1	481001	481200	200	Blast,Period
Supercontig_12.1	481201	481750	550	Period
Supercontig_12.1	481751	481850	100	Depth,Period
Supercontig_12.1	481851	482300	450	Period
Supercontig_12.1	482301	482400	100	Depth,Period
Supercontig_12.1	482401	483100	700	Period
Supercontig_12.1	483101	483200	100	Depth,Period
Supercontig_12.1	483201	483300	100	Blast,Depth,Het,Period
Supercontig_12.1	483301	483800	500	Blast,Het,Period
Supercontig_12.1	483801	484150	350	Het,Period
Supercontig_12.1	484151	484250	100	Depth,Het,Period
Supercontig_12.1	484251	485000	750	Period
Supercontig_12.1	485001	485150	150	Het,Period
Supercontig_12.1	485151	485231	81	Depth,Period
Supercontig_12.1	485232	485250	19	Depth
Supercontig_12.1	485401	485485	85	Blast
Supercontig_12.1	485486	485600	115	Blast,Period
Supercontig_12.1	485601	485700	100	Period
Supercontig_12.1	485701	485750	50	Depth,Period
Supercontig_12.1	485751	485800	50	Depth,Het,Period
Supercontig_12.1	485801	486000	200	Het,Period
Supercontig_12.1	486001	486450	450	Period
Supercontig_12.1	486451	486900	450	Het,Period
Supercontig_12.1	486901	487900	1000	Period
Supercontig_12.1	487901	488050	150	Depth,Period
Supercontig_12.1	488051	488400	350	Period
Supercontig_12.1	488401	488550	150	Blast,Period
Supercontig_12.1	488551	488600	50	Blast,Het,Period
Supercontig_12.1	488601	488700	100	Het,Period
Supercontig_12.1	488701	488830	130	Period
Supercontig_12.1	488951	489064	114	Het
Supercontig_12.1	489065	489100	36	Het,Period
Supercontig_12.1	489101	489500	400	Period
Supercontig_12.1	489501	489600	100	Depth,Period
Supercontig_12.1	489601	489798	198	Period
Supercontig_12.1	490001	490133	133	Blast
Supercontig_12.1	490134	490200	67	Blast,Period
Supercontig_12.1	490201	490550	350	Period
Supercontig_12.1	490551	490700	150	Het,Period
Supercontig_12.1	490701	490894	194	Period
Supercontig_12.1	491048	491327	280	Period
Supercontig_12.1	491401	491550	150	Het
Supercontig_12.1	492416	493015	600	Period
Supercontig_12.1	493451	493600	150	Het
Supercontig_12.1	494059	494150	92	Period
Supercontig_12.1	494151	494300	150	Het,Period
Supercontig_12.1	494301	494351	51	Period
Supercontig_12.1	494701	494850	150	Het
Supercontig_12.1	495201	495305	105	Het
Supercontig_12.1	495306	495400	95	Het,Period
Supercontig_12.1	495401	495550	150	Period
Supercontig_12.1	495551	495650	100	Depth,Period
Supercontig_12.1	495651	495800	150	Depth,Het,Period
Supercontig_12.1	495801	496050	250	Period
Supercontig_12.1	496051	496350	300	Depth,Period
Supercontig_12.1	496351	497650	1300	Period
Supercontig_12.1	497651	497800	150	Depth,Period
Supercontig_12.1	497801	499050	1250	Period
Supercontig_12.1	499051	499150	100	Depth,Period
Supercontig_12.1	499151	500150	1000	Period
Supercontig_12.1	500151	500158	8	Het,Period
Supercontig_12.1	500159	500350	192	Het
Supercontig_12.1	500405	500900	496	Period
Supercontig_12.1	500901	500950	50	Depth,Period
Supercontig_12.1	500951	501100	150	Depth,Het,Period
Supercontig_12.1	501101	504000	2900	Period
Supercontig_12.1	504001	504350	350	Het,Period
Supercontig_12.1	504351	504900	550	Period
Supercontig_12.1	504901	505000	100	Het,Period
Supercontig_12.1	505001	505050	50	Depth,Het,Period
Supercontig_12.1	505051	505400	350	Depth,Period
Supercontig_12.1	505401	505700	300	Period
Supercontig_12.1	505701	505850	150	Depth,Period
Supercontig_12.1	505851	506000	150	Het,Period
Supercontig_12.1	506001	506100	100	Period
Supercontig_12.1	506101	506200	100	Depth,Period
Supercontig_12.1	506201	506550	350	Period
Supercontig_12.1	506551	506650	100	Depth,Het,Period
Supercontig_12.1	506651	506751	101	Het,Period
Supercontig_12.1	506752	506850	99	Het
Supercontig_12.1	506901	506949	49	Depth
Supercontig_12.1	506950	507000	51	Depth,Period
Supercontig_12.1	507001	507050	50	Period
Supercontig_12.1	507051	507400	350	Het,Period
Supercontig_12.1	507401	507850	450	Period
Supercontig_12.1	507851	508000	150	Depth,Period
Supercontig_12.1	508001	509100	1100	Period
Supercontig_12.1	509101	509900	800	Depth,Period
Supercontig_12.1	509901	510150	250	Period
Supercontig_12.1	510151	510400	250	Depth,Period
Supercontig_12.1	510401	511150	750	Period
Supercontig_12.1	511151	511200	50	Het,Period
Supercontig_12.1	511201	511300	100	Depth,Het,Period
Supercontig_12.1	511301	511500	200	Depth,Period
Supercontig_12.1	511501	512068	568	Period
Supercontig_12.1	512451	512600	150	Het
Supercontig_12.1	513901	514000	100	Het
Supercontig_12.1	514001	514050	50	Depth,Het
Supercontig_12.1	514051	514250	200	Depth
Supercontig_12.1	514751	514950	200	Het
Supercontig_12.1	517001	517200	200	Blast
Supercontig_12.1	518201	518400	200	Blast
Supercontig_12.1	518601	518800	200	Het
Supercontig_12.1	519501	519600	100	Depth
Supercontig_12.1	520251	520400	150	Het
Supercontig_12.1	522151	522450	300	Het
Supercontig_12.1	522801	522950	150	Het
Supercontig_12.1	523751	523900	150	Het
Supercontig_12.1	524301	524800	500	Het
Supercontig_12.1	525151	525550	400	Het
Supercontig_12.1	525951	526150	200	Depth
Supercontig_12.1	527151	527300	150	Het
Supercontig_12.1	527551	527650	100	Het
Supercontig_12.1	527651	527800	150	Depth,Het
Supercontig_12.1	527801	528000	200	Het
Supercontig_12.1	528651	529050	400	Het
Supercontig_12.1	529301	529350	50	Depth
Supercontig_12.1	529351	529400	50	Depth,Het
Supercontig_12.1	529401	529600	200	Blast,Depth,Het
Supercontig_12.1	529601	529700	100	Depth,Het
Supercontig_12.1	529701	529900	200	Depth
Supercontig_12.1	530401	530600	200	Het
Supercontig_12.1	531951	532400	450	Het
Supercontig_12.1	532701	532950	250	Het
Supercontig_12.1	533151	533300	150	Het
Supercontig_12.1	534051	534500	450	Het
Supercontig_12.1	534501	534600	100	Depth
Supercontig_12.1	534901	535300	400	Het
Supercontig_12.1	535551	535700	150	Het
Supercontig_12.1	538001	538150	150	Het
Supercontig_12.1	539451	539550	100	Depth
Supercontig_12.1	539851	539950	100	Depth
Supercontig_12.1	540251	540350	100	Depth
Supercontig_12.1	540351	540550	200	Het
Supercontig_12.1	541701	542000	300	Het
Supercontig_12.1	542001	542150	150	Blast
Supercontig_12.1	542151	542200	50	Blast,Depth
Supercontig_12.1	542201	542500	300	Depth
Supercontig_12.1	543201	543400	200	Het
Supercontig_12.1	543951	544300	350	Depth
Supercontig_12.1	544851	544950	100	Depth
Supercontig_12.1	548201	548400	200	Blast
Supercontig_12.1	548901	549050	150	Het
Supercontig_12.1	551851	552250	400	Depth
Supercontig_12.1	553101	553300	200	Depth
Supercontig_12.1	553501	553650	150	Het
Supercontig_12.1	555251	555400	150	Het
Supercontig_12.1	558151	558350	200	Depth
Supercontig_12.1	558401	558550	150	Het
Supercontig_12.1	558601	558800	200	Blast
Supercontig_12.1	558901	559050	150	Depth
Supercontig_12.1	559201	559300	100	Blast
Supercontig_12.1	559301	559400	100	Blast,Het
Supercontig_12.1	559401	559600	200	Het
Supercontig_12.1	560001	560150	150	Het
Supercontig_12.1	561651	561800	150	Het
Supercontig_12.1	562751	562900	150	Het
Supercontig_12.1	563401	563550	150	Het
Supercontig_12.1	564101	564350	250	Het
Supercontig_12.1	564651	564750	100	Depth
Supercontig_12.1	566001	566200	200	Het
Supercontig_12.1	566601	566750	150	Het
Supercontig_12.1	566951	567100	150	Het
Supercontig_12.1	567751	567900	150	Depth,Het
Supercontig_12.1	568851	569100	250	Het
Supercontig_12.1	569501	569700	200	Het
Supercontig_12.1	571401	571650	250	Het
Supercontig_12.1	572151	572250	100	Depth
Supercontig_12.1	574101	574200	100	Depth
Supercontig_12.1	575401	575550	150	Blast,Het
Supercontig_12.1	575551	575600	50	Blast
Supercontig_12.1	575751	575900	150	Het
Supercontig_12.1	576101	576250	150	Het
Supercontig_12.1	576651	576800	150	Het
Supercontig_12.1	578051	578250	200	Depth
Supercontig_12.1	579151	579300	150	Het
Supercontig_12.1	581351	581500	150	Het
Supercontig_12.1	583551	583750	200	Het
Supercontig_12.1	585001	585250	250	Het
Supercontig_12.1	587001	587150	150	Het
Supercontig_12.1	587301	587450	150	Depth
Supercontig_12.1	587451	587600	150	Het
Supercontig_12.1	591151	591200	50	Depth,Het
Supercontig_12.1	591201	591600	400	Blast,Depth,Het
Supercontig_12.1	591601	591650	50	Depth,Het
Supercontig_12.1	591651	591800	150	Het
Supercontig_12.1	591801	591950	150	Blast
Supercontig_12.1	591951	592000	50	Blast,Depth
Supercontig_12.1	592001	592100	100	Depth
Supercontig_12.1	593101	593250	150	Depth
Supercontig_12.1	593501	593650	150	Het
Supercontig_12.1	594701	595050	350	Het
Supercontig_12.1	596451	596600	150	Depth
Supercontig_12.1	597201	597350	150	Het
Supercontig_12.1	597401	597550	150	Depth
Supercontig_12.1	598551	598700	150	Het
Supercontig_12.1	599601	599800	200	Blast
Supercontig_12.1	601201	601500	300	Depth
Supercontig_12.1	601851	602000	150	Het
Supercontig_12.1	603951	604450	500	Het
Supercontig_12.1	606551	606700	150	Depth
Supercontig_12.1	607051	607200	150	Het
Supercontig_12.1	607601	607750	150	Het
Supercontig_12.1	608951	609100	150	Het
Supercontig_12.1	610351	610500	150	Het
Supercontig_12.1	610551	610650	100	Depth
Supercontig_12.1	612251	612350	100	Depth
Supercontig_12.1	612601	612800	200	Het
Supercontig_12.1	614601	614700	100	Depth
Supercontig_12.1	615051	615200	150	Het
Supercontig_12.1	618701	618850	150	Depth
Supercontig_12.1	619051	619150	100	Depth
Supercontig_12.1	619601	619700	100	Depth
Supercontig_12.1	620001	620150	150	Het
Supercontig_12.1	620401	620950	550	Het
Supercontig_12.1	621201	621300	100	Het
Supercontig_12.1	621301	621400	100	Depth,Het
Supercontig_12.1	621401	621500	100	Het
Supercontig_12.1	624851	625100	250	Depth,Het
Supercontig_12.1	625101	625150	50	Het
Supercontig_12.1	625351	625500	150	Het
Supercontig_12.1	625693	626850	1158	Period
Supercontig_12.1	626851	627050	200	Het,Period
Supercontig_12.1	627051	628102	1052	Period
Supercontig_12.1	629323	629400	78	Period
Supercontig_12.1	629401	629550	150	Het,Period
Supercontig_12.1	629551	630750	1200	Period
Supercontig_12.1	630751	630925	175	Depth,Period
Supercontig_12.1	630926	631000	75	Depth
Supercontig_12.1	631220	631250	31	Period
Supercontig_12.1	631251	631400	150	Het,Period
Supercontig_12.1	631401	631900	500	Period
Supercontig_12.1	631901	632050	150	Het,Period
Supercontig_12.1	632051	633000	950	Period
Supercontig_12.1	633001	633150	150	Het,Period
Supercontig_12.1	633151	633609	459	Period
Supercontig_12.1	634251	634400	150	Het
Supercontig_12.1	635024	635300	277	Period
Supercontig_12.1	635401	635550	150	Het
Supercontig_12.1	637801	638050	250	Het
Supercontig_12.1	641251	641400	150	Het
Supercontig_12.1	642801	642950	150	Depth
Supercontig_12.1	643151	643200	50	Het
Supercontig_12.1	643201	643400	200	Blast,Depth,Het
Supercontig_12.1	643401	643450	50	Depth,Het
Supercontig_12.1	643451	643600	150	Depth
Supercontig_12.1	643601	643650	50	Blast,Depth
Supercontig_12.1	643651	643800	150	Blast,Depth,Het
Supercontig_12.1	643801	643850	50	Depth,Het
Supercontig_12.1	643851	644000	150	Het
Supercontig_12.1	645385	645698	314	Period
Supercontig_12.1	646601	646850	250	Het
Supercontig_12.1	647001	647150	150	Depth
Supercontig_12.1	649751	649850	100	Depth
Supercontig_12.1	650151	650250	100	Depth
Supercontig_12.1	650951	651100	150	Het
Supercontig_12.1	651451	651600	150	Het
Supercontig_12.1	653151	653300	150	Het
Supercontig_12.1	654501	654650	150	Het
Supercontig_12.1	655701	656350	650	Het
Supercontig_12.1	656651	656750	100	Depth
Supercontig_12.1	658151	658350	200	Het
Supercontig_12.1	658651	658950	300	Depth
Supercontig_12.1	659351	659500	150	Depth
Supercontig_12.1	660351	660650	300	Depth
Supercontig_12.1	660751	660900	150	Het
Supercontig_12.1	661601	661800	200	Blast
Supercontig_12.1	661801	661950	150	Depth
Supercontig_12.1	663701	663800	100	Depth
Supercontig_12.1	663801	663900	100	Blast,Depth
Supercontig_12.1	663901	664000	100	Blast,Depth,Het
Supercontig_12.1	664001	664150	150	Depth,Het
Supercontig_12.1	664151	664300	150	Depth
Supercontig_12.1	664651	664750	100	Depth
Supercontig_12.1	665351	665450	100	Depth
Supercontig_12.1	666501	666700	200	Depth
Supercontig_12.1	667651	667900	250	Depth
Supercontig_12.1	669401	669550	150	Het
Supercontig_12.1	669601	669800	200	Depth
Supercontig_12.1	670151	670200	50	Het
Supercontig_12.1	670201	670216	16	Blast,Het
Supercontig_12.1	670217	670650	434	Blast,Het,Period
Supercontig_12.1	670651	670793	143	Blast,Period
Supercontig_12.1	670794	670963	170	Blast
Supercontig_12.1	670964	671100	137	Blast,Period
Supercontig_12.1	671101	671392	292	Blast,Het,Period
Supercontig_12.1	671393	671400	8	Blast,Het
Supercontig_12.1	671401	671600	200	Blast
Supercontig_12.1	671601	671618	18	Blast,Het
Supercontig_12.1	671619	671800	182	Blast,Het,Period
Supercontig_12.1	671801	671894	94	Blast,Period
Supercontig_12.1	671895	671900	6	Blast
Supercontig_12.1	671901	672000	100	Blast,Depth
Supercontig_12.1	672001	672800	800	Blast
Supercontig_12.1	672801	672850	50	Blast,Depth
Supercontig_12.1	672851	672884	34	Blast,Depth,Het
Supercontig_12.1	672885	673350	466	Blast,Depth,Het,Period
Supercontig_12.1	673351	673390	40	Blast,Het,Period
Supercontig_12.1	673391	673555	165	Blast,Het
Supercontig_12.1	673556	673850	295	Blast,Het,Period
Supercontig_12.1	673851	674200	350	Blast,Period
Supercontig_12.1	674201	674486	286	Blast,Het,Period
Supercontig_12.1	674487	674935	449	Blast,Het
Supercontig_12.1	674936	675450	515	Blast,Het,Period
Supercontig_12.1	675451	675685	235	Blast,Period
Supercontig_12.1	675686	675846	161	Blast
Supercontig_12.1	675847	675950	104	Blast,Period
Supercontig_12.1	675951	676100	150	Blast,Het,Period
Supercontig_12.1	676101	676600	500	Blast,Period
Supercontig_12.1	676601	676650	50	Blast,Het,Period
Supercontig_12.1	676651	676750	100	Blast,Depth,Het,Period
Supercontig_12.1	676751	676950	200	Blast,Het,Period
Supercontig_12.1	676951	677150	200	Blast,Period
Supercontig_12.1	677151	677200	50	Blast,Het,Period
Supercontig_12.1	677201	677224	24	Blast,Depth,Het,Period
Supercontig_12.1	677225	677300	76	Blast,Depth,Het
Supercontig_12.1	677301	677423	123	Blast,Het
Supercontig_12.1	677424	677500	77	Blast,Het,Period
Supercontig_12.1	677501	677750	250	Blast,Period
Supercontig_12.1	677751	678032	282	Blast,Het,Period
Supercontig_12.1	678033	678259	227	Blast,Het
Supercontig_12.1	678260	678400	141	Blast,Het,Period
Supercontig_12.1	678401	678600	200	Blast,Period
Supercontig_12.1	678601	679450	850	Blast,Het,Period
Supercontig_12.1	679451	679700	250	Blast,Period
Supercontig_12.1	679701	679750	50	Blast,Depth,Period
Supercontig_12.1	679751	679850	100	Blast,Depth,Het,Period
Supercontig_12.1	679851	680150	300	Blast,Het,Period
Supercontig_12.1	680151	680311	161	Blast,Het
Supercontig_12.1	680312	680350	39	Blast,Het,Period
Supercontig_12.1	680351	680608	258	Blast,Period
Supercontig_12.1	680609	680850	242	Blast
Supercontig_12.1	680851	681050	200	Blast,Het
Supercontig_12.1	681051	681700	650	Blast
Supercontig_12.1	681701	682200	500	Blast,Het
Supercontig_12.1	682201	682322	122	Blast
Supercontig_12.1	682323	682645	323	Blast,Period
Supercontig_12.1	682646	683250	605	Blast
Supercontig_12.1	683251	683550	300	Blast,Het
Supercontig_12.1	683551	684100	550	Blast
Supercontig_12.1	684101	684750	650	Blast,Het
Supercontig_12.1	684751	684800	50	Blast,Depth,Het
Supercontig_12.1	684801	684850	50	Blast,Depth
Supercontig_12.1	684851	685000	150	Blast
Supercontig_12.1	685084	685150	67	Period
Supercontig_12.1	685151	685200	50	Het,Period
Supercontig_12.1	685201	685850	650	Blast,Het,Period
Supercontig_12.1	685851	686400	550	Blast,Depth,Het,Period
Supercontig_12.1	686401	686750	350	Blast,Het,Period
Supercontig_12.1	686751	686950	200	Blast,Depth,Het,Period
Supercontig_12.1	686951	687000	50	Blast,Het,Period
Supercontig_12.1	687001	687050	50	Het,Period
Supercontig_12.1	687051	687200	150	Period
Supercontig_12.1	687201	687300	100	Blast,Period
Supercontig_12.1	687301	687450	150	Blast,Het,Period
Supercontig_12.1	687451	687700	250	Blast,Depth,Het,Period
Supercontig_12.1	687701	687950	250	Blast,Het,Period
Supercontig_12.1	687951	688000	50	Blast,Period
Supercontig_12.1	688001	688150	150	Period
Supercontig_12.1	688151	688200	50	Het,Period
Supercontig_12.1	688201	688350	150	Blast,Het,Period
Supercontig_12.1	688351	689600	1250	Blast,Depth,Het,Period
Supercontig_12.1	689601	689800	200	Depth,Het,Period
Supercontig_12.1	689801	691200	1400	Blast,Depth,Het,Period
Supercontig_12.1	691201	691250	50	Depth,Het,Period
Supercontig_12.1	691251	691400	150	Period
Supercontig_12.1	691401	692100	700	Blast,Period
Supercontig_12.1	692101	692250	150	Blast,Depth,Het,Period
Supercontig_12.1	692251	693100	850	Blast,Het,Period
Supercontig_12.1	693101	693200	100	Blast,Depth,Het,Period
Supercontig_12.1	693201	693400	200	Blast,Het,Period
Supercontig_12.1	693401	695800	2400	Blast,Depth,Het,Period
Supercontig_12.1	695801	696100	300	Blast,Het,Period
Supercontig_12.1	696101	696500	400	Blast,Period
Supercontig_12.1	696501	696650	150	Blast,Het,Period
Supercontig_12.1	696651	696800	150	Blast,Depth,Het,Period
Supercontig_12.1	696801	696847	47	Depth,Het,Period
Supercontig_12.1	696848	696850	3	Depth,Het
Supercontig_12.1	696851	696950	100	Het
Supercontig_12.1	697401	697600	200	Blast
Supercontig_12.1	697651	698000	350	Het
Supercontig_12.1	698251	698450	200	Het
Supercontig_12.1	702151	702300	150	Het
Supercontig_12.1	702651	702900	250	Depth
Supercontig_12.1	703751	703800	50	Depth
Supercontig_12.1	703801	703850	50	Depth,Het
Supercontig_12.1	703851	703950	100	Het
Supercontig_12.1	704101	704200	100	Depth
Supercontig_12.1	704601	705200	600	Depth
Supercontig_12.1	705501	705600	100	Depth
Supercontig_12.1	708301	708450	150	Depth
Supercontig_12.1	708701	708850	150	Het
Supercontig_12.1	709051	709150	100	Depth
Supercontig_12.1	710651	710800	150	Depth
Supercontig_12.1	710801	710850	50	Blast,Depth
Supercontig_12.1	710851	711000	150	Blast
Supercontig_12.1	714201	714350	150	Het
Supercontig_12.1	714851	715300	450	Depth
Supercontig_12.1	717001	717150	150	Het
Supercontig_12.1	720251	720400	150	Het
Supercontig_12.1	720701	720850	150	Depth
Supercontig_12.1	723101	723450	350	Depth
Supercontig_12.1	725751	725800	50	Het
Supercontig_12.1	725801	725900	100	Depth,Het
Supercontig_12.1	726351	726500	150	Het
Supercontig_12.1	727751	727950	200	Depth
Supercontig_12.1	729001	729300	300	Depth
Supercontig_12.1	730501	730950	450	Depth
Supercontig_12.1	731701	733050	1350	Depth
Supercontig_12.1	733351	733500	150	Het
Supercontig_12.1	733551	733650	100	Depth
Supercontig_12.1	734451	734600	150	Het
Supercontig_12.1	736201	736350	150	Het
Supercontig_12.1	738351	738450	100	Depth
Supercontig_12.1	740401	740700	300	Het
Supercontig_12.1	741551	741700	150	Het
Supercontig_12.1	742001	742100	100	Depth
Supercontig_12.1	742701	742900	200	Het
Supercontig_12.1	743201	743350	150	Het
Supercontig_12.1	744151	744200	50	Het
Supercontig_12.1	744201	744300	100	Depth,Het
Supercontig_12.1	745951	746100	150	Het
Supercontig_12.1	746851	747100	250	Het
Supercontig_12.1	747101	747200	100	Depth,Het
Supercontig_12.1	747201	747304	104	Blast,Depth,Het
Supercontig_12.1	747305	747450	146	Blast,Depth,Het,Period
Supercontig_12.1	747451	747580	130	Blast,Het,Period
Supercontig_12.1	747581	747600	20	Blast,Het
Supercontig_12.1	747601	748150	550	Het
Supercontig_12.1	748701	748900	200	Het
Supercontig_12.1	749401	749650	250	Het
Supercontig_12.1	750101	750350	250	Het
Supercontig_12.1	750501	750650	150	Depth
Supercontig_12.1	752501	753050	550	Het
Supercontig_12.1	753301	753450	150	Het
Supercontig_12.1	756551	756950	400	Het
Supercontig_12.1	757601	757800	200	Het
Supercontig_12.1	758651	758800	150	Het
Supercontig_12.1	759601	759950	350	Het
Supercontig_12.1	760001	760150	150	Depth
Supercontig_12.1	760951	761050	100	Depth
Supercontig_12.1	761051	761250	200	Het
Supercontig_12.1	761551	761700	150	Het
Supercontig_12.1	761701	761850	150	Depth
Supercontig_12.1	762651	762800	150	Het
Supercontig_12.1	765601	765750	150	Het
Supercontig_12.1	766451	766800	350	Het
Supercontig_12.1	767651	767750	100	Depth
Supercontig_12.1	768101	768250	150	Het
Supercontig_12.1	770301	770650	350	Het
Supercontig_12.1	770851	771000	150	Het
Supercontig_12.1	771501	771850	350	Depth
Supercontig_12.1	772601	773550	950	Het
Supercontig_12.1	773951	774100	150	Het
Supercontig_12.1	774701	774900	200	Depth
Supercontig_12.1	776001	776150	150	Het
Supercontig_12.1	776801	776950	150	Depth,Het
Supercontig_12.1	776951	777000	50	Depth
Supercontig_12.1	777851	777950	100	Depth
Supercontig_12.1	779401	779500	100	Depth
Supercontig_12.1	780101	780250	150	Het
Supercontig_12.1	781551	781750	200	Het
Supercontig_12.1	784551	784700	150	Het
Supercontig_12.1	784901	785050	150	Het
Supercontig_12.1	785701	785850	150	Depth,Het
Supercontig_12.1	785851	785950	100	Depth
Supercontig_12.1	786476	786821	346	Period
Supercontig_12.1	786851	787100	250	Depth
Supercontig_12.1	787401	787550	150	Blast,Het
Supercontig_12.1	787551	787600	50	Blast,Depth,Het
Supercontig_12.1	787601	787750	150	Depth,Het
Supercontig_12.1	788101	788400	300	Het
Supercontig_12.1	789201	789350	150	Het
Supercontig_12.1	790001	790110	110	Blast,Het
Supercontig_12.1	790111	790150	40	Blast,Het,Period
Supercontig_12.1	790151	790400	250	Blast,Period
Supercontig_12.1	790401	790428	28	Period
Supercontig_12.1	791051	791200	150	Het
Supercontig_12.1	792301	792450	150	Het
Supercontig_12.1	793001	793150	150	Het
Supercontig_12.1	793151	793300	150	Depth
Supercontig_12.1	794751	794900	150	Het
Supercontig_12.1	795801	796200	400	Blast
Supercontig_12.1	796201	796450	250	Blast,Het
Supercontig_12.1	796451	796750	300	Blast
Supercontig_12.1	796751	796800	50	Blast,Depth
Supercontig_12.1	796801	796850	50	Depth
Supercontig_12.1	797451	797600	150	Het
Supercontig_12.1	797851	798450	600	Depth
Supercontig_12.1	798901	799100	200	Depth,Het
Supercontig_12.1	799101	799350	250	Het
Supercontig_12.1	800101	800250	150	Het
Supercontig_12.1	800501	800650	150	Het
Supercontig_12.1	803051	803150	100	Depth
Supercontig_12.1	805401	805800	400	Depth
Supercontig_12.1	807501	807600	100	Depth
Supercontig_12.1	811401	811550	150	Het
Supercontig_12.1	812451	812600	150	Het
Supercontig_12.1	813401	813500	100	Depth
Supercontig_12.1	813651	813800	150	Het
Supercontig_12.1	813951	814050	100	Depth
Supercontig_12.1	814251	814350	100	Depth
Supercontig_12.1	815501	815700	200	Depth
Supercontig_12.1	816151	816550	400	Het
Supercontig_12.1	817551	817700	150	Depth
Supercontig_12.1	817701	817800	100	Depth,Het
Supercontig_12.1	817801	817850	50	Het
Supercontig_12.1	818251	818400	150	Depth
Supercontig_12.1	818651	818800	150	Het
Supercontig_12.1	819001	819200	200	Blast
Supercontig_12.1	819601	819750	150	Het
Supercontig_12.1	820051	820350	300	Het
Supercontig_12.1	822601	822750	150	Het
Supercontig_12.1	822901	823200	300	Depth
Supercontig_12.1	823751	824000	250	Het
Supercontig_12.1	825451	825650	200	Depth
Supercontig_12.1	827651	827800	150	Het
Supercontig_12.1	828051	828250	200	Depth
Supercontig_12.1	829301	829450	150	Het
Supercontig_12.1	830101	830250	150	Het
Supercontig_12.1	831051	831200	150	Het
Supercontig_12.1	831651	831800	150	Depth
Supercontig_12.1	831801	832100	300	Het
Supercontig_12.1	832601	832800	200	Blast
Supercontig_12.1	833601	834000	400	Blast
Supercontig_12.1	834901	835050	150	Het
Supercontig_12.1	835751	835900	150	Het
Supercontig_12.1	836151	836250	100	Depth,Het
Supercontig_12.1	836251	836300	50	Het
Supercontig_12.1	837801	837900	100	Depth
Supercontig_12.1	838101	838250	150	Het
Supercontig_12.1	838751	838950	200	Het
Supercontig_12.1	839851	839950	100	Depth
Supercontig_12.1	840651	840800	150	Het
Supercontig_12.1	841401	841550	150	Het
Supercontig_12.1	842001	842050	50	Blast
Supercontig_12.1	842051	842200	150	Blast,Het
Supercontig_12.1	843701	843800	100	Depth
Supercontig_12.1	844751	844850	100	Depth
Supercontig_12.1	845551	845700	150	Het
Supercontig_12.1	847701	848050	350	Het
Supercontig_12.1	849851	849950	100	Depth
Supercontig_12.1	849951	850100	150	Het
Supercontig_12.1	851101	851300	200	Depth
Supercontig_12.1	852201	852400	200	Het
Supercontig_12.1	853051	853250	200	Het
Supercontig_12.1	854151	854300	150	Het
Supercontig_12.1	856401	856550	150	Het
Supercontig_12.1	857351	857450	100	Depth
Supercontig_12.1	857901	858000	100	Depth
Supercontig_12.1	858651	858850	200	Het
Supercontig_12.1	859501	859650	150	Het
Supercontig_12.1	860851	861000	150	Het
Supercontig_12.1	861851	862000	150	Het
Supercontig_12.1	862451	862550	100	Depth
Supercontig_12.1	872351	872400	50	Depth,Het
Supercontig_12.1	872401	872416	16	Blast,Depth,Het
Supercontig_12.1	872417	872750	334	Blast,Depth,Het,Period
Supercontig_12.1	872751	873200	450	Blast,Het,Period
Supercontig_12.1	873201	873700	500	Blast,Depth,Het,Period
Supercontig_12.1	873701	874500	800	Blast,Het,Period
Supercontig_12.1	874501	875680	1180	Blast,Depth,Het,Period
Supercontig_12.1	875681	875850	170	Blast,Depth,Het
Supercontig_12.1	875851	875868	18	Blast,Het
Supercontig_12.1	875869	876130	262	Blast,Het,Period
Supercontig_12.1	876131	876250	120	Blast,Het
Supercontig_12.1	876251	876600	350	Blast
Supercontig_12.1	876751	876900	150	Het
Supercontig_12.1	877001	877300	300	Blast
Supercontig_12.1	877301	877450	150	Blast,Het
Supercontig_12.1	877451	877700	250	Blast
Supercontig_12.1	877701	877763	63	Blast,Het
Supercontig_12.1	877764	878450	687	Blast,Het,Period
Supercontig_12.1	878451	878950	500	Blast,Depth,Het,Period
Supercontig_12.1	878951	879050	100	Blast,Het,Period
Supercontig_12.1	879051	879300	250	Blast,Period
Supercontig_12.1	879301	879350	50	Blast,Depth,Period
Supercontig_12.1	879351	879550	200	Blast,Depth,Het,Period
Supercontig_12.1	879551	879900	350	Blast,Period
Supercontig_12.1	879901	879950	50	Blast,Het,Period
Supercontig_12.1	879951	882000	2050	Blast,Depth,Het,Period
Supercontig_12.1	882001	882300	300	Blast,Het,Period
Supercontig_12.1	882301	882650	350	Blast,Depth,Het,Period
Supercontig_12.1	882651	883450	800	Blast,Het,Period
Supercontig_12.1	883451	883550	100	Blast,Depth,Het,Period
Supercontig_12.1	883551	884200	650	Blast,Het,Period
Supercontig_12.1	884201	884750	550	Blast,Depth,Het,Period
Supercontig_12.1	884751	885350	600	Blast,Het,Period
Supercontig_12.1	885351	885800	450	Blast,Depth,Het,Period
Supercontig_12.1	885801	886000	200	Blast,Het,Period
Supercontig_12.1	886001	886800	800	Blast,Depth,Het,Period
Supercontig_12.1	886801	887200	400	Blast,Het,Period
Supercontig_12.1	887201	887500	300	Blast,Depth,Het,Period
Supercontig_12.1	887501	888050	550	Blast,Het,Period
Supercontig_12.1	888051	888250	200	Blast,Depth,Het,Period
Supercontig_12.1	888251	888500	250	Blast,Het,Period
Supercontig_12.1	888501	888950	450	Blast,Depth,Het,Period
Supercontig_12.1	888951	889000	50	Blast,Het,Period
Supercontig_12.1	889001	889061	61	Blast,Period
Supercontig_12.1	889062	889300	239	Blast
Supercontig_12.1	889301	889379	79	Blast,Het
Supercontig_12.1	889380	889900	521	Blast,Het,Period
Supercontig_12.1	889901	890200	300	Blast,Depth,Het,Period
Supercontig_12.1	890201	890293	93	Depth,Het,Period
Supercontig_12.1	890294	890400	107	Depth,Het
Supercontig_12.1	890401	890497	97	Blast,Depth,Het
Supercontig_12.1	890498	890500	3	Blast,Depth,Het,Period
Supercontig_12.1	890501	890849	349	Blast,Het,Period
Supercontig_12.1	890850	891796	947	Blast,Het
Supercontig_12.1	891797	892146	350	Blast,Het,Period
Supercontig_12.1	892147	892331	185	Blast,Het
Supercontig_12.1	892332	892616	285	Blast,Het,Period
Supercontig_12.1	892617	892650	34	Blast,Het
Supercontig_12.1	892651	893045	395	Blast
Supercontig_12.1	893046	893100	55	Blast,Period
Supercontig_12.1	893101	893557	457	Blast,Het,Period
Supercontig_12.1	893558	893880	323	Blast,Het
Supercontig_12.1	893881	894050	170	Blast,Het,Period
Supercontig_12.1	894051	894269	219	Blast,Period
Supercontig_12.1	894270	894400	131	Blast
Supercontig_12.1	894401	895000	600	Blast,Het
Supercontig_12.1	895001	895300	300	Blast,Depth,Het
Supercontig_12.1	895301	895650	350	Blast,Het
Supercontig_12.1	895651	895950	300	Blast
Supercontig_12.1	895951	896244	294	Blast,Het
Supercontig_12.1	896245	896400	156	Blast,Het,Period
Supercontig_12.1	896401	896675	275	Blast,Period
Supercontig_12.1	896676	896873	198	Blast
Supercontig_12.1	896874	896950	77	Blast,Period
Supercontig_12.1	896951	897380	430	Blast,Het,Period
Supercontig_12.1	897381	897500	120	Blast,Het
Supercontig_12.1	897501	897750	250	Blast,Depth,Het
Supercontig_12.1	897751	898109	359	Blast,Het
Supercontig_12.1	898110	898200	91	Blast,Het,Period
Supercontig_12.1	898201	899050	850	Blast,Depth,Het,Period
Supercontig_12.1	899051	899500	450	Blast,Het,Period
Supercontig_12.1	899501	899950	450	Blast,Depth,Het,Period
Supercontig_12.1	899951	900450	500	Blast,Het,Period
Supercontig_12.1	900451	901350	900	Blast,Depth,Het,Period
Supercontig_12.1	901351	901550	200	Blast,Het,Period
Supercontig_12.1	901551	901600	50	Blast,Depth,Het,Period
Supercontig_12.1	901601	901650	50	Depth,Het,Period
Supercontig_12.1	901651	901700	50	Het,Period
Supercontig_12.1	901701	901715	15	Period
Supercontig_12.1	901901	901950	50	Het
Supercontig_12.1	901951	901968	18	Depth,Het
Supercontig_12.1	901969	902000	32	Depth,Het,Period
Supercontig_12.1	902001	902400	400	Blast,Depth,Het,Period
Supercontig_12.1	902401	903450	1050	Blast,Het,Period
Supercontig_12.1	903451	903650	200	Blast,Depth,Het,Period
Supercontig_12.1	903651	903850	200	Blast,Het,Period
Supercontig_12.1	903851	904300	450	Blast,Depth,Het,Period
Supercontig_12.1	904301	904750	450	Blast,Het,Period
Supercontig_12.1	904751	905400	650	Blast,Depth,Het,Period
Supercontig_12.1	905401	906800	1400	Blast,Het,Period
Supercontig_12.1	906801	907600	800	Blast,Depth,Het,Period
Supercontig_12.1	907601	907950	350	Blast,Het,Period
Supercontig_12.1	907951	908200	250	Blast,Depth,Het,Period
Supercontig_12.1	908201	909750	1550	Blast,Het,Period
Supercontig_12.1	909751	909800	50	Blast,Period
Supercontig_12.1	909801	910200	400	Period
Supercontig_12.1	910201	910250	50	Blast,Period
Supercontig_12.1	910251	911200	950	Blast,Depth,Het,Period
Supercontig_12.1	911201	911800	600	Blast,Het,Period
Supercontig_12.1	911801	912000	200	Blast,Depth,Het,Period
Supercontig_12.1	912001	912146	146	Blast,Het,Period
Supercontig_12.1	912147	912500	354	Blast,Het
Supercontig_12.1	912501	912670	170	Blast
Supercontig_12.1	912671	912962	292	Blast,Period
Supercontig_12.1	912963	913125	163	Blast
Supercontig_12.1	913126	913250	125	Blast,Period
Supercontig_12.1	913251	913497	247	Blast,Het,Period
Supercontig_12.1	913498	913800	303	Blast,Het
Supercontig_12.1	913801	914250	450	Blast
Supercontig_12.1	914251	914493	243	Blast,Het
Supercontig_12.1	914494	914650	157	Blast,Het,Period
Supercontig_12.1	914651	914900	250	Blast,Period
Supercontig_12.1	914901	914942	42	Blast,Het,Period
Supercontig_12.1	914943	915100	158	Blast,Het
Supercontig_12.1	915101	917000	1900	Blast
Supercontig_12.1	917001	917250	250	Blast,Het
Supercontig_12.1	917251	917518	268	Blast
Supercontig_12.1	917519	917800	282	Blast,Period
Supercontig_12.1	917801	918000	200	Blast,Depth,Het,Period
Supercontig_12.1	918001	918100	100	Het,Period
Supercontig_12.1	918101	918146	46	Period
Supercontig_12.1	918201	918643	443	Blast
Supercontig_12.1	918644	918750	107	Blast,Period
Supercontig_12.1	918751	919000	250	Blast,Het,Period
Supercontig_12.1	919001	919139	139	Blast,Period
Supercontig_12.1	919140	919250	111	Blast
Supercontig_12.1	919251	919700	450	Blast,Het
Supercontig_12.1	919701	920002	302	Blast
Supercontig_12.1	920003	920200	198	Blast,Period
Supercontig_12.1	920201	920400	200	Period
Supercontig_12.1	920401	920450	50	Blast,Period
Supercontig_12.1	920451	921650	1200	Blast,Het,Period
Supercontig_12.1	921651	922600	950	Blast,Depth,Het,Period
Supercontig_12.1	922601	922630	30	Depth,Het,Period
Supercontig_12.1	922631	922650	20	Depth,Het
Supercontig_12.1	922651	922842	192	Het
Supercontig_12.1	922843	923000	158	Het,Period
Supercontig_12.1	923001	924550	1550	Blast,Het,Period
Supercontig_12.1	924551	924800	250	Blast,Depth,Het,Period
Supercontig_12.1	924801	924933	133	Depth,Het,Period
Supercontig_12.1	924934	924950	17	Depth,Het
Supercontig_12.1	925301	925550	250	Het
Supercontig_12.1	925801	925950	150	Het
Supercontig_12.1	927851	927950	100	Depth
Supercontig_12.1	927951	928350	400	Het
Supercontig_12.1	930551	930700	150	Het
Supercontig_12.1	932951	933150	200	Depth
Supercontig_12.1	933851	933950	100	Depth
Supercontig_12.1	935801	935950	150	Het
Supercontig_12.1	936451	936600	150	Het
Supercontig_12.1	939701	940000	300	Het
Supercontig_12.1	940001	940550	550	Blast,Het
Supercontig_12.1	940551	940850	300	Blast,Depth,Het
Supercontig_12.1	940851	940900	50	Blast,Het
Supercontig_12.1	940901	941150	250	Blast
Supercontig_12.1	941151	941350	200	Blast,Het
Supercontig_12.1	941351	941850	500	Blast
Supercontig_12.1	941851	942350	500	Blast,Het
Supercontig_12.1	942351	942400	50	Blast
Supercontig_12.1	942751	942900	150	Het
Supercontig_12.1	945801	945950	150	Het
Supercontig_12.1	947051	947200	150	Depth
Supercontig_12.1	947751	948100	350	Depth
Supercontig_12.1	948401	948500	100	Depth
Supercontig_12.1	948801	948950	150	Het
Supercontig_12.1	949301	949500	200	Depth
Supercontig_12.1	949851	951100	1250	Het
Supercontig_12.1	951401	951550	150	Het
Supercontig_12.1	952451	952600	150	Het
Supercontig_12.1	952801	952950	150	Blast
Supercontig_12.1	952951	953000	50	Blast,Het
Supercontig_12.1	953001	953100	100	Het
Supercontig_12.1	954651	954850	200	Het
Supercontig_12.1	956051	956200	150	Het
Supercontig_12.1	956351	956550	200	Depth
Supercontig_12.1	957701	958000	300	Het
Supercontig_12.1	959201	959600	400	Depth
Supercontig_12.1	959601	959750	150	Het
Supercontig_12.1	961751	962100	350	Depth
Supercontig_12.1	966801	967200	400	Blast
Supercontig_12.1	967601	967800	200	Blast
Supercontig_12.1	968201	968350	150	Depth
Supercontig_12.1	972651	972750	100	Depth
Supercontig_12.1	974251	974450	200	Het
Supercontig_12.1	974551	974700	150	Depth
Supercontig_12.1	974901	974950	50	Het
Supercontig_12.1	974951	975100	150	Depth,Het
Supercontig_12.1	975101	975200	100	Depth
Supercontig_12.1	975451	975600	150	Het
Supercontig_12.1	976551	976700	150	Het
Supercontig_12.1	978101	978250	150	Het
Supercontig_12.1	979701	979900	200	Het
Supercontig_12.1	980401	980600	200	Blast
Supercontig_12.1	981451	981600	150	Depth
Supercontig_12.1	983701	983800	100	Depth
Supercontig_12.1	984001	984100	100	Depth
Supercontig_12.1	985751	986000	250	Depth
Supercontig_12.1	986351	986450	100	Depth
Supercontig_12.1	986701	986800	100	Depth
Supercontig_12.1	987401	987550	150	Het
Supercontig_12.1	988101	988200	100	Depth
Supercontig_12.1	988201	988250	50	Blast
Supercontig_12.1	988251	988400	150	Blast,Het
Supercontig_12.1	988401	988700	300	Het
Supercontig_12.1	989251	989400	150	Depth
Supercontig_12.1	989751	989900	150	Depth
Supercontig_12.1	990251	990400	150	Depth
Supercontig_12.1	991601	991750	150	Het
Supercontig_12.1	991801	992000	200	Depth
Supercontig_12.1	992651	992700	50	Het
Supercontig_12.1	992701	992800	100	Depth,Het
Supercontig_12.1	992801	993150	350	Depth
Supercontig_12.1	993901	994000	100	Het
Supercontig_12.1	994001	994050	50	Depth,Het
Supercontig_12.1	994051	994100	50	Depth
Supercontig_12.1	995301	995350	50	Het
Supercontig_12.1	995351	995450	100	Depth,Het
Supercontig_12.1	997901	998050	150	Het
Supercontig_12.1	1000951	1001150	200	Depth
Supercontig_12.1	1001201	1001350	150	Het
Supercontig_12.1	1001351	1001450	100	Depth,Het
Supercontig_12.1	1001451	1001650	200	Depth
Supercontig_12.1	1002201	1002400	200	Blast
Supercontig_12.1	1006701	1006850	150	Het
Supercontig_12.1	1007251	1007400	150	Het
Supercontig_12.1	1008351	1008450	100	Depth
Supercontig_12.1	1008501	1008700	200	Het
Supercontig_12.1	1009201	1009600	400	Depth
Supercontig_12.1	1010601	1010700	100	Depth
Supercontig_12.1	1011151	1011300	150	Het
Supercontig_12.1	1011351	1011650	300	Depth
Supercontig_12.1	1012851	1013250	400	Het
Supercontig_12.1	1013551	1013700	150	Het
Supercontig_12.1	1014351	1014600	250	Het
Supercontig_12.1	1014601	1014950	350	Blast,Het
Supercontig_12.1	1014951	1015200	250	Blast
Supercontig_12.1	1015401	1015600	200	Blast
Supercontig_12.1	1015751	1015800	50	Depth,Het
Supercontig_12.1	1015801	1015900	100	Blast,Depth,Het
Supercontig_12.1	1015901	1015950	50	Blast,Het
Supercontig_12.1	1015951	1016200	250	Blast
Supercontig_12.1	1017351	1017600	250	Depth
Supercontig_12.1	1018101	1018250	150	Het
Supercontig_12.1	1021701	1021850	150	Het
Supercontig_12.1	1024651	1024850	200	Depth,Het
Supercontig_12.1	1025851	1025900	50	Depth
Supercontig_12.1	1025901	1026050	150	Depth,Het
Supercontig_12.1	1026901	1027100	200	Het
Supercontig_12.1	1027701	1027800	100	Depth
Supercontig_12.1	1028251	1028650	400	Het
Supercontig_12.1	1028851	1029000	150	Het
Supercontig_12.1	1029601	1029650	50	Blast
Supercontig_12.1	1029651	1029800	150	Blast,Het
Supercontig_12.1	1029851	1030350	500	Depth
Supercontig_12.1	1031051	1031250	200	Het
Supercontig_12.1	1032401	1032550	150	Depth
Supercontig_12.1	1035551	1035700	150	Het
Supercontig_12.1	1036551	1036700	150	Het
Supercontig_12.1	1037251	1037650	400	Het
Supercontig_12.1	1038301	1038400	100	Het
Supercontig_12.1	1038401	1038600	200	Depth,Het
Supercontig_12.1	1038601	1038800	200	Het
Supercontig_12.1	1039201	1039400	200	Blast
Supercontig_12.1	1039401	1039550	150	Het
Supercontig_12.1	1040801	1041000	200	Depth,Het
Supercontig_12.1	1041001	1041050	50	Depth
Supercontig_12.1	1043251	1043400	150	Het
Supercontig_12.1	1044001	1044300	300	Depth
Supercontig_12.1	1046951	1047050	100	Depth
Supercontig_12.1	1049001	1049200	200	Blast
Supercontig_12.1	1049801	1049950	150	Het
Supercontig_12.1	1050451	1050800	350	Depth
Supercontig_12.1	1051201	1051400	200	Het
Supercontig_12.1	1051401	1051500	100	Blast,Het
Supercontig_12.1	1051501	1051600	100	Blast
Supercontig_12.1	1051751	1051900	150	Het
Supercontig_12.1	1052201	1052400	200	Blast
Supercontig_12.1	1053451	1053650	200	Het
Supercontig_12.1	1054601	1054750	150	Het
Supercontig_12.1	1055551	1055800	250	Het
Supercontig_12.1	1056351	1056750	400	Depth
Supercontig_12.1	1057051	1057200	150	Het
Supercontig_12.1	1057751	1057950	200	Het
Supercontig_12.1	1061551	1061700	150	Het
Supercontig_12.1	1062901	1063050	150	Het
Supercontig_12.1	1064551	1064750	200	Het
Supercontig_12.1	1065151	1065500	350	Het
Supercontig_12.1	1066101	1066250	150	Het
Supercontig_12.1	1066701	1067000	300	Depth
Supercontig_12.1	1067201	1067450	250	Depth
Supercontig_12.1	1067851	1068100	250	Het
Supercontig_12.1	1071651	1071800	150	Het
Supercontig_12.1	1072501	1072600	100	Depth
Supercontig_12.1	1076501	1076600	100	Het
Supercontig_12.1	1076601	1076750	150	Blast,Het
Supercontig_12.1	1076751	1076800	50	Blast
Supercontig_12.1	1076801	1076900	100	Depth
Supercontig_12.1	1078801	1079150	350	Het
Supercontig_12.1	1079151	1079250	100	Depth
Supercontig_12.1	1080051	1080400	350	Depth
Supercontig_12.1	1081201	1081350	150	Het
Supercontig_12.1	1082351	1082750	400	Het
Supercontig_12.1	1084151	1084250	100	Depth
Supercontig_12.1	1085401	1085550	150	Het
Supercontig_12.1	1086501	1086550	50	Depth
Supercontig_12.1	1086551	1086700	150	Depth,Het
Supercontig_12.1	1086701	1087000	300	Depth
Supercontig_12.1	1087201	1087350	150	Het
Supercontig_12.1	1087951	1088100	150	Het
Supercontig_12.1	1089301	1089500	200	Het
Supercontig_12.1	1089801	1090100	300	Depth
Supercontig_12.1	1090701	1091100	400	Depth
Supercontig_12.1	1091351	1091500	150	Depth
Supercontig_12.1	1091501	1091650	150	Depth,Het
Supercontig_12.1	1093651	1093750	100	Depth
Supercontig_12.1	1093751	1093900	150	Depth,Het
Supercontig_12.1	1093901	1093950	50	Het
Supercontig_12.1	1096951	1097200	250	Het
Supercontig_12.1	1097701	1097900	200	Het
Supercontig_12.1	1098501	1098650	150	Het
Supercontig_12.1	1099101	1099200	100	Depth
Supercontig_12.1	1099701	1099850	150	Het
Supercontig_12.1	1100001	1100100	100	Depth
Supercontig_12.1	1100401	1100500	100	Depth
Supercontig_12.1	1100751	1100900	150	Het
Supercontig_12.1	1102101	1102200	100	Depth
Supercontig_12.1	1102701	1102800	100	Depth
Supercontig_12.1	1103201	1103350	150	Het
Supercontig_12.1	1103851	1103950	100	Depth
Supercontig_12.1	1104151	1104250	100	Depth
Supercontig_12.1	1104601	1104650	50	Het
Supercontig_12.1	1104651	1104800	150	Depth,Het
Supercontig_12.1	1105551	1105650	100	Depth
Supercontig_12.1	1108551	1108800	250	Het
Supercontig_12.1	1109851	1110050	200	Depth
Supercontig_12.1	1110151	1110300	150	Het
Supercontig_12.1	1110701	1110750	50	Depth
Supercontig_12.1	1110751	1110900	150	Depth,Het
Supercontig_12.1	1110901	1111400	500	Het
Supercontig_12.1	1112251	1112450	200	Het
Supercontig_12.1	1113651	1113800	150	Depth
Supercontig_12.1	1114851	1115000	150	Depth
Supercontig_12.1	1115751	1115900	150	Depth,Het
Supercontig_12.1	1115901	1116000	100	Het
Supercontig_12.1	1116401	1116550	150	Het
Supercontig_12.1	1117101	1117250	150	Het
Supercontig_12.1	1118251	1118400	150	Het
Supercontig_12.1	1120501	1120600	100	Depth
Supercontig_12.1	1120851	1121000	150	Het
Supercontig_12.1	1121401	1121550	150	Depth
Supercontig_12.1	1121701	1121850	150	Het
Supercontig_12.1	1121851	1121950	100	Depth
Supercontig_12.1	1122301	1122550	250	Depth
Supercontig_12.1	1124351	1124500	150	Het
Supercontig_12.1	1126151	1126500	350	Het
Supercontig_12.1	1127301	1127450	150	Het
Supercontig_12.1	1131201	1131400	200	Depth
Supercontig_12.1	1132101	1132200	100	Depth
Supercontig_12.1	1134801	1134950	150	Het
Supercontig_12.1	1137901	1138050	150	Depth
Supercontig_12.1	1139051	1139200	150	Het
Supercontig_12.1	1141851	1142300	450	Depth
Supercontig_12.1	1145551	1145700	150	Het
Supercontig_12.1	1146501	1146650	150	Het
Supercontig_12.1	1147951	1148100	150	Depth
Supercontig_12.1	1152151	1152250	100	Depth
Supercontig_12.1	1154151	1154300	150	Het
Supercontig_12.1	1155051	1155300	250	Het
Supercontig_12.1	1155301	1155400	100	Depth
Supercontig_12.1	1155401	1155431	31	Blast,Depth
Supercontig_12.1	1155432	1155800	369	Blast,Depth,Period
Supercontig_12.1	1155801	1155820	20	Depth,Period
Supercontig_12.1	1155821	1155900	80	Depth
Supercontig_12.1	1159201	1159350	150	Blast,Het
Supercontig_12.1	1159351	1159400	50	Blast
Supercontig_12.1	1162051	1162150	100	Depth
Supercontig_12.1	1166801	1167000	200	Blast
Supercontig_12.1	1167501	1167650	150	Het
Supercontig_12.1	1169001	1169150	150	Het
Supercontig_12.1	1170951	1171350	400	Het
Supercontig_12.1	1171701	1171850	150	Het
Supercontig_12.1	1172051	1172250	200	Het
Supercontig_12.1	1172501	1172650	150	Het
Supercontig_12.1	1174051	1174200	150	Het
Supercontig_12.1	1177101	1177200	100	Depth
Supercontig_12.1	1177801	1177900	100	Het
Supercontig_12.1	1177901	1178100	200	Depth,Het
Supercontig_12.1	1182151	1182200	50	Het
Supercontig_12.1	1182201	1182250	50	Blast,Het
Supercontig_12.1	1182251	1182550	300	Blast,Depth,Het
Supercontig_12.1	1182551	1182600	50	Blast,Het
Supercontig_12.1	1182601	1183250	650	Blast
Supercontig_12.1	1183251	1183500	250	Blast,Het
Supercontig_12.1	1183501	1183700	200	Blast
Supercontig_12.1	1183701	1183950	250	Blast,Het
Supercontig_12.1	1183951	1184350	400	Blast
Supercontig_12.1	1184351	1184700	350	Blast,Het
Supercontig_12.1	1184701	1184900	200	Blast,Het,Period
Supercontig_12.1	1184901	1185003	103	Blast,Period
Supercontig_12.1	1185004	1185200	197	Blast
Supercontig_12.1	1185401	1185500	100	Blast
Supercontig_12.1	1185501	1185600	100	Blast,Het
Supercontig_12.1	1185601	1185750	150	Het
Supercontig_12.1	1187201	1187350	150	Het
Supercontig_12.1	1189001	1189150	150	Blast
Supercontig_12.1	1189151	1189200	50	Blast,Depth
Supercontig_12.1	1189201	1189350	150	Depth
Supercontig_12.1	1190951	1191000	50	Het
Supercontig_12.1	1191001	1191200	200	Blast,Het
Supercontig_12.1	1191201	1191400	200	Het
Supercontig_12.1	1191701	1191850	150	Het
Supercontig_12.1	1193201	1193300	100	Depth
Supercontig_12.1	1195801	1195950	150	Het
Supercontig_12.1	1199301	1199450	150	Het
Supercontig_12.1	1200001	1200200	200	Het
Supercontig_12.1	1200701	1200900	200	Het
Supercontig_12.1	1201601	1201700	100	Depth
Supercontig_12.1	1201951	1202300	350	Het
Supercontig_12.1	1203551	1203850	300	Het
Supercontig_12.1	1204201	1204700	500	Depth
Supercontig_12.1	1205501	1205700	200	Depth
Supercontig_12.1	1205701	1205850	150	Depth,Het
Supercontig_12.1	1205851	1205900	50	Depth
Supercontig_12.1	1206201	1206350	150	Het
Supercontig_12.1	1207051	1207150	100	Depth
Supercontig_12.1	1207551	1207800	250	Het
Supercontig_12.1	1208051	1208150	100	Depth
Supercontig_12.1	1208901	1209050	150	Het
Supercontig_12.1	1211151	1211350	200	Depth
Supercontig_12.1	1211451	1211600	150	Het
Supercontig_12.1	1211601	1211648	48	Blast,Depth,Het
Supercontig_12.1	1211649	1211750	102	Blast,Depth,Het,Period
Supercontig_12.1	1211751	1211850	100	Blast,Depth,Period
Supercontig_12.1	1211851	1211950	100	Blast,Period
Supercontig_12.1	1211951	1212000	50	Blast
Supercontig_12.1	1212001	1212150	150	Het
Supercontig_12.1	1212601	1213250	650	Het
Supercontig_12.1	1213651	1213800	150	Depth
Supercontig_12.1	1215801	1216300	500	Depth
Supercontig_12.1	1217151	1217300	150	Het
Supercontig_12.1	1217501	1218700	1200	Depth
Supercontig_12.1	1219201	1219250	50	Depth
Supercontig_12.1	1219251	1219450	200	Depth,Het
Supercontig_12.1	1219451	1220150	700	Het
Supercontig_12.1	1220151	1220650	500	Depth,Het
Supercontig_12.1	1220651	1221000	350	Het
Supercontig_12.1	1221001	1221068	68	Blast,Het
Supercontig_12.1	1221069	1221500	432	Blast,Het,Period
Supercontig_12.1	1221501	1221598	98	Blast,Depth,Het,Period
Supercontig_12.1	1221599	1221794	196	Blast,Depth,Het
Supercontig_12.1	1221795	1222050	256	Blast,Depth,Het,Period
Supercontig_12.1	1222051	1223050	1000	Blast,Het,Period
Supercontig_12.1	1223051	1223750	700	Blast,Depth,Het,Period
Supercontig_12.1	1223751	1224650	900	Blast,Het,Period
Supercontig_12.1	1224651	1225159	509	Blast,Depth,Het,Period
Supercontig_12.1	1225160	1225617	458	Blast,Depth,Het
Supercontig_12.1	1225618	1225700	83	Blast,Depth,Het,Period
Supercontig_12.1	1225701	1226030	330	Blast,Het,Period
Supercontig_12.1	1226031	1226237	207	Blast,Het
Supercontig_12.1	1226238	1226500	263	Blast,Het,Period
Supercontig_12.1	1226501	1226900	400	Blast,Depth,Het,Period
Supercontig_12.1	1226901	1227160	260	Blast,Het,Period
Supercontig_12.1	1227161	1227450	290	Blast,Het
Supercontig_12.1	1227451	1227619	169	Blast,Depth,Het
Supercontig_12.1	1227620	1228350	731	Blast,Depth,Het,Period
Supercontig_12.1	1228351	1228361	11	Blast,Depth,Period
Supercontig_12.1	1228362	1228400	39	Blast,Depth
Supercontig_12.1	1228601	1228950	350	Het
Supercontig_12.1	1228951	1229200	250	Depth,Het
Supercontig_12.1	1229201	1229400	200	Blast,Depth,Het
Supercontig_12.1	1229401	1229500	100	Depth,Het
Supercontig_12.1	1229901	1230000	100	Depth
Supercontig_12.1	1231651	1231800	150	Het
Supercontig_12.1	1232001	1232150	150	Het
Supercontig_12.1	1232651	1232850	200	Het
Supercontig_12.1	1232851	1233000	150	Depth,Het
Supercontig_12.1	1233001	1233050	50	Het
Supercontig_12.1	1236951	1237100	150	Het
Supercontig_12.1	1237301	1237400	100	Depth
Supercontig_12.1	1237601	1238000	400	Het
Supercontig_12.1	1239601	1239700	100	Depth
Supercontig_12.1	1241151	1241300	150	Depth
Supercontig_12.1	1242151	1242350	200	Depth
Supercontig_12.1	1243851	1243950	100	Depth
Supercontig_12.1	1244151	1244400	250	Depth
Supercontig_12.1	1246251	1246300	50	Depth
Supercontig_12.1	1246301	1246400	100	Depth,Het
Supercontig_12.1	1246401	1246950	550	Het
Supercontig_12.1	1248451	1249100	650	Depth
Supercontig_12.1	1249401	1249500	100	Blast
Supercontig_12.1	1249501	1249600	100	Blast,Het
Supercontig_12.1	1249601	1249650	50	Het
Supercontig_12.1	1250601	1250750	150	Het
Supercontig_12.1	1253001	1253100	100	Depth,Het
Supercontig_12.1	1253101	1253150	50	Het
Supercontig_12.1	1253351	1253450	100	Depth
Supercontig_12.1	1253701	1253800	100	Depth
Supercontig_12.1	1254051	1254450	400	Depth
Supercontig_12.1	1255251	1255500	250	Depth
Supercontig_12.1	1256201	1256350	150	Het
Supercontig_12.1	1256651	1256800	150	Het
Supercontig_12.1	1257001	1257150	150	Depth
Supercontig_12.1	1258401	1258550	150	Het
Supercontig_12.1	1259351	1259500	150	Het
Supercontig_12.1	1259901	1260000	100	Depth
Supercontig_12.1	1260251	1260400	150	Het
Supercontig_12.1	1260601	1260900	300	Het
Supercontig_12.1	1262451	1262550	100	Depth
Supercontig_12.1	1263001	1263150	150	Het
Supercontig_12.1	1263401	1263550	150	Het
Supercontig_12.1	1263751	1263950	200	Het
Supercontig_12.1	1264351	1264500	150	Het
Supercontig_12.1	1265101	1265200	100	Het
Supercontig_12.1	1265201	1265250	50	Blast,Het
Supercontig_12.1	1265251	1265600	350	Blast
Supercontig_12.1	1266001	1266050	50	Blast
Supercontig_12.1	1266051	1266100	50	Blast,Het
Supercontig_12.1	1266101	1266350	250	Blast,Depth,Het
Supercontig_12.1	1266351	1266400	50	Blast,Het
Supercontig_12.1	1267951	1268050	100	Depth,Het
Supercontig_12.1	1268051	1268100	50	Het
Supercontig_12.1	1270401	1270550	150	Het
Supercontig_12.1	1273101	1273200	100	Depth
Supercontig_12.1	1273451	1273550	100	Depth
Supercontig_12.1	1273751	1274350	600	Depth
Supercontig_12.1	1274801	1275000	200	Blast
Supercontig_12.1	1275101	1275750	650	Depth
Supercontig_12.1	1277101	1277250	150	Depth
Supercontig_12.1	1278401	1278550	150	Het
Supercontig_12.1	1279101	1279450	350	Het
Supercontig_12.1	1281451	1281550	100	Depth
Supercontig_12.1	1281801	1281950	150	Depth
Supercontig_12.1	1282301	1282450	150	Depth
Supercontig_12.1	1282451	1282600	150	Depth,Het
Supercontig_12.1	1282601	1282650	50	Het
Supercontig_12.1	1282801	1282850	50	Blast
Supercontig_12.1	1282851	1282950	100	Blast,Depth
Supercontig_12.1	1282951	1283200	250	Blast
Supercontig_12.1	1283351	1283450	100	Depth
Supercontig_12.1	1284851	1285300	450	Het
Supercontig_12.1	1286801	1286950	150	Het
Supercontig_12.1	1290101	1290250	150	Het
Supercontig_12.1	1290651	1290950	300	Het
Supercontig_12.1	1291401	1291550	150	Het
Supercontig_12.1	1292901	1293150	250	Het
Supercontig_12.1	1294351	1294600	250	Het
Supercontig_12.1	1295751	1295900	150	Het
Supercontig_12.1	1297851	1298000	150	Het
Supercontig_12.1	1298851	1299000	150	Het
Supercontig_12.1	1299651	1300000	350	Depth
Supercontig_12.1	1300501	1300600	100	Depth
Supercontig_12.1	1301301	1301650	350	Het
Supercontig_12.1	1302701	1303000	300	Het
Supercontig_12.1	1303651	1303800	150	Depth
Supercontig_12.1	1305301	1305450	150	Het
Supercontig_12.1	1306551	1306850	300	Het
Supercontig_12.1	1307301	1307600	300	Het
Supercontig_12.1	1308451	1308600	150	Het
Supercontig_12.1	1310001	1310200	200	Depth
Supercontig_12.1	1310651	1310800	150	Depth
Supercontig_12.1	1311801	1311950	150	Het
Supercontig_12.1	1312451	1312650	200	Het
Supercontig_12.1	1313151	1313350	200	Het
Supercontig_12.1	1313943	1314250	308	Period
Supercontig_12.1	1314651	1314800	150	Depth
Supercontig_12.1	1316051	1316300	250	Het
Supercontig_12.1	1316551	1317350	800	Het
Supercontig_12.1	1317401	1317600	200	Depth
Supercontig_12.1	1317601	1317638	38	Blast,Depth,Het
Supercontig_12.1	1317639	1317930	292	Blast,Depth,Het,Period
Supercontig_12.1	1317931	1318200	270	Blast,Depth,Het
Supercontig_12.1	1318201	1318250	50	Het
Supercontig_12.1	1318651	1318900	250	Depth
Supercontig_12.1	1319751	1319900	150	Het
Supercontig_12.1	1320301	1320500	200	Het
Supercontig_12.1	1321051	1321450	400	Depth
Supercontig_12.1	1321451	1321600	150	Depth,Het
Supercontig_12.1	1321601	1321650	50	Het
Supercontig_12.1	1321951	1322150	200	Depth
Supercontig_12.1	1322151	1322300	150	Het
Supercontig_12.1	1323651	1324100	450	Depth
Supercontig_12.1	1325001	1325350	350	Depth
Supercontig_12.1	1325401	1325600	200	Het
Supercontig_12.1	1325701	1325900	200	Depth
Supercontig_12.1	1325901	1326150	250	Depth,Het
Supercontig_12.1	1326151	1326200	50	Het
Supercontig_12.1	1326401	1326550	150	Het
Supercontig_12.1	1330651	1330800	150	Depth
Supercontig_12.1	1331351	1331500	150	Depth
Supercontig_12.1	1332251	1332300	50	Depth
Supercontig_12.1	1332301	1332450	150	Depth,Het
Supercontig_12.1	1332451	1332500	50	Het
Supercontig_12.1	1333251	1333450	200	Depth
Supercontig_12.1	1334051	1334200	150	Het
Supercontig_12.1	1334651	1334900	250	Depth
Supercontig_12.1	1336301	1336500	200	Depth
Supercontig_12.1	1336501	1336650	150	Depth,Het
Supercontig_12.1	1336901	1336950	50	Depth
Supercontig_12.1	1336951	1336975	25	Depth,Het
Supercontig_12.1	1336976	1337000	25	Depth,Het,Period
Supercontig_12.1	1337001	1337700	700	Blast,Depth,Het,Period
Supercontig_12.1	1337701	1337750	50	Blast,Depth,Period
Supercontig_12.1	1337751	1338550	800	Blast,Period
Supercontig_12.1	1338551	1338750	200	Blast,Het,Period
Supercontig_12.1	1338751	1339950	1200	Blast,Period
Supercontig_12.1	1339951	1340300	350	Blast,Depth,Het,Period
Supercontig_12.1	1340301	1340350	50	Blast,Het,Period
Supercontig_12.1	1340351	1340550	200	Blast,Period
Supercontig_12.1	1340551	1340750	200	Blast,Het,Period
Supercontig_12.1	1340751	1341183	433	Blast,Period
Supercontig_12.1	1341184	1341800	617	Blast
Supercontig_12.1	1341801	1342000	200	Blast,Het
Supercontig_12.1	1342001	1342119	119	Blast
Supercontig_12.1	1342120	1343129	1010	Blast,Period
Supercontig_12.1	1343130	1343296	167	Blast
Supercontig_12.1	1343297	1343891	595	Blast,Period
Supercontig_12.1	1343892	1344344	453	Blast
Supercontig_12.1	1344345	1345200	856	Blast,Period
Supercontig_12.1	1345201	1345550	350	Blast,Het,Period
Supercontig_12.1	1345551	1346172	622	Blast,Period
Supercontig_12.1	1346173	1346550	378	Blast
Supercontig_12.1	1346551	1346596	46	Blast,Het
Supercontig_12.1	1346597	1347899	1303	Blast,Het,Period
Supercontig_12.1	1347900	1348096	197	Blast,Het
Supercontig_12.1	1348097	1348150	54	Blast,Het,Period
Supercontig_12.1	1348151	1348550	400	Blast,Depth,Het,Period
Supercontig_12.1	1348551	1349550	1000	Blast,Period
Supercontig_12.1	1349551	1349577	27	Blast,Depth,Period
Supercontig_12.1	1349578	1349600	23	Blast,Depth
Supercontig_12.1	1349601	1349750	150	Depth
Supercontig_12.1	1349951	1350100	150	Het
Supercontig_12.1	1350401	1350500	100	Depth
Supercontig_12.1	1350851	1351000	150	Het
Supercontig_12.1	1352201	1352600	400	Het
Supercontig_12.1	1355551	1355800	250	Depth
Supercontig_12.1	1356351	1356500	150	Het
Supercontig_12.1	1356751	1357150	400	Het
Supercontig_12.1	1357501	1357900	400	Het
Supercontig_12.1	1358801	1358950	150	Depth
Supercontig_12.1	1359201	1359350	150	Het
Supercontig_12.1	1359601	1359750	150	Het
Supercontig_12.1	1360651	1360800	150	Het
Supercontig_12.1	1361451	1361650	200	Het
Supercontig_12.1	1363051	1363350	300	Depth
Supercontig_12.1	1363651	1364250	600	Het
Supercontig_12.1	1364901	1365200	300	Het
Supercontig_12.1	1365601	1365750	150	Het
Supercontig_12.1	1366851	1367000	150	Het
Supercontig_12.1	1369101	1369350	250	Het
Supercontig_12.1	1370101	1370200	100	Depth
Supercontig_12.1	1370451	1370650	200	Depth
Supercontig_12.1	1371651	1371800	150	Depth
Supercontig_12.1	1372401	1372500	100	Depth
Supercontig_12.1	1372701	1372950	250	Depth
Supercontig_12.1	1373451	1373750	300	Depth
Supercontig_12.1	1374051	1374250	200	Het
Supercontig_12.1	1374651	1374800	150	Het
Supercontig_12.1	1375151	1375400	250	Het
Supercontig_12.1	1375751	1375950	200	Het
Supercontig_12.1	1376201	1376350	150	Het
Supercontig_12.1	1376901	1377050	150	Het
Supercontig_12.1	1378801	1379500	700	Depth
Supercontig_12.1	1379801	1380750	950	Depth
Supercontig_12.1	1380751	1380950	200	Het
Supercontig_12.1	1381451	1381700	250	Depth
Supercontig_12.1	1382051	1382300	250	Het
Supercontig_12.1	1383001	1383150	150	Het
Supercontig_12.1	1383901	1384050	150	Het
Supercontig_12.1	1384401	1384600	200	Blast
Supercontig_12.1	1385651	1385800	150	Het
Supercontig_12.1	1386351	1386850	500	Het
Supercontig_12.1	1387901	1388600	700	Het
Supercontig_12.1	1388801	1389550	750	Het
Supercontig_12.1	1390901	1391150	250	Het
Supercontig_12.1	1392051	1392250	200	Depth,Het
Supercontig_12.1	1395751	1395850	100	Depth
Supercontig_12.1	1396001	1396200	200	Het
Supercontig_12.1	1396401	1396600	200	Depth
Supercontig_12.1	1397051	1397600	550	Het
Supercontig_12.1	1397601	1397800	200	Blast,Het
Supercontig_12.1	1397801	1397900	100	Het
Supercontig_12.1	1398001	1398200	200	Blast
Supercontig_12.1	1398451	1398700	250	Het
Supercontig_12.1	1400801	1400950	150	Het
Supercontig_12.1	1402051	1402700	650	Depth
Supercontig_12.1	1408151	1408250	100	Depth
Supercontig_12.1	1410651	1410850	200	Het
Supercontig_12.1	1410851	1410900	50	Depth,Het
Supercontig_12.1	1410901	1411250	350	Depth
Supercontig_12.1	1412101	1412250	150	Depth
Supercontig_12.1	1413701	1414150	450	Het
Supercontig_12.1	1414351	1414450	100	Depth
Supercontig_12.1	1415001	1415100	100	Depth
Supercontig_12.1	1415501	1415650	150	Het
Supercontig_12.1	1416551	1417200	650	Het
Supercontig_12.1	1417701	1418050	350	Het
Supercontig_12.1	1418351	1418450	100	Depth
Supercontig_12.1	1422001	1422100	100	Depth
Supercontig_12.1	1422301	1422450	150	Het
Supercontig_12.1	1422651	1422800	150	Het
Supercontig_12.1	1423051	1423200	150	Het
Supercontig_12.1	1423451	1423550	100	Depth
Supercontig_12.1	1423951	1424100	150	Het
Supercontig_12.1	1425501	1425650	150	Het
Supercontig_12.1	1426801	1426950	150	Het
Supercontig_12.1	1428051	1428250	200	Het
Supercontig_12.1	1428601	1428750	150	Het
Supercontig_12.1	1428851	1429000	150	Depth
Supercontig_12.1	1430101	1430250	150	Het
Supercontig_12.1	1432501	1433050	550	Het
Supercontig_12.1	1433051	1433200	150	Depth,Het
Supercontig_12.1	1433201	1433350	150	Het
Supercontig_12.1	1433751	1433950	200	Het
Supercontig_12.1	1434401	1434600	200	Blast
Supercontig_12.1	1435051	1435200	150	Het
Supercontig_12.1	1435901	1436150	250	Het
Supercontig_12.1	1436701	1436850	150	Het
Supercontig_12.1	1437451	1438350	900	Depth
Supercontig_12.1	1440451	1440600	150	Het
Supercontig_12.1	1442251	1442400	150	Het
Supercontig_12.1	1442601	1442850	250	Het
Supercontig_12.1	1443801	1444300	500	Depth
Supercontig_12.1	1446151	1446300	150	Het
Supercontig_12.1	1446501	1447400	900	Het
Supercontig_12.1	1449101	1449300	200	Het
Supercontig_12.1	1450051	1450150	100	Het
Supercontig_12.1	1450151	1450250	100	Depth,Het
Supercontig_12.1	1450251	1450300	50	Het
Supercontig_12.1	1451201	1451400	200	Blast
Supercontig_12.1	1451601	1452000	400	Blast
Supercontig_12.1	1452201	1452600	400	Blast
Supercontig_12.1	1454801	1454950	150	Depth
Supercontig_12.1	1457001	1457400	400	Het
Supercontig_12.1	1457751	1457800	50	Depth
Supercontig_12.1	1457801	1457850	50	Blast,Depth
Supercontig_12.1	1457851	1458000	150	Blast
Supercontig_12.1	1458101	1458500	400	Het
Supercontig_12.1	1458601	1458800	200	Blast
Supercontig_12.1	1459001	1459150	150	Het
Supercontig_12.1	1459651	1459800	150	Het
Supercontig_12.1	1460901	1461050	150	Het
Supercontig_12.1	1461801	1462050	250	Het
Supercontig_12.1	1462551	1462750	200	Het
Supercontig_12.1	1462751	1462850	100	Depth,Het
Supercontig_12.1	1462851	1464150	1300	Het
Supercontig_12.1	1464601	1464750	150	Het
Supercontig_12.1	1464801	1465000	200	Blast
Supercontig_12.1	1465401	1465550	150	Het
Supercontig_12.1	1466251	1466700	450	Het
Supercontig_12.1	1467651	1467950	300	Depth
Supercontig_12.1	1474401	1474900	500	Het
Supercontig_12.1	1475201	1475650	450	Het
Supercontig_12.1	1477051	1477200	150	Het
Supercontig_12.1	1478201	1478400	200	Blast
Supercontig_12.1	1478601	1478800	200	Blast
Supercontig_12.1	1480751	1480950	200	Het
Supercontig_12.1	1480951	1481100	150	Depth,Het
Supercontig_12.1	1481101	1481150	50	Depth
Supercontig_12.1	1482401	1482600	200	Blast,Het
Supercontig_12.1	1482951	1483100	150	Het
Supercontig_12.1	1487201	1487400	200	Blast
Supercontig_12.1	1487501	1487650	150	Het
Supercontig_12.1	1488201	1488500	300	Het
Supercontig_12.1	1489051	1489250	200	Het
Supercontig_12.1	1492001	1492150	150	Het
Supercontig_12.1	1493101	1493400	300	Het
Supercontig_12.1	1493601	1493750	150	Het
Supercontig_12.1	1494551	1494700	150	Het
Supercontig_12.1	1495451	1495750	300	Het
Supercontig_12.1	1497101	1497200	100	Depth
Supercontig_12.1	1497651	1497750	100	Depth
Supercontig_12.1	1497801	1498000	200	Blast
Supercontig_12.1	1498751	1498850	100	Depth
Supercontig_12.1	1500351	1501400	1050	Het
Supercontig_12.1	1501851	1502050	200	Het
[truncated: 58,137 more rows]
