# Supplementary material for: Chromatin structure influences rate and spectrum of spontaneous mutations in Neurospora crassa
Source: Genome Res. 2023 Apr;33(4):599–611. doi: 10.1101/gr.276992.122 (PMC10234303; doi:10.1101/gr.276992.122)
Supplement: Supplemental Material [file supp_gr.276992.122_Supplememtal_Scripts_v2.zip › mutation_ms-master/mitoses/colonies_on_plates2.csv]

Line	mat	Generation	Rep	Dilution	dil_pipetted	Colonies	operator	conidia
1	A	5	1	10^-4	10	50	Pauliina	50000000
1	A	5	2	10^-4	10	35	Pauliina	35000000
1	A	5	3	10^-4	10	61	Pauliina	61000000
10	A	5	1	10^-4	10	35	Pauliina	35000000
10	A	5	2	10^-4	10	33	Pauliina	33000000
10	A	5	3	10^-4	10	56	Pauliina	56000000
10	A	20	1	10^-4	10	49	Pauliina	49000000
10	A	20	2	10^-4	10	54	Pauliina	54000000
10	A	20	3	10^-4	10	43	Pauliina	43000000
10	A	40	2	10^-4	10	27	Pauliina	27000000
10	A	40	3	10^-4	10	27	Pauliina	27000000
13	A	20	1	10^-4	10	8	Pauliina	8000000
13	A	20	2	10^-4	10	16	Pauliina	16000000
13	A	20	3	10^-4	10	20	Pauliina	20000000
28	a	5	1	10^-4	10	34	Pauliina	34000000
28	a	5	2	10^-4	10	29	Pauliina	29000000
28	a	5	3	10^-4	10	45	Pauliina	45000000
36	a	5	1	10^-4	10	61	Pauliina	61000000
36	a	5	2	10^-4	10	43	Pauliina	43000000
36	a	5	3	10^-4	10	42	Pauliina	42000000
40	a	40	1	10^-4	10	17	Pauliina	17000000
40	a	40	2	10^-4	10	14	Pauliina	14000000
40	a	40	3	10^-4	10	20	Pauliina	20000000
2489	A	anc.	1	10^-4	10	20	Pauliina	20000000
2489	a	anc.	1	10^-4	10	29	Pauliina	29000000
2489	A	anc.	2	10^-4	10	23	Pauliina	23000000
2489	a	anc.	2	10^-4	10	40	Pauliina	40000000
2489	A	anc.	3	10^-4	10	39	Pauliina	39000000
2489	a	anc.	3	10^-4	10	30	Pauliina	30000000
2489	A	anc.	4	10^-4	10	8	Pauliina	8000000
2489	a	anc.	4	10^-4	10	43	Pauliina	43000000
2489	A	anc.	5	10^-4	10	41	Pauliina	41000000
2489	a	anc.	5	10^-4	10	49	Pauliina	49000000
2489	A	anc.	6	10^-4	10	32	Pauliina	32000000
2489	a	anc.	6	10^-4	10	18	Pauliina	18000000
1	A	5	1	10^-4	10	27	Pauliina	27000000
1	A	5	2	10^-4	10	22	Pauliina	22000000
1	A	5	3	10^-4	10	30	Pauliina	30000000
10	A	5	1	10^-4	10	73	Pauliina	73000000
10	A	5	2	10^-4	10	84	Pauliina	84000000
10	A	5	3	10^-4	10	66	Pauliina	66000000
10	A	20	1	10^-4	10	54	Pauliina	54000000
10	A	20	2	10^-4	10	40	Pauliina	40000000
10	A	20	3	10^-4	10	68	Pauliina	68000000
10	A	40	1	10^-4	10	57	Pauliina	57000000
10	A	40	2	10^-4	10	65	Pauliina	65000000
10	A	40	3	10^-4	10	70	Pauliina	70000000
13	A	20	1	10^-4	10	23	Pauliina	23000000
13	A	20	2	10^-4	10	15	Pauliina	15000000
13	A	20	3	10^-4	10	13	Pauliina	13000000
28	a	5	1	10^-4	10	67	Pauliina	67000000
28	a	5	2	10^-4	10	53	Pauliina	53000000
28	a	5	3	10^-4	10	82	Pauliina	82000000
36	a	5	1	10^-4	10	43	Pauliina	43000000
36	a	5	2	10^-4	10	31	Pauliina	31000000
36	a	5	3	10^-4	10	62	Pauliina	62000000
40	a	40	1	10^-4	10	24	Pauliina	24000000
40	a	40	2	10^-4	10	55	Pauliina	55000000
40	a	40	3	10^-4	10	50	Pauliina	50000000
2489	A	anc.	1	10^-4	10	40	Pauliina	40000000
2489	a	anc.	1	10^-4	10	63	Pauliina	63000000
2489	A	anc.	2	10^-4	10	62	Pauliina	62000000
2489	a	anc.	2	10^-4	10	36	Pauliina	36000000
2489	A	anc.	3	10^-4	10	38	Pauliina	38000000
2489	a	anc.	3	10^-4	10	38	Pauliina	38000000
2489	A	anc.	4	10^-4	10	52	Pauliina	52000000
2489	a	anc.	4	10^-4	10	50	Pauliina	50000000
2489	A	anc.	5	10^-4	10	29	Pauliina	29000000
2489	a	anc.	5	10^-4	10	22	Pauliina	22000000
2489	A	anc.	6	10^-4	10	58	Pauliina	58000000
2489	a	anc.	6	10^-4	10	55	Pauliina	55000000
