# Supplementary material for: Chromatin structure influences rate and spectrum of spontaneous mutations in Neurospora crassa
Source: Genome Res. 2023 Apr;33(4):599–611. doi: 10.1101/gr.276992.122 (PMC10234303; doi:10.1101/gr.276992.122)
Supplement: Supplemental Material [file supp_gr.276992.122_Supplememtal_Scripts_v2.zip › mutation_ms-master/mitoses/nuclei_counts.csv]

Filename	nucleicount	hyphalwidth	area	media
211130_1	12	7.78	277.996	VM
211130_1	13	7.262	221.762	VM
211130_1	23	9.435	345.115	VM
211130_1	12	6.664	159.33	VM
211130_1	6	5.738	149.504	VM
211130_1	8	5.708	133.178	VM
211130_1	15	7.733	262.577	VM
211130_1	5	3.866	111.41	VM
211130_1	5	4.147	77.7	VM
211130_1	16	8.526	381.395	VM
211130_2	22	11.012	449.118	VM
211130_2	18	10.731	321.986	VM
211130_2	9	7.767	209.82	VM
211130_2	19	8.491	327.277	VM
211130_2	18	9.204	296.288	VM
211130_2	17	7.798	264.543	VM
211130_2	5	5.607	84.2	VM
211130_2	7	7.9	156.609	VM
211130_2	9	6.051	186.994	VM
211130_3	9	6.277	114.17	VM
211130_3	3	6.034	91.081	VM
211130_4	11	7.326	236.013	VM
211130_4	13	8.974	313.113	VM
211130_4	11	9.34	206.649	VM
211130_4	6	6.652	152.788	VM
211130_4	8	6.766	128.92	VM
211130_5	29	12.782	569.54	VM
211130_5	15	13.327	318.609	VM
211130_5	6	7.661	150.59	VM
211130_5	8	8.104	163.78	VM
211130_5	15	6.869	199.582	VM
211130_5	30	12.531	532.01	VM
211130_7	11	6.703	238.553	VM
211130_7	10	7.926	261.387	VM
211130_7	11	6.797	236.3	VM
211130_7	13	7.977	311.261	VM
211130_7	11	7.599	263.49	VM
211130_7	10	6.521	250.421	VM
211130_7	11	8.014	271.903	VM
211130_8	7	5.907	131.746	VM
211130_8	10	6.235	210.417	VM
211130_8	19	10.835	283.749	VM
211130_8	8	6.024	152.945	VM
211130_8	11	7.113	189.375	VM
211130_8	20	11.47	404.66	VM
211130_8	18	9.986	374.04	VM
211130_8	3	3.963	114.787	VM
211130_8	4	4.26	148.862	VM
211130_8	3	3.554	125.151	VM
211130_9	23	11.6	445.174	VM
211130_9	20	12.826	470.926	VM
211130_9	9	6.541	175.086	VM
211130_9	8	5.497	180.268	VM
211130_9	23	11.873	494.951	VM
211130_9	18	11.938	303.849	VM
211130_9	7	4.914	167.549	VM
211130_10	19	14.551	559.49	VM
211130_10	30	12.169	486.786	VM
211130_10	16	8.207	253.286	VM
211130_10	9	5.44	168.334	VM
211130_10	12	8.722	236.17	VM
211130_10	13	8.392	206.334	VM
211130_10	32	14.248	438.107	VM
211130_11	12	9.189	256.112	VM
211130_11	8	5.075	173.045	VM
211130_11	4	4.127	110.391	VM
211130_11	7	5.129	133.474	VM
211130_11	11	5.129	167.863	VM
211130_11	10	7.606	213.087	VM
211130_11	6	5.047	130.647	VM
211130_11	17	8.519	256.583	VM
211130_11	18	8.97	246.22	VM
211130_11	14	8.861	211.673	VM
211130_11	10	6.525	179.326	VM
211210_4	7	5.321	149.613	sorbose
211210_4	4	5.216	95.081	sorbose
211210_4	5	4.831	94.304	sorbose
211210_4	7	5.834	110.772	sorbose
211210_4	9	4.679	112.171	sorbose
211210_4	4	5.163	91.197	sorbose
211210_4	6	5.66	99.12	sorbose
211210_5	12	6.246	196.842	sorbose
211210_5	4	5.876	130.969	sorbose
211210_5	7	5.805	165.459	sorbose
211210_5	9	5.055	169.809	sorbose
211210_5	8	3.906	140.602	sorbose
211210_5	6	6.616	126.775	sorbose
211210_5	9	5.642	156.604	sorbose
211210_6	8	4.204	134.853	sorbose
211210_6	6	4.49	128.483	sorbose
211210_6	4	4.213	89.643	sorbose
211210_6	5	5.524	84.05	sorbose
211210_6	5	5	102.538	sorbose
211210_6	8	5.321	150.545	sorbose
211210_6	5	4.937	68.67	sorbose
211210_8	11	6.699	143.553	sorbose
211210_8	9	7.376	149.613	sorbose
211210_8	10	7.139	173.694	sorbose
211210_8	5	5.66	159.245	sorbose
211210_8	9	5.262	141.689	sorbose
211210_8	7	6.044	155.516	sorbose
211210_8	7	5.255	110.617	sorbose
211210_8	10	4.845	123.357	sorbose
211210_8	9	6.246	118.385	sorbose
211210_9	10	6.112	170.12	sorbose
211210_9	9	5.417	160.022	sorbose
211210_9	9	4.888	147.593	sorbose
211210_10	9	5.624	153.652	sorbose
211210_10	15	7.301	207.407	sorbose
211210_10	9	6.49	125.221	sorbose
211210_10	13	5.957	154.739	sorbose
211210_10	10	5.417	129.26	sorbose
211210_10	12	7.172	229.468	sorbose
211210_10	12	5.876	148.37	sorbose
211210_10	10	6.569	127.551	sorbose
211210_10	16	6.569	206.475	sorbose
211210_10	9	5.817	164.993	sorbose
211210_10	6	4.475	159.866	sorbose
211210_10	10	4.795	167.013	sorbose
211210_10	11	6.49	145.107	sorbose
211210_10	7	5.255	131.901	sorbose
211210_10	6	4.334	133.921	sorbose
211210_10	5	4.155	91.352	sorbose
211210_11	5	5.262	130.503	sorbose
211210_11	7	5.905	131.435	sorbose
211210_11	8	5.255	174.781	sorbose
211210_11	14	4.649	158.313	sorbose
211210_11	19	6.394	219.68	sorbose
211210_11	14	7.62	209.427	sorbose
211210_11	17	8.413	201.969	sorbose
211210_11	12	9.201	226.205	sorbose
211210_11	14	6.067	133.61	sorbose
211210_11	7	4.459	108.908	sorbose
211215_2	9	6.699	170.12	sorbose
211215_2	9	6.229	150.855	sorbose
211215_2	10	5.02	158.313	sorbose
211215_2	9	5.568	160.177	sorbose
211215_2	6	5.236	164.993	sorbose
211215_2	11	6.59	162.197	sorbose
211215_2	4	4.737	116.21	sorbose
211215_2	9	6.202	167.479	sorbose
211215_2	6	5.055	143.553	sorbose
211215_2	6	4.204	93.993	sorbose
211215_3	8	4.737	156.604	sorbose
211215_3	7	4.334	136.718	sorbose
211215_3	9	5.543	164.372	sorbose
211215_3	11	6.067	195.599	sorbose
211215_3	7	6.095	159.09	sorbose
211215_3	7	5.203	121.803	sorbose
211215_3	10	6.317	134.543	sorbose
211215_3	10	5.314	117.297	sorbose
211215_3	7	5.314	112.792	sorbose
211215_3	5	5.992	125.687	sorbose
211215_3	9	6.877	164.061	sorbose
211215_4	4	4.937	109.374	sorbose
211215_4	9	5.236	172.295	sorbose
211215_4	6	5.543	121.026	sorbose
211215_4	7	6.134	199.949	sorbose
211215_4	8	5.417	169.188	sorbose
211215_4	10	5.02	194.978	sorbose
211215_4	9	6.501	167.013	sorbose
211215_4	7	5.255	131.435	sorbose
211215_4	10	5.876	198.085	sorbose
211215_4	9	5.817	162.508	sorbose
211215_4	7	5.282	145.418	sorbose
211215_4	8	6.134	170.897	sorbose
211215_5	11	5.102	166.392	sorbose
211215_5	10	5.524	191.56	sorbose
211215_5	10	5.543	187.987	sorbose
211215_5	12	7.148	189.074	sorbose
211215_5	9	6.185	152.098	sorbose
211215_5	8	5.524	153.497	sorbose
211215_5	10	5.787	156.138	sorbose
211215_5	8	5.411	144.486	sorbose
211215_5	7	5.524	180.685	sorbose
211215_5	10	5.685	167.324	sorbose
211215_5	6	4.888	153.186	sorbose
211215_5	6	5.176	151.011	sorbose
211215_5	7	6.134	159.711	sorbose
211215_6	10	6.134	172.295	sorbose
211215_6	7	6.202	166.858	sorbose
211215_6	7	5.262	141.689	sorbose
211215_6	7	8.363	146.661	sorbose
211215_7	9	6.067	175.402	sorbose
211215_7	7	5.487	153.652	sorbose
211216_2	9	5.957	169.499	sorbose
211216_3	13	4.958	188.764	sorbose
211216_3	11	6.937	182.549	sorbose
211216_3	6	5.543	102.849	sorbose
211216_3	7	5.262	165.615	sorbose
211216_3	11	7.075	157.847	sorbose
211216_3	10	6.067	157.381	sorbose
211216_3	3	3.95	125.532	sorbose
211216_4	5	4.958	183.171	sorbose
211216_4	3	4.459	83.118	sorbose
211216_4	9	6.653	171.363	sorbose
211216_4	5	6.632	138.116	sorbose
211216_4	9	5.763	141.689	sorbose
211216_4	6	5.282	116.365	sorbose
211216_4	7	5.075	156.759	sorbose
211216_4	4	5.787	133.61	sorbose
211216_4	6	5.998	144.33	sorbose
211216_4	4	5.075	114.19	sorbose
211216_4	4	4.459	87.002	sorbose
211216_4	2	3.95	65.562	sorbose
211216_6	12	6.49	191.249	sorbose
211216_6	8	6.049	133.455	sorbose
211216_6	6	4.759	146.661	sorbose
211216_6	8	5.543	151.477	sorbose
211216_6	7	5.075	163.75	sorbose
211216_6	7	5.624	107.665	sorbose
211216_6	3	4.958	96.479	sorbose
211216_6	9	5.928	153.807	sorbose
211216_6	7	4.737	128.173	sorbose
211216_6	8	6.134	130.814	sorbose
211216_6	10	5.817	149.146	sorbose
211216_6	7	5.055	137.96	sorbose
211216_6	7	5.543	139.514	sorbose
211216_7	5	4.467	119.162	sorbose
211216_7	4	5.518	135.319	sorbose
211216_7	5	5.587	136.562	sorbose
211216_7	7	5.574	168.722	sorbose
211216_7	6	5.236	142.311	sorbose
211216_7	3	5.769	114.035	sorbose
211216_7	4	5	105.024	sorbose
211216_7	7	4.958	124.755	sorbose
211216_7	6	6.067	146.039	sorbose
211216_8	9	5.568	140.446	sorbose
211216_8	13	5.262	204.455	sorbose
211216_8	6	5.02	114.19	sorbose
211216_8	4	4.237	109.219	sorbose
211216_8	10	5.321	226.982	sorbose
211216_8	10	5.288	184.569	sorbose
211216_8	13	5.282	191.871	sorbose
211216_8	6	4.824	147.438	sorbose
211216_8	4	4.909	130.503	sorbose
211216_8	6	5.739	138.582	sorbose
211216_8	5	4.079	92.129	sorbose
211216_8	8	5.255	138.582	sorbose
211216_10	7	4.679	135.164	sorbose
211216_10	3	4.649	77.059	sorbose
211216_10	8	6.897	114.812	sorbose
211216_10	4	4.824	126.153	sorbose
211216_11	6	4.937	99.431	sorbose
211216_11	3	3.506	71.311	sorbose
211216_11	6	4.237	155.206	sorbose
211216_11	3	5.102	130.192	sorbose
211216_11	3	5.02	111.238	sorbose
211216_11	7	5.262	137.339	sorbose
211216_11	4	5.02	109.063	sorbose
211216_11	9	5.617	143.087	sorbose
211216_11	6	5.617	117.608	sorbose
211216_11	6	5.102	130.192	sorbose
211216_12	4	4.334	80.011	sorbose
211216_12	5	4.475	142	sorbose
211216_12	5	3.525	132.057	sorbose
211216_12	4	3.164	83.429	sorbose
211216_12	5	4.237	77.836	sorbose
211216_12	2	4.011	74.573	sorbose
211216_12	2	4.467	106.267	sorbose
211216_12	2	4.204	134.543	sorbose
211216_12	3	4.155	82.341	sorbose
211216_12	3	3.651	55.775	sorbose
211216_13	6	5.102	106.578	sorbose
211216_13	4	4.011	83.118	sorbose
211216_13	5	6.049	93.683	sorbose
211216_13	6	4.597	108.442	sorbose
211216_13	6	4.737	149.146	sorbose
211216_13	6	5.048	137.805	sorbose
211216_13	2	5.055	85.604	sorbose
211216_13	6	5.176	104.713	sorbose
211216_13	5	4.795	132.368	sorbose
211216_13	7	5.102	176.335	sorbose
211216_13	7	4.498	147.282	sorbose
211216_13	4	5.763	113.569	sorbose
211216_13	7	5.587	134.387	sorbose
211216_13	8	4.589	115.433	sorbose
211216_18	19	8.31	271.105	sorbose
211216_18	12	7.376	223.72	sorbose
211216_18	11	6.112	181.462	sorbose
211216_18	8	5.36	139.514	sorbose
211216_18	7	4.909	134.543	sorbose
211216_18	9	5.321	134.387	sorbose
211216_18	10	5.321	146.039	sorbose
211216_18	9	7.268	183.326	sorbose
211216_18	9	4.155	105.645	sorbose
211216_19	14	6.399	248.577	sorbose
211216_19	16	6.59	204.61	sorbose
211216_19	17	7.4	152.254	sorbose
211216_19	11	6.59	197.93	sorbose
211216_19	8	7.4	149.457	sorbose
211216_19	14	9.197	192.648	sorbose
211216_19	5	5.487	108.287	sorbose
211216_19	5	6.312	188.919	sorbose
211216_19	6	5.685	111.86	sorbose
211216_19	11	5.739	135.475	sorbose
211216_19	16	8.735	306.838	sorbose
220112_3	16	7.4	184.724	VM
220112_3	14	5.236	158.157	VM
220112_3	13	5.905	126.619	VM
220112_3	10	5.102	156.759	VM
220112_3	13	5.946	210.669	VM
220112_4	12	5.468	173.694	VM
220112_4	14	6.632	191.871	VM
220112_4	17	7.62	245.781	VM
220112_4	8	5.817	123.046	VM
220112_4	15	4.958	187.676	VM
220112_4	17	7.804	228.691	VM
220112_5	12	6.004	131.28	VM
220112_5	12	4.737	149.923	VM
220112_5	10	5.543	164.372	VM
220112_5	12	4.986	154.895	VM
220112_7	10	5.282	162.974	VM
220112_7	15	6.268	219.836	VM
220112_7	12	3.95	167.013	VM
220112_7	12	7.301	167.324	VM
220112_7	21	5.624	234.284	VM
220112_9	18	6.832	179.442	VM
220112_9	20	6.356	208.028	VM
220112_9	17	5.468	189.851	VM
220112_9	11	5.321	164.216	VM
220112_9	16	6.912	236.615	VM
220112_10	26	7.404	211.602	VM
220112_10	14	6.501	113.724	VM
220112_10	14	6.632	143.864	VM
220112_10	9	5.524	121.337	VM
220112_12	14	5.763	146.661	VM
220112_12	9	5.518	117.764	VM
220112_12	23	8.547	172.451	VM
220112_12	9	4.701	131.591	VM
220112_12	13	5.787	174.936	VM
220112_12	7	4.278	123.201	VM
220112_13	10	5.36	133.144	VM
220112_13	9	6.897	111.549	VM
220112_13	16	6.394	146.195	VM
220112_13	8	4.701	112.947	VM
220112_13	17	8.247	229.468	VM
220112_14	15	6.317	165.925	VM
220112_14	12	5.587	146.816	VM
220112_14	8	3.79	82.963	VM
220112_17	15	6.049	129.882	VM
220112_17	15	6.157	160.332	VM
220112_17	17	5.392	189.851	VM
220112_17	13	6.49	158.468	VM
220112_17	8	5.543	117.764	VM
220112_17	13	6.501	172.295	VM
220112_20	18	5.587	164.683	VM
220112_20	16	6.399	222.166	VM
220112_20	9	5.672	129.882	VM
220112_20	16	4.701	168.411	VM
220112_20	5	5.417	91.352	VM
220112_22	14	6.49	162.818	VM
220112_22	20	7.905	191.871	VM
220112_22	12	7.139	147.904	VM
220112_22	14	6.699	153.963	VM
220112_22	18	6.134	182.704	VM
220112_22	9	4.649	103.47	VM
220112_22	20	6.202	196.376	VM
220112_22	13	6.506	179.442	VM
220112_22	18	7.432	184.569	VM
220112_23	14	7.148	189.54	VM
220112_23	16	7.051	190.939	VM
220112_23	13	6.49	204.61	VM
220112_24	17	6.689	153.652	VM
220112_24	15	4.49	121.958	VM
220112_24	13	5.282	150.7	VM
220112_24	5	2.793	64.475	VM
220112_24	17	8.112	211.602	VM
220112_27	9	6.715	157.847	VM
220112_27	10	4.088	89.177	VM
220112_27	9	4.373	105.024	VM
211217_2	5	4.498	90.731	sorbose
211217_2	8	6.185	124.133	sorbose
211217_2	9	7.62	137.339	sorbose
211217_2	5	5	111.549	sorbose
211217_2	5	5.769	128.639	sorbose
211217_2	3	5.055	126.153	sorbose
211217_2	9	5.834	113.413	sorbose
211217_2	5	4.536	104.558	sorbose
211217_2	7	5.417	111.704	sorbose
211217_3	6	4.737	127.241	sorbose
211217_3	6	4.334	104.092	sorbose
211217_3	7	4.737	98.81	sorbose
211217_3	3	4.278	80.322	sorbose
211217_3	7	4.467	124.599	sorbose
211217_3	10	5.587	105.801	sorbose
211217_3	4	4.213	116.21	sorbose
211217_3	7	5.834	131.435	sorbose
211217_3	6	4.498	150.855	sorbose
211217_3	5	4.795	93.527	sorbose
211217_4	5	4.35	114.19	sorbose
211217_4	9	5.075	147.593	sorbose
211217_4	9	4.845	157.07	sorbose
211217_4	4	5.574	106.267	sorbose
211217_4	9	6.307	120.871	sorbose
211217_4	5	5.321	85.138	sorbose
211217_4	8	6.157	106.578	sorbose
211217_4	5	6.689	79.389	sorbose
211217_4	3	4.278	74.729	sorbose
211217_5	8	6.852	137.805	sorbose
211217_5	5	6.35	133.3	sorbose
211217_5	4	4.405	93.061	sorbose
211217_5	6	6.699	146.971	sorbose
211217_5	4	4.02	94.615	sorbose
211217_5	5	5.411	133.921	sorbose
211217_5	6	6.575	117.297	sorbose
211217_5	5	5.102	100.985	sorbose
211217_5	4	4.467	74.418	sorbose
211217_5	7	6.202	135.941	sorbose
211217_7	4	4.649	94.615	sorbose
211217_7	6	4.986	130.192	sorbose
211217_7	6	5.769	131.901	sorbose
211217_7	8	5.417	137.339	sorbose
211217_7	6	6.134	107.199	sorbose
211217_7	3	4.155	91.352	sorbose
211217_7	4	5.055	113.103	sorbose
211217_7	4	4.02	80.011	sorbose
211217_7	5	5.876	118.851	sorbose
211217_7	3	4.937	84.206	sorbose
211217_8	6	4.824	98.188	sorbose
211217_8	8	4.888	128.95	sorbose
211217_8	5	6.73	131.28	sorbose
211217_8	6	5.055	129.726	sorbose
211217_8	6	5.685	123.823	sorbose
211217_8	7	4.737	114.967	sorbose
211217_8	4	5.102	123.667	sorbose
211217_8	8	3.79	112.947	sorbose
211217_8	7	6.501	115.122	sorbose
211217_9	7	6.356	181.617	sorbose
211217_9	5	6.982	117.919	sorbose
211217_9	6	5.262	106.578	sorbose
211217_9	6	5.763	118.54	sorbose
211217_9	7	5.288	132.057	sorbose
211217_9	2	4.888	93.993	sorbose
211217_9	4	5.321	101.917	sorbose
211217_9	4	5.805	86.07	sorbose
211217_9	4	4.213	107.665	sorbose
211217_9	5	7.012	115.278	sorbose
211217_10	5	5.642	117.919	sorbose
211217_10	5	6.134	113.258	sorbose
211217_10	5	5.411	112.015	sorbose
211217_10	4	5.587	83.429	sorbose
211217_10	9	6.49	121.803	sorbose
211217_10	5	6.317	95.081	sorbose
211217_10	9	5.787	142.311	sorbose
211217_10	5	5.183	103.626	sorbose
211217_12	8	4.759	109.996	sorbose
211217_12	3	3.456	90.109	sorbose
211217_12	6	5.672	118.851	sorbose
211217_12	4	4.237	78.457	sorbose
211217_12	7	5.262	124.289	sorbose
211217_12	3	3.365	60.746	sorbose
211217_12	3	4.737	72.554	sorbose
211217_12	7	4.737	88.711	sorbose
211217_12	4	4.737	70.534	sorbose
211217_13	4	4.49	96.479	sorbose
211217_13	5	4.589	89.333	sorbose
211217_13	3	3.826	113.569	sorbose
211217_13	3	3.25	73.641	sorbose
211217_13	6	4.937	135.319	sorbose
211217_13	3	4.467	122.735	sorbose
211217_13	5	4.536	126.775	sorbose
211217_13	9	4.701	97.411	sorbose
211217_14	4	3.525	95.392	sorbose
211217_14	6	5.524	122.269	sorbose
211217_14	1	5.411	109.063	sorbose
211217_14	4	3.88	98.188	sorbose
211217_14	7	5.574	112.481	sorbose
211217_14	6	4.011	102.072	sorbose
211217_14	5	4.467	74.107	sorbose
211217_14	5	4.155	89.643	sorbose
211217_14	4	4.737	101.295	sorbose
211217_14	2	3.976	72.864	sorbose
211217_15	11	6.049	156.293	sorbose
211217_15	4	5.787	91.352	sorbose
211217_17	8	5.102	159.09	sorbose
211217_17	7	6.575	172.295	sorbose
211217_17	8	5.468	175.092	sorbose
211217_17	5	4.278	85.915	sorbose
211217_17	5	4.536	95.702	sorbose
211217_17	4	4.958	109.529	sorbose
211217_17	6	5	88.245	sorbose
211217_18	6	4.831	108.753	sorbose
211217_18	5	5.314	143.243	sorbose
211217_18	3	4.02	82.341	sorbose
211217_18	6	4.73	77.214	sorbose
211217_18	4	4.237	89.177	sorbose
211217_18	6	4.993	109.84	sorbose
211217_18	3	3.365	74.573	sorbose
211217_19	6	6.246	102.227	sorbose
211217_19	5	5.417	145.884	sorbose
211217_19	4	4.467	108.908	sorbose
211217_19	3	3.762	100.052	sorbose
211217_19	6	7.301	132.523	sorbose
211217_21	18	15.164	452.411	VM
211217_21	18	9.357	321.442	VM
211217_21	17	9.525	282.135	VM
211217_22	20	11.384	377.372	VM
211217_22	12	8.247	239.256	VM
211217_22	16	13.204	419.164	VM
211217_22	11	7.953	268.619	VM
211217_22	17	8.527	274.057	VM
211217_22	8	7.479	217.039	VM
211217_22	10	7.58	224.652	VM
211217_26	15	10.977	348.63	VM
211217_26	18	11.179	380.945	VM
211217_26	15	8.608	297.65	VM
211217_26	11	7.469	169.499	VM
211217_26	22	13.757	353.446	VM
211217_26	6	6.781	200.416	VM
211217_27	17	10.98	361.369	VM
211217_27	8	7.469	166.392	VM
211217_27	8	6.852	158.779	VM
211217_27	10	6.59	220.613	VM
211217_27	10	6.822	227.138	VM
211217_27	4	3.826	95.702	VM
211217_27	3	3.79	117.919	VM
211217_27	18	10.939	336.822	VM
211217_27	7	4.475	130.814	VM
