# Supplementary material for: Chromatin structure influences rate and spectrum of spontaneous mutations in Neurospora crassa
Source: Genome Res. 2023 Apr;33(4):599–611. doi: 10.1101/gr.276992.122 (PMC10234303; doi:10.1101/gr.276992.122)
Supplement: Supplemental Material [file supp_gr.276992.122_Supplememtal_Scripts_v2.zip › mutation_ms-master/mitoses/sorbose_colonies.csv]

Plate2	mat	Line	generation	plate	Image	Area
2489 a line 36 G5 Rep3	a	line36	G5	Rep3	20210514-143518-235	2,917
2489 a line 36 G5 Rep3	a	line36	G5	Rep3	20210514-143518-235	5,33
2489 a line 36 G5 Rep3	a	line36	G5	Rep3	20210514-143518-235	4,517
2489 a line 36 G5 Rep3	a	line36	G5	Rep3	20210514-143518-235	5,285
2489 a line 36 G5 Rep3	a	line36	G5	Rep3	20210514-143518-235	3,733
2489 a line 36 G5 Rep3	a	line36	G5	Rep3	20210514-143518-235	2,648
2489 a line 36 G5 Rep3	a	line36	G5	Rep3	20210514-143700-417	4,521
2489 a line 36 G5 Rep3	a	line36	G5	Rep3	20210514-143700-417	4,329
2489 a line 36 G5 Rep3	a	line36	G5	Rep3	20210514-143700-417	4,077
2489 a line 36 G5 Rep3	a	line36	G5	Rep3	20210514-143858-677	4,13
2489 a line 36 G5 Rep3	a	line36	G5	Rep3	20210514-143858-677	3,545
2489 a line 36 G5 Rep3	a	line36	G5	Rep3	20210514-143858-677	7,006
2489 a line 36 G5 Rep3	a	line36	G5	Rep3	20210514-144057-813	3,296
2489 a line 36 G5 Rep3	a	line36	G5	Rep3	20210514-144057-813	3,565
2489 A line 10 G40 Rep3	A	line10	G40	Rep3	20210514-144326-49	4,19
2489 A line 10 G40 Rep3	A	line10	G40	Rep3	20210514-144326-49	4,195
2489 A line 10 G40 Rep3	A	line10	G40	Rep3	20210514-144612-27	5,212
2489 A line 10 G40 Rep3	A	line10	G40	Rep3	20210514-144612-27	3,203
2489 A line 10 G40 Rep3	A	line10	G40	Rep3	20210514-144727-94	6,55
2489 A line 10 G40 Rep3	A	line10	G40	Rep3	20210514-144906-769	2,478
2489 A line 10 G40 Rep3	A	line10	G40	Rep3	20210514-145026-818	3,406
2489 A line 10 G40 Rep3	A	line10	G40	Rep3	20210514-145026-818	5,313
2489 A line 10 G40 Rep3	A	line10	G40	Rep3	20210514-145141-772	4,522
2489 A line 10 G40 Rep3	A	line10	G40	Rep3	20210514-145141-772	1,906
2489 a line 36 G5 Rep2	a	line36	G5	Rep2	20210514-145404-218	4,489
2489 a line 36 G5 Rep2	a	line36	G5	Rep2	20210514-145404-218	2,335
2489 a line 36 G5 Rep2	a	line36	G5	Rep2	20210514-145404-218	5,113
2489 a line 36 G5 Rep2	a	line36	G5	Rep2	20210514-145404-218	3,417
2489 a line 36 G5 Rep2	a	line36	G5	Rep2	20210514-145404-218	3,003
2489 a line 36 G5 Rep2	a	line36	G5	Rep2	20210514-145619-912	6,175
2489 a line 36 G5 Rep2	a	line36	G5	Rep2	20210514-145619-912	2,53
2489 a line 36 G5 Rep2	a	line36	G5	Rep2	20210514-145619-912	2,658
2489 a line 36 G5 Rep2	a	line36	G5	Rep2	20210514-145619-912	4,958
2489 a line 36 G5 Rep2	a	line36	G5	Rep2	20210514-145619-912	2,005
2489 a line 36 G5 Rep2	a	line36	G5	Rep2	20210514-145756-806	4,732
2489 a line 36 G5 Rep2	a	line36	G5	Rep2	20210514-145756-806	2,972
2489 a line 36 G5 Rep2	a	line36	G5	Rep2	20210514-145914-65	4,203
2489 a line 36 G5 Rep2	a	line36	G5	Rep2	20210514-145914-65	3,54
2489 a line 36 G5 Rep1	a	line36	G5	Rep1	20210514-150122-404	4,908
2489 a line 36 G5 Rep1	a	line36	G5	Rep1	20210514-150122-404	4,856
2489 a line 36 G5 Rep1	a	line36	G5	Rep1	20210514-150122-404	5,33
2489 a line 36 G5 Rep1	a	line36	G5	Rep1	20210514-150122-404	4,429
2489 a line 36 G5 Rep1	a	line36	G5	Rep1	20210514-150122-404	3,279
2489 a line 36 G5 Rep1	a	line36	G5	Rep1	20210514-150246-264	3,994
2489 a line 36 G5 Rep1	a	line36	G5	Rep1	20210514-150246-264	3,351
2489 a line 36 G5 Rep1	a	line36	G5	Rep1	20210514-150246-264	3,36
2489 a line 36 G5 Rep1	a	line36	G5	Rep1	20210514-150427-42	4,476
2489 a line 36 G5 Rep1	a	line36	G5	Rep1	20210514-150427-42	2,582
2489 a line 36 G5 Rep1	a	line36	G5	Rep1	20210514-150427-42	4,729
2489 a line 36 G5 Rep1	a	line36	G5	Rep1	20210514-150427-42	3,309
2489 a line 36 G5 Rep1	a	line36	G5	Rep1	20210514-150427-42	3,313
2489 a line 36 G5 Rep1	a	line36	G5	Rep1	20210514-150427-42	7,996
2489 a line 36 G5 Rep1	a	line36	G5	Rep1	20210514-150427-42	3,428
2489 a line 36 G5 Rep1	a	line36	G5	Rep1	20210514-150601-541	3,461
2489 a line 36 G5 Rep1	a	line36	G5	Rep1	20210514-150601-541	5,354
2489 A line 1 G5 Rep3	A	line1	G5	Rep3	20210514-150908-215	2,54
2489 A line 1 G5 Rep3	A	line1	G5	Rep3	20210514-150908-215	5,14
2489 A line 1 G5 Rep3	A	line1	G5	Rep3	20210514-150908-215	7,567
2489 A line 1 G5 Rep3	A	line1	G5	Rep3	20210514-151047-557	3,793
2489 A line 1 G5 Rep3	A	line1	G5	Rep3	20210514-151047-557	2,887
2489 A line 1 G5 Rep3	A	line1	G5	Rep3	20210514-151047-557	6,277
2489 A line 1 G5 Rep3	A	line1	G5	Rep3	20210514-151047-557	4,553
2489 A line 1 G5 Rep3	A	line1	G5	Rep3	20210514-151047-557	5,494
2489 A line 1 G5 Rep3	A	line1	G5	Rep3	20210514-151230-561	3,611
2489 A line 1 G5 Rep3	A	line1	G5	Rep3	20210514-151230-561	4,113
2489 A line 1 G5 Rep3	A	line1	G5	Rep3	20210514-151230-561	5,515
2489 A line 1 G5 Rep3	A	line1	G5	Rep3	20210514-151457-428	3,848
2489 A line 1 G5 Rep3	A	line1	G5	Rep3	20210514-151457-428	2,718
2489 A line 1 G5 Rep3	A	line1	G5	Rep3	20210514-151457-428	4,005
2489 A line 1 G5 Rep3	A	line1	G5	Rep3	20210514-151457-428	3,95
2489 A line 1 G5 Rep2	A	line1	G5	Rep2	20210514-151726-923	3,483
2489 A line 1 G5 Rep2	A	line1	G5	Rep2	20210514-151726-923	3,698
2489 A line 1 G5 Rep2	A	line1	G5	Rep2	20210514-151726-923	5,993
2489 A line 1 G5 Rep2	A	line1	G5	Rep2	20210514-151726-923	5,167
2489 A line 1 G5 Rep2	A	line1	G5	Rep2	20210514-151726-923	4,351
2489 A line 1 G5 Rep2	A	line1	G5	Rep2	20210514-151726-923	4,906
2489 A line 1 G5 Rep2	A	line1	G5	Rep2	20210514-151902-579	4,922
2489 A line 1 G5 Rep2	A	line1	G5	Rep2	20210514-151902-579	5,217
2489 A line 1 G5 Rep2	A	line1	G5	Rep2	20210514-151902-579	6,116
2489 A line 1 G5 Rep2	A	line1	G5	Rep2	20210514-151902-579	3,877
2489 A line 1 G5 Rep2	A	line1	G5	Rep2	20210514-152033-89	3,866
2489 A line 1 G5 Rep2	A	line1	G5	Rep2	20210514-152033-89	5,473
2489 A line 1 G5 Rep2	A	line1	G5	Rep2	20210514-152033-89	6,198
2489 A line 1 G5 Rep2	A	line1	G5	Rep2	20210514-152033-89	5,278
2489 A line 1 G5 Rep1	A	line1	G5	Rep1	20210514-152326-77	5,908
2489 A line 1 G5 Rep1	A	line1	G5	Rep1	20210514-152326-77	5,197
2489 A line 1 G5 Rep1	A	line1	G5	Rep1	20210514-152326-77	3,385
2489 A line 1 G5 Rep1	A	line1	G5	Rep1	20210514-152326-77	4,555
2489 A line 1 G5 Rep1	A	line1	G5	Rep1	20210514-152538-126	4,897
2489 A line 1 G5 Rep1	A	line1	G5	Rep1	20210514-152538-126	3,572
2489 A line 1 G5 Rep1	A	line1	G5	Rep1	20210514-152538-126	3,813
2489 A line 1 G5 Rep1	A	line1	G5	Rep1	20210514-152538-126	4,329
2489 A line 1 G5 Rep1	A	line1	G5	Rep1	20210514-152538-126	4,398
2489 A line 1 G5 Rep1	A	line1	G5	Rep1	20210514-152743-379	5,416
2489 A line 1 G5 Rep1	A	line1	G5	Rep1	20210514-152743-379	4,673
2489 A line 1 G5 Rep1	A	line1	G5	Rep1	20210514-152743-379	4,889
2489 A line 1 G5 Rep1	A	line1	G5	Rep1	20210514-152743-379	5,516
2489 A line 1 G5 Rep1	A	line1	G5	Rep1	20210514-152743-379	3,433
2489 A line 1 G5 Rep1	A	line1	G5	Rep1	20210514-153000-913	3,77
2489 A line 1 G5 Rep1	A	line1	G5	Rep1	20210514-153000-913	2,92
2489 A line 1 G5 Rep1	A	line1	G5	Rep1	20210514-153000-913	3,162
2489 A line 1 G5 Rep1	A	line1	G5	Rep1	20210514-153000-913	2,442
2489 A line 10 G5 Rep3	A	line10	G5	Rep3	20210514-153206-243	4,366
2489 A line 10 G5 Rep3	A	line10	G5	Rep3	20210514-153206-243	3,773
2489 A line 10 G5 Rep3	A	line10	G5	Rep3	20210514-153206-243	5,174
2489 A line 10 G5 Rep3	A	line10	G5	Rep3	20210514-153342-113	3,479
2489 A line 10 G5 Rep3	A	line10	G5	Rep3	20210514-153342-113	4,092
2489 A line 10 G5 Rep3	A	line10	G5	Rep3	20210514-153342-113	1,763
2489 A line 10 G5 Rep3	A	line10	G5	Rep3	20210514-153529-804	4,077
2489 A line 10 G5 Rep3	A	line10	G5	Rep3	20210514-153529-804	3,97
2489 A line 10 G5 Rep3	A	line10	G5	Rep3	20210514-153529-804	5,004
2489 A line 10 G5 Rep3	A	line10	G5	Rep3	20210514-153646-831	3,563
2489 A line 10 G5 Rep3	A	line10	G5	Rep3	20210514-153646-831	3,941
2489 A line 10 G5 Rep3	A	line10	G5	Rep3	20210514-153646-831	5,013
2489 A line 10 G40 Rep2	A	line10	G40	Rep2	20210514-153847-890	2,636
2489 A line 10 G40 Rep2	A	line10	G40	Rep2	20210514-153847-890	3,499
2489 A line 10 G40 Rep2	A	line10	G40	Rep2	20210514-153847-890	3,623
2489 A line 10 G40 Rep2	A	line10	G40	Rep2	20210514-153847-890	5,421
2489 A line 10 G40 Rep2	A	line10	G40	Rep2	20210514-154017-805	2,996
2489 A line 10 G40 Rep2	A	line10	G40	Rep2	20210514-154017-805	5,171
2489 A line 10 G40 Rep2	A	line10	G40	Rep2	20210514-154017-805	5,22
2489 A line 10 G40 Rep2	A	line10	G40	Rep2	20210514-154141-359	2,741
2489 A line 10 G40 Rep1	A	line10	G40	Rep1	20210514-154340-666	5,092
2489 A line 10 G40 Rep1	A	line10	G40	Rep1	20210514-154340-666	3,139
2489 A line 10 G40 Rep1	A	line10	G40	Rep1	20210514-154340-666	2,939
2489 A line 10 G40 Rep1	A	line10	G40	Rep1	20210514-154340-666	6,571
2489 A line 10 G40 Rep1	A	line10	G40	Rep1	20210514-154340-666	4,177
2489 A line 10 G40 Rep1	A	line10	G40	Rep1	20210514-154340-666	4,529
2489 A line 10 G40 Rep1	A	line10	G40	Rep1	20210514-154450-154	5,947
2489 A line 10 G40 Rep1	A	line10	G40	Rep1	20210514-154450-154	9,36
2489 A line 10 G40 Rep1	A	line10	G40	Rep1	20210514-154450-154	5,12
2489 A line 10 G40 Rep1	A	line10	G40	Rep1	20210514-154543-550	3,748
2489 A line 10 G40 Rep1	A	line10	G40	Rep1	20210514-154543-550	3,678
2489 A line 10 G40 Rep1	A	line10	G40	Rep1	20210514-154700-690	6,125
2489 A line 10 620 Rep3	A	line10	G20	Rep3	20210514-154857-695	5,221
2489 A line 10 620 Rep3	A	line10	G20	Rep3	20210514-154857-695	4,274
2489 A line 10 620 Rep3	A	line10	G20	Rep3	20210514-154857-695	8,929
2489 A line 10 620 Rep3	A	line10	G20	Rep3	20210514-155003-351	9,779
2489 A line 10 620 Rep3	A	line10	G20	Rep3	20210514-155103-466	5,316
2489 A line 10 620 Rep3	A	line10	G20	Rep3	20210514-155103-466	6,545
2489 A line 10 620 Rep3	A	line10	G20	Rep3	20210514-155151-925	9,611
2489 A line 10 620 Rep3	A	line10	G20	Rep3	20210514-155236-214	5,849
2489 A line 10 G20 Rep2	A	line10	G20	Rep2	20210514-155433-418	4,624
2489 A line 10 G20 Rep2	A	line10	G20	Rep2	20210514-155433-418	4,384
2489 A line 10 G20 Rep2	A	line10	G20	Rep2	20210514-155433-418	4,119
2489 A line 10 G20 Rep2	A	line10	G20	Rep2	20210514-155547-363	4,443
2489 A line 10 G20 Rep2	A	line10	G20	Rep2	20210514-155547-363	4,921
2489 A line 10 G20 Rep2	A	line10	G20	Rep2	20210514-155731-89	3,73
2489 A line 10 G20 Rep2	A	line10	G20	Rep2	20210514-155731-89	3,736
2489 A line 10 G20 Rep2	A	line10	G20	Rep2	20210514-155731-89	4,28
2489 A line 10 G20 Rep2	A	line10	G20	Rep2	20210514-155913-235	6,605
2489 A line 10 G20 Rep2	A	line10	G20	Rep2	20210514-155913-235	5,481
2489 A line 10 G20 Rep2	A	line10	G20	Rep2	20210514-160036-670	4,261
2489 A anc. Rep 6	A	anc.	G0	Rep6	20210514-160253-30	2,854
2489 A anc. Rep 6	A	anc.	G0	Rep6	20210514-160253-30	3,372
2489 A anc. Rep 6	A	anc.	G0	Rep6	20210514-160253-30	4,578
2489 A anc. Rep 6	A	anc.	G0	Rep6	20210514-160253-30	4,353
2489 A anc. Rep 6	A	anc.	G0	Rep6	20210514-160253-30	4,447
2489 A anc. Rep 6	A	anc.	G0	Rep6	20210514-160253-30	3,965
2489 A anc. Rep 6	A	anc.	G0	Rep6	20210514-160253-30	2,296
2489 A anc. Rep 6	A	anc.	G0	Rep6	20210514-160253-30	3,859
2489 A anc. Rep 6	A	anc.	G0	Rep6	20210514-160253-30	3,862
2489 A anc. Rep 6	A	anc.	G0	Rep6	20210514-160253-30	3,061
2489 A anc. Rep 6	A	anc.	G0	Rep6	20210514-160253-30	3,393
2489 A anc. Rep 6	A	anc.	G0	Rep6	20210514-160253-30	2,071
2489 A anc. Rep 6	A	anc.	G0	Rep6	20210514-160630-444	5,145
2489 A anc. Rep 6	A	anc.	G0	Rep6	20210514-160630-444	2,92
2489 A anc. Rep 6	A	anc.	G0	Rep6	20210514-160630-444	3,553
2489 A anc. Rep 6	A	anc.	G0	Rep6	20210514-160630-444	2,779
2489 A anc. Rep 6	A	anc.	G0	Rep6	20210514-160630-444	3,1
2489 A anc. Rep 6	A	anc.	G0	Rep6	20210514-160630-444	4,758
2489 A anc. Rep 6	A	anc.	G0	Rep6	20210514-160630-444	5,425
2489 A anc. Rep 6	A	anc.	G0	Rep6	20210514-160630-444	3,179
2489 A anc. Rep 6	A	anc.	G0	Rep6	20210514-160630-444	3,236
2489 A anc. Rep 6	A	anc.	G0	Rep6	20210514-160630-444	3,873
2489 A anc. Rep 6	A	anc.	G0	Rep6	20210514-161027-47	2,513
2489 A anc. Rep 6	A	anc.	G0	Rep6	20210514-161027-47	3,902
2489 A anc. Rep 6	A	anc.	G0	Rep6	20210514-161027-47	5,684
2489 A line 10 G20 Rep1	A	line10	G20	Rep1	20210514-161322-645	4,74
2489 A line 10 G20 Rep1	A	line10	G20	Rep1	20210514-161322-645	3,847
2489 A line 10 G20 Rep1	A	line10	G20	Rep1	20210514-161322-645	5,519
2489 A line 10 G20 Rep1	A	line10	G20	Rep1	20210514-161430-222	5,12
2489 A line 10 G20 Rep1	A	line10	G20	Rep1	20210514-161430-222	4,822
2489 A line 10 G20 Rep1	A	line10	G20	Rep1	20210514-161430-222	5,331
2489 A line 10 G20 Rep1	A	line10	G20	Rep1	20210514-161538-639	9,808
2489 A line 10 G20 Rep1	A	line10	G20	Rep1	20210514-161538-639	5,343
2489 A line 10 G20 Rep1	A	line10	G20	Rep1	20210514-161538-639	3,785
2489 A line 10 G20 Rep1	A	line10	G20	Rep1	20210514-161538-639	2,781
2489 A line 10 G20 Rep1	A	line10	G20	Rep1	20210514-161538-639	4,242
2489 A line 10 G20 Rep1	A	line10	G20	Rep1	20210514-161640-417	4,325
2489 a anc. Rep 6	a	anc.	G0	Rep6	20210514-161955-962	5,205
2489 a anc. Rep 6	a	anc.	G0	Rep6	20210514-161955-962	6,91
2489 a anc. Rep 6	a	anc.	G0	Rep6	20210514-161955-962	4,403
2489 a anc. Rep 6	a	anc.	G0	Rep6	20210514-162141-100	4,131
2489 a anc. Rep 6	a	anc.	G0	Rep6	20210514-162141-100	4,187
2489 a anc. Rep 6	a	anc.	G0	Rep6	20210514-162141-100	4,602
2489 a anc. Rep 6	a	anc.	G0	Rep6	20210514-162141-100	3,31
2489 a anc. Rep 6	a	anc.	G0	Rep6	20210514-162141-100	4,581
2489 a anc. Rep 6	a	anc.	G0	Rep6	20210514-162306-106	3,306
2489 a anc. Rep 6	a	anc.	G0	Rep6	20210514-162306-106	5,711
2489 a anc. Rep 6	a	anc.	G0	Rep6	20210514-162306-106	2,616
2489 a anc. Rep 6	a	anc.	G0	Rep6	20210514-162306-106	3,267
2489 a anc. Rep 6	a	anc.	G0	Rep6	20210514-162306-106	3,224
2489 a anc. Rep 6	a	anc.	G0	Rep6	20210514-162428-309	4,157
2489 a anc. Rep 6	a	anc.	G0	Rep6	20210514-162428-309	5,141
2489 a anc. Rep 6	a	anc.	G0	Rep6	20210514-162428-309	5,119
2489 a line 40 G40 Rep2	a	line40	G40	Rep2	20210514-162650-456	0,857
2489 a line 40 G40 Rep2	a	line40	G40	Rep2	20210514-162650-456	1,427
2489 a line 40 G40 Rep2	a	line40	G40	Rep2	20210514-162650-456	1,344
2489 a line 40 G40 Rep2	a	line40	G40	Rep2	20210514-162650-456	1,307
2489 a line 40 G40 Rep2	a	line40	G40	Rep2	20210514-162650-456	1,391
2489 a line 40 G40 Rep2	a	line40	G40	Rep2	20210514-162822-415	1,388
2489 a line 40 G40 Rep2	a	line40	G40	Rep2	20210514-162822-415	0,86
2489 a line 40 G40 Rep2	a	line40	G40	Rep2	20210514-162822-415	1,306
2489 a line 40 G40 Rep2	a	line40	G40	Rep2	20210514-162822-415	1,395
2489 a line 40 G40 Rep2	a	line40	G40	Rep2	20210514-162955-777	1,102
2489 a line 40 G40 Rep2	a	line40	G40	Rep2	20210514-162955-777	1,525
2489 a line 40 G40 Rep2	a	line40	G40	Rep2	20210514-162955-777	1,584
2489 a line 40 G40 Rep2	a	line40	G40	Rep2	20210514-162955-777	1,417
2489 a line 40 G40 Rep2	a	line40	G40	Rep2	20210514-162955-777	2,206
2489 a line 40 G40 Rep2	a	line40	G40	Rep2	20210514-162955-777	1,275
2489 a line 40 G40 Rep2	a	line40	G40	Rep2	20210514-162955-777	0,602
2489 a line 40 G40 Rep2	a	line40	G40	Rep2	20210514-162955-777	1,114
2489 a line 40 G40 Rep2	a	line40	G40	Rep2	20210514-162955-777	2,029
2489 A line 10 G5 Rep2	A	line10	G5	Rep2	20210514-163308-382	3,521
2489 A line 10 G5 Rep2	A	line10	G5	Rep2	20210514-163308-382	5,262
2489 A line 10 G5 Rep2	A	line10	G5	Rep2	20210514-163308-382	2,31
2489 A line 10 G5 Rep2	A	line10	G5	Rep2	20210514-163308-382	5,969
2489 A line 10 G5 Rep2	A	line10	G5	Rep2	20210514-163529-798	3,73
2489 A line 10 G5 Rep2	A	line10	G5	Rep2	20210514-163529-798	5,737
2489 A line 10 G5 Rep2	A	line10	G5	Rep2	20210514-163529-798	2,632
2489 A line 10 G5 Rep2	A	line10	G5	Rep2	20210514-163529-798	3,588
2489 A line 10 G5 Rep2	A	line10	G5	Rep2	20210514-163529-798	4,116
2489 A line 10 G5 Rep2	A	line10	G5	Rep2	20210514-163529-798	5,562
2489 A line 10 G5 Rep2	A	line10	G5	Rep2	20210514-163717-57	4,118
2489 A line 10 G5 Rep2	A	line10	G5	Rep2	20210514-163717-57	3,331
2489 A line 10 G5 Rep2	A	line10	G5	Rep2	20210514-163717-57	4,723
2489 A anc. Rep5	A	anc.	G0	Rep5	20210514-163942-133	4,357
2489 A anc. Rep5	A	anc.	G0	Rep5	20210514-163942-133	3,473
2489 A anc. Rep5	A	anc.	G0	Rep5	20210514-163942-133	3,31
2489 A anc. Rep5	A	anc.	G0	Rep5	20210514-163942-133	4,048
2489 A anc. Rep5	A	anc.	G0	Rep5	20210514-163942-133	3,541
2489 A anc. Rep5	A	anc.	G0	Rep5	20210514-163942-133	3,725
2489 A anc. Rep5	A	anc.	G0	Rep5	20210514-164141-169	2,664
2489 A anc. Rep5	A	anc.	G0	Rep5	20210514-164141-169	2,499
2489 A anc. Rep5	A	anc.	G0	Rep5	20210514-164141-169	2,764
2489 A anc. Rep5	A	anc.	G0	Rep5	20210514-164141-169	3,541
2489 A anc. Rep5	A	anc.	G0	Rep5	20210514-164141-169	4,852
2489 A anc. Rep5	A	anc.	G0	Rep5	20210514-164141-169	2,585
2489 A anc. Rep5	A	anc.	G0	Rep5	20210514-164141-169	3,507
2489 A anc. Rep5	A	anc.	G0	Rep5	20210514-164141-169	2,368
2489 a anc. Rep5	a	anc.	G0	Rep5	20210514-164517-318	3,096
2489 a anc. Rep5	a	anc.	G0	Rep5	20210514-164517-318	4,001
2489 a anc. Rep5	a	anc.	G0	Rep5	20210514-164517-318	3,171
2489 a anc. Rep5	a	anc.	G0	Rep5	20210514-164517-318	4,177
2489 a anc. Rep5	a	anc.	G0	Rep5	20210514-164517-318	4,215
2489 a anc. Rep5	a	anc.	G0	Rep5	20210514-164517-318	4,009
2489 a anc. Rep5	a	anc.	G0	Rep5	20210514-164517-318	5,491
2489 a anc. Rep5	a	anc.	G0	Rep5	20210514-164649-225	2,627
2489 a anc. Rep5	a	anc.	G0	Rep5	20210514-164649-225	5,19
2489 a anc. Rep5	a	anc.	G0	Rep5	20210514-164649-225	3,713
2489 a anc. Rep5	a	anc.	G0	Rep5	20210514-164649-225	4,643
2489 a anc. Rep5	a	anc.	G0	Rep5	20210514-164649-225	6,228
2489 A line 10 G5 Rep1	A	line10	G5	Rep1	20210514-164950-495	4,187
2489 A line 10 G5 Rep1	A	line10	G5	Rep1	20210514-164950-495	2,953
2489 A line 10 G5 Rep1	A	line10	G5	Rep1	20210514-164950-495	2,763
2489 A line 10 G5 Rep1	A	line10	G5	Rep1	20210514-164950-495	2,105
2489 A line 10 G5 Rep1	A	line10	G5	Rep1	20210514-164950-495	5,069
2489 A line 10 G5 Rep1	A	line10	G5	Rep1	20210514-164950-495	4,798
2489 A line 10 G5 Rep1	A	line10	G5	Rep1	20210514-165139-520	5,625
2489 A line 10 G5 Rep1	A	line10	G5	Rep1	20210514-165139-520	3,251
2489 A line 10 G5 Rep1	A	line10	G5	Rep1	20210514-165139-520	3,517
2489 A line 10 G5 Rep1	A	line10	G5	Rep1	20210514-165139-520	4,254
2489 A line 10 G5 Rep1	A	line10	G5	Rep1	20210514-165250-635	3,311
2489 A line 10 G5 Rep1	A	line10	G5	Rep1	20210514-165250-635	3,658
2489 A line 10 G5 Rep1	A	line10	G5	Rep1	20210514-165250-635	4,437
2489 A line 10 G5 Rep1	A	line10	G5	Rep1	20210514-165250-635	3,461
2489 a line 40 G40 Rep1	a	line40	G40	Rep1	20210514-165457-864	3,988
2489 a line 40 G40 Rep1	a	line40	G40	Rep1	20210514-165457-864	1,184
2489 a line 40 G40 Rep1	a	line40	G40	Rep1	20210514-165457-864	1,182
2489 a line 40 G40 Rep1	a	line40	G40	Rep1	20210514-165457-864	0,621
2489 a line 40 G40 Rep1	a	line40	G40	Rep1	20210514-165457-864	1,206
2489 a line 40 G40 Rep1	a	line40	G40	Rep1	20210514-165457-864	1,719
2489 a line 40 G40 Rep1	a	line40	G40	Rep1	20210514-165632-90	2,027
2489 a line 40 G40 Rep1	a	line40	G40	Rep1	20210514-165632-90	0,845
2489 a line 40 G40 Rep1	a	line40	G40	Rep1	20210514-165632-90	1,735
2489 a line 40 G40 Rep1	a	line40	G40	Rep1	20210514-165632-90	1,065
2489 a line 40 G40 Rep1	a	line40	G40	Rep1	20210514-165632-90	1,011
2489 a line 40 G40 Rep1	a	line40	G40	Rep1	20210514-165632-90	0,838
2489 a line 40 G40 Rep1	a	line40	G40	Rep1	20210514-165632-90	0,893
2489 a line 40 G40 Rep1	a	line40	G40	Rep1	20210514-165632-90	1,002
2489 a line 40 G40 Rep1	a	line40	G40	Rep1	20210514-165632-90	1,424
2489 A line 13 G20 Rep3	A	line13	G20	Rep3	20210514-165837-164	7,51
2489 A line 13 G20 Rep3	A	line13	G20	Rep3	20210514-165837-164	3,907
2489 A line 13 G20 Rep3	A	line13	G20	Rep3	20210514-165837-164	4,845
2489 A line 13 G20 Rep3	A	line13	G20	Rep3	20210514-165837-164	2,761
2489 A line 13 G20 Rep3	A	line13	G20	Rep3	20210514-165937-815	6,256
2489 A line 13 G20 Rep3	A	line13	G20	Rep3	20210514-165937-815	3,655
2489 A line 13 G20 Rep3	A	line13	G20	Rep3	20210514-170118-666	5,353
2489 A line 13 G20 Rep3	A	line13	G20	Rep3	20210514-170118-666	2,37
2489 A line 13 G20 Rep3	A	line13	G20	Rep3	20210514-170221-348	1,148
2489 A line 13 G20 Rep3	A	line13	G20	Rep3	20210514-170221-348	1,266
2489 A line 13 G20 Rep3	A	line13	G20	Rep3	20210514-170221-348	4,68
2489 A line 13 G20 Rep2	A	line13	G20	Rep2	20210514-170431-222	5,519
2489 A line 13 G20 Rep2	A	line13	G20	Rep2	20210514-170431-222	8,14
2489 A line 13 G20 Rep2	A	line13	G20	Rep2	20210514-170431-222	6,214
2489 A line 13 G20 Rep2	A	line13	G20	Rep2	20210514-170611-626	4,803
2489 A line 13 G20 Rep2	A	line13	G20	Rep2	20210514-170611-626	3,5
2489 A line 13 G20 Rep2	A	line13	G20	Rep2	20210514-170611-626	3,814
2489 A line 13 G20 Rep2	A	line13	G20	Rep2	20210514-170739-196	7,155
2489 a line 28 G5 Rep3	a	line28	G5	Rep3	20210514-170954-743	3,628
2489 a line 28 G5 Rep3	a	line28	G5	Rep3	20210514-170954-743	4,255
2489 a line 28 G5 Rep3	a	line28	G5	Rep3	20210514-170954-743	4,882
2489 a line 28 G5 Rep3	a	line28	G5	Rep3	20210514-170954-743	3,56
2489 a line 28 G5 Rep3	a	line28	G5	Rep3	20210514-170954-743	4,988
2489 a line 28 G5 Rep3	a	line28	G5	Rep3	20210514-170954-743	4,811
2489 a line 28 G5 Rep3	a	line28	G5	Rep3	20210514-171056-700	4,164
2489 a line 28 G5 Rep3	a	line28	G5	Rep3	20210514-171056-700	4,868
2489 a line 28 G5 Rep3	a	line28	G5	Rep3	20210514-171056-700	5,634
2489 a line 28 G5 Rep3	a	line28	G5	Rep3	20210514-171142-526	3,535
2489 a line 28 G5 Rep3	a	line28	G5	Rep3	20210514-171142-526	9,64
2489 a line 28 G5 Rep3	a	line28	G5	Rep3	20210514-171142-526	3,655
2489 a line 28 G5 Rep3	a	line28	G5	Rep3	20210514-171142-526	5,684
2489 A line 13 G20 Rep1	A	line13	G20	Rep1	20210514-171331-761	5,77
2489 A line 13 G20 Rep1	A	line13	G20	Rep1	20210514-171331-761	4,342
2489 A line 13 G20 Rep1	A	line13	G20	Rep1	20210514-171331-761	6,534
2489 A line 13 G20 Rep1	A	line13	G20	Rep1	20210514-171422-108	3,478
2489 A line 13 G20 Rep1	A	line13	G20	Rep1	20210514-171422-108	4,607
2489 A line 13 G20 Rep1	A	line13	G20	Rep1	20210514-171422-108	2,658
2489 A line 13 G20 Rep1	A	line13	G20	Rep1	20210514-171422-108	5,25
2489 A line 13 G20 Rep1	A	line13	G20	Rep1	20210514-171537-155	5,24
2489 A line 13 G20 Rep1	A	line13	G20	Rep1	20210514-171537-155	5,094
2489 A line 13 G20 Rep1	A	line13	G20	Rep1	20210514-171537-155	4,074
2489 A line 13 G20 Rep1	A	line13	G20	Rep1	20210514-171537-155	1,227
2489 a line 28 G5 Rep2	a	line28	G5	Rep2	20210514-172223-793	3,352
2489 a line 28 G5 Rep2	a	line28	G5	Rep2	20210514-172223-793	5,384
2489 a line 28 G5 Rep2	a	line28	G5	Rep2	20210514-172337-667	9,181
2489 a line 28 G5 Rep2	a	line28	G5	Rep2	20210514-172524-544	4,041
2489 a line 28 G5 Rep2	a	line28	G5	Rep2	20210514-172524-544	3,609
2489 a line 28 G5 Rep1	a	line28	G5	Rep1	20210514-172642-610	3,739
2489 a line 28 G5 Rep1	a	line28	G5	Rep1	20210514-172642-610	4,069
2489 a line 28 G5 Rep1	a	line28	G5	Rep1	20210514-172642-610	5,689
2489 a line 28 G5 Rep1	a	line28	G5	Rep1	20210514-172642-610	4,727
2489 a line 28 G5 Rep1	a	line28	G5	Rep1	20210514-172755-521	5,092
2489 a line 28 G5 Rep1	a	line28	G5	Rep1	20210514-172755-521	4,333
2489 a line 28 G5 Rep1	a	line28	G5	Rep1	20210514-172755-521	2,939
2489 a line 28 G5 Rep1	a	line28	G5	Rep1	20210514-172903-228	4,8
2489 a line 28 G5 Rep1	a	line28	G5	Rep1	20210514-172903-228	4,481
2489 a line 28 G5 Rep1	a	line28	G5	Rep1	20210514-172903-228	3,982
2489 a line 40 G40 Rep3	a	line40	G40	Rep3	20210514-173130-299	1,956
2489 a line 40 G40 Rep3	a	line40	G40	Rep3	20210514-173130-299	3,02
2489 a line 40 G40 Rep3	a	line40	G40	Rep3	20210514-173130-299	1,471
2489 a line 40 G40 Rep3	a	line40	G40	Rep3	20210514-173130-299	1,417
2489 a line 40 G40 Rep3	a	line40	G40	Rep3	20210514-173130-299	1,25
2489 a line 40 G40 Rep3	a	line40	G40	Rep3	20210514-173130-299	1,497
2489 a line 40 G40 Rep3	a	line40	G40	Rep3	20210514-173130-299	1,055
2489 a line 40 G40 Rep3	a	line40	G40	Rep3	20210514-173302-682	1,512
2489 a line 40 G40 Rep3	a	line40	G40	Rep3	20210514-173302-682	2,132
2489 a line 40 G40 Rep3	a	line40	G40	Rep3	20210514-173302-682	2,086
2489 a line 40 G40 Rep3	a	line40	G40	Rep3	20210514-173302-682	1,75
2489 a line 40 G40 Rep3	a	line40	G40	Rep3	20210514-173302-682	1,096
2489 a line 40 G40 Rep3	a	line40	G40	Rep3	20210514-173302-682	0,983
2489 a line 40 G40 Rep3	a	line40	G40	Rep3	20210514-173302-682	1,764
2489 a line 40 G40 Rep3	a	line40	G40	Rep3	20210514-173428-355	1,653
2489 a line 40 G40 Rep3	a	line40	G40	Rep3	20210514-173428-355	1,736
2489 a line 40 G40 Rep3	a	line40	G40	Rep3	20210514-173428-355	1,263
2489 a line 40 G40 Rep3	a	line40	G40	Rep3	20210514-173428-355	2,44
2489 a line 40 G40 Rep3	a	line40	G40	Rep3	20210514-173428-355	1,707
2489 a anc. Rep4	a	anc.	G0	Rep4	20210514-173620-729	4,436
2489 a anc. Rep4	a	anc.	G0	Rep4	20210514-173620-729	4,493
2489 a anc. Rep4	a	anc.	G0	Rep4	20210514-173620-729	3,077
2489 a anc. Rep4	a	anc.	G0	Rep4	20210514-173732-542	5,033
2489 a anc. Rep4	a	anc.	G0	Rep4	20210514-173732-542	4,93
2489 a anc. Rep4	a	anc.	G0	Rep4	20210514-173732-542	5,387
2489 a anc. Rep4	a	anc.	G0	Rep4	20210514-173853-463	4,128
2489 a anc. Rep4	a	anc.	G0	Rep4	20210514-173853-463	5,867
2489 a anc. Rep4	a	anc.	G0	Rep4	20210514-173853-463	5,05
2489 a anc. Rep4	a	anc.	G0	Rep4	20210514-174043-42	5,275
2489 a anc. Rep4	a	anc.	G0	Rep4	20210514-174043-42	6,025
2489 a anc. Rep3	a	anc.	G0	Rep3	20210514-180620-857	6,58
2489 a anc. Rep3	a	anc.	G0	Rep3	20210514-180620-857	3,259
2489 a anc. Rep3	a	anc.	G0	Rep3	20210514-180620-857	4,625
2489 a anc. Rep3	a	anc.	G0	Rep3	20210514-180801-716	4,212
2489 a anc. Rep3	a	anc.	G0	Rep3	20210514-180801-716	6,375
2489 a anc. Rep3	a	anc.	G0	Rep3	20210514-180902-658	3,954
2489 a anc. Rep3	a	anc.	G0	Rep3	20210514-180902-658	3,633
2489 a anc. Rep3	a	anc.	G0	Rep3	20210514-181025-667	4,31
2489 a anc. Rep3	a	anc.	G0	Rep3	20210514-181025-667	5,632
2489 a anc. Rep3	a	anc.	G0	Rep3	20210514-181025-667	4,134
2489 a anc. Rep2	a	anc.	G0	Rep2	20210514-181132-998	3,886
2489 a anc. Rep2	a	anc.	G0	Rep2	20210514-181132-998	5,202
2489 a anc. Rep2	a	anc.	G0	Rep2	20210514-181132-998	3,11
2489 a anc. Rep2	a	anc.	G0	Rep2	20210514-181132-998	7,445
2489 a anc. Rep2	a	anc.	G0	Rep2	20210514-181226-575	6,711
2489 a anc. Rep2	a	anc.	G0	Rep2	20210514-181226-575	4,245
2489 a anc. Rep2	a	anc.	G0	Rep2	20210514-181318-17	4,421
2489 a anc. Rep2	a	anc.	G0	Rep2	20210514-181318-17	5,707
2489 a anc. Rep2	a	anc.	G0	Rep2	20210514-181318-17	6,202
2489 a anc. Rep2	a	anc.	G0	Rep2	20210514-181408-655	5,012
2489 a anc. Rep2	a	anc.	G0	Rep2	20210514-181408-655	5,014
2489 a anc. Rep1	a	anc.	G0	Rep1	20210514-181610-883	4,83
2489 a anc. Rep1	a	anc.	G0	Rep1	20210514-181610-883	4,213
2489 a anc. Rep1	a	anc.	G0	Rep1	20210514-181610-883	5,884
2489 a anc. Rep1	a	anc.	G0	Rep1	20210514-181706-240	5,472
2489 a anc. Rep1	a	anc.	G0	Rep1	20210514-181706-240	4,961
2489 a anc. Rep1	a	anc.	G0	Rep1	20210514-181802-438	4,756
2489 a anc. Rep1	a	anc.	G0	Rep1	20210514-181802-438	5,195
2489 a anc. Rep1	a	anc.	G0	Rep1	20210514-181802-438	4,68
2489 a anc. Rep1	a	anc.	G0	Rep1	20210514-181907-755	7,382
2489 a anc. Rep1	a	anc.	G0	Rep1	20210514-181907-755	5,424
2489 A anc. Rep4	A	anc.	G0	Rep4	20210514-182043-975	3,699
2489 A anc. Rep4	A	anc.	G0	Rep4	20210514-182043-975	3,604
2489 A anc. Rep4	A	anc.	G0	Rep4	20210514-182043-975	3,433
2489 A anc. Rep4	A	anc.	G0	Rep4	20210514-182043-975	4,33
2489 A anc. Rep4	A	anc.	G0	Rep4	20210514-182043-975	4,767
2489 A anc. Rep4	A	anc.	G0	Rep4	20210514-182043-975	3,636
2489 A anc. Rep4	A	anc.	G0	Rep4	20210514-182043-975	5,562
2489 A anc. Rep4	A	anc.	G0	Rep4	20210514-182147-312	3,369
2489 A anc. Rep4	A	anc.	G0	Rep4	20210514-182147-312	5,474
2489 A anc. Rep4	A	anc.	G0	Rep4	20210514-182147-312	4,654
2489 A anc. Rep4	A	anc.	G0	Rep4	20210514-182147-312	6,343
2489 A anc. Rep4	A	anc.	G0	Rep4	20210514-182315-232	3,678
2489 A anc. Rep4	A	anc.	G0	Rep4	20210514-182315-232	6,64
2489 A anc. Rep4	A	anc.	G0	Rep4	20210514-182315-232	6,001
2489 A anc. Rep4	A	anc.	G0	Rep4	20210514-182315-232	7,133
2489 A anc. Rep4	A	anc.	G0	Rep4	20210514-182315-232	3,983
2489 A anc. Rep4	A	anc.	G0	Rep4	20210514-182315-232	4,453
2489 A anc. Rep4	A	anc.	G0	Rep4	20210514-182315-232	1,571
2489 A anc. Rep4	A	anc.	G0	Rep4	20210514-182425-12	6,109
2489 A anc. Rep4	A	anc.	G0	Rep4	20210514-182425-12	6,369
2489 A anc. Rep3	A	anc.	G0	Rep3	20210514-182553-798	3,789
2489 A anc. Rep3	A	anc.	G0	Rep3	20210514-182553-798	5,014
2489 A anc. Rep3	A	anc.	G0	Rep3	20210514-182553-798	6,418
2489 A anc. Rep3	A	anc.	G0	Rep3	20210514-182553-798	4,633
2489 A anc. Rep3	A	anc.	G0	Rep3	20210514-182553-798	1,961
2489 A anc. Rep3	A	anc.	G0	Rep3	20210514-182717-129	5,142
2489 A anc. Rep3	A	anc.	G0	Rep3	20210514-182717-129	5,519
2489 A anc. Rep3	A	anc.	G0	Rep3	20210514-182717-129	5,399
2489 A anc. Rep3	A	anc.	G0	Rep3	20210514-182817-199	9,436
2489 A anc. Rep3	A	anc.	G0	Rep3	20210514-182817-199	5,114
2489 A anc. Rep3	A	anc.	G0	Rep3	20210514-182817-199	5,049
2489 A anc. Rep3	A	anc.	G0	Rep3	20210514-182817-199	4,524
2489 A anc. Rep3	A	anc.	G0	Rep3	20210514-182906-523	4,235
2489 A anc. Rep3	A	anc.	G0	Rep3	20210514-182906-523	4,625
2489 A anc. Rep2	A	anc.	G0	Rep2	20210514-183025-862	5,371
2489 A anc. Rep2	A	anc.	G0	Rep2	20210514-183025-862	3,245
2489 A anc. Rep2	A	anc.	G0	Rep2	20210514-183025-862	4,604
2489 A anc. Rep2	A	anc.	G0	Rep2	20210514-183025-862	4,162
2489 A anc. Rep2	A	anc.	G0	Rep2	20210514-183025-862	3,501
2489 A anc. Rep2	A	anc.	G0	Rep2	20210514-183025-862	6,161
2489 A anc. Rep2	A	anc.	G0	Rep2	20210514-183025-862	6,525
2489 A anc. Rep2	A	anc.	G0	Rep2	20210514-183140-281	4,717
2489 A anc. Rep2	A	anc.	G0	Rep2	20210514-183140-281	3,523
2489 A anc. Rep2	A	anc.	G0	Rep2	20210514-183140-281	3,14
2489 A anc. Rep2	A	anc.	G0	Rep2	20210514-183140-281	3,055
2489 A anc. Rep2	A	anc.	G0	Rep2	20210514-183140-281	9,064
2489 A anc. Rep2	A	anc.	G0	Rep2	20210514-183245-882	2
2489 A anc. Rep2	A	anc.	G0	Rep2	20210514-183245-882	3,57
2489 A anc. Rep2	A	anc.	G0	Rep2	20210514-183245-882	3,437
2489 A anc. Rep2	A	anc.	G0	Rep2	20210514-183245-882	3,545
2489 A anc. Rep2	A	anc.	G0	Rep2	20210514-183245-882	3,688
2489 A anc. Rep2	A	anc.	G0	Rep2	20210514-183245-882	3,856
2489 A anc. Rep2	A	anc.	G0	Rep2	20210514-183245-882	3,12
2489 A anc. Rep2	A	anc.	G0	Rep2	20210514-183345-889	3,264
2489 A anc. Rep2	A	anc.	G0	Rep2	20210514-183345-889	4,006
2489 A anc. Rep2	A	anc.	G0	Rep2	20210514-183345-889	4,739
2489 A anc. Rep2	A	anc.	G0	Rep2	20210514-183345-889	2,935
2489 A anc. Rep1	A	anc.	G0	Rep1	20210514-183537-984	4,83
2489 A anc. Rep1	A	anc.	G0	Rep1	20210514-183537-984	5,559
2489 A anc. Rep1	A	anc.	G0	Rep1	20210514-183537-984	6,199
2489 A anc. Rep1	A	anc.	G0	Rep1	20210514-183537-984	6,819
2489 A anc. Rep1	A	anc.	G0	Rep1	20210514-183642-850	5,741
2489 A anc. Rep1	A	anc.	G0	Rep1	20210514-183642-850	5,607
2489 A anc. Rep1	A	anc.	G0	Rep1	20210514-183642-850	7,226
2489 A anc. Rep1	A	anc.	G0	Rep1	20210514-183740-843	5,905
2489 A anc. Rep1	A	anc.	G0	Rep1	20210514-183740-843	6,098
2489 A anc. Rep1	A	anc.	G0	Rep1	20210514-183740-843	6,82
2489 A anc. Rep1	A	anc.	G0	Rep1	20210514-183740-843	4,706
2489 A anc. Rep1	A	anc.	G0	Rep1	20210514-183846-13	3,882
2489 A anc. Rep1	A	anc.	G0	Rep1	20210514-183846-13	5,226
2489 A anc. Rep1	A	anc.	G0	Rep1	20210514-183846-13	4,406
2489 A anc. Rep1	A	anc.	G0	Rep1	20210514-183846-13	3,442
