# Supplementary material for: Chromatin structure influences rate and spectrum of spontaneous mutations in Neurospora crassa
Source: Genome Res. 2023 Apr;33(4):599–611. doi: 10.1101/gr.276992.122 (PMC10234303; doi:10.1101/gr.276992.122)
Supplement: Supplemental Material [file supp_gr.276992.122_Supplememtal_Scripts_v2.zip › mutation_ms-master/mitoses/tt_diameters.csv]

diameter
10
10
9
9
10
10
10
10
10
10
10
9.5
9.5
10
9.5
9
9
10
9
9
9
9
9
9
9
9
10
9
9.5
9.5
9.5
9
10
9
