# Supplementary material for: Chromatin structure influences rate and spectrum of spontaneous mutations in Neurospora crassa
Source: Genome Res. 2023 Apr;33(4):599–611. doi: 10.1101/gr.276992.122 (PMC10234303; doi:10.1101/gr.276992.122)
Supplement: Supplemental Material [file supp_gr.276992.122_Supplememtal_Scripts_v2.zip › mutation_ms-master/trinucleotide/Nc_trinuc_freq_centromeres.txt]

TAT	92683
ATA	92533
TAA	90203
TTA	89614
AAT	79141
ATT	78478
TTT	60857
AAA	60442
CTA	48268
TAG	47158
TAC	37167
GTA	36798
CTT	35003
AAG	33815
ACT	32014
AGT	31427
TTC	30162
GAA	28977
TCT	28874
AGA	27226
CCT	26730
AGG	25961
AAC	22425
GTT	22083
TCC	19301
GGA	18686
ATC	18384
ACC	17711
GGT	17524
GAT	17379
CCC	16357
CAA	16204
GGG	15917
GCT	15826
TTG	15787
AGC	15702
TCG	15688
CGA	15044
CTC	14988
GAG	14219
CGT	13732
ACG	13459
CGG	13093
CCG	13039
GCC	10941
GGC	10758
CGC	10093
ACA	9846
GCG	9778
TGT	9624
GTC	8673
GAC	8508
TCA	8346
CCA	8188
TGA	8126
TGG	7915
CAT	6804
GCA	6682
TGC	6674
ATG	6613
CTG	5184
CAG	5124
CAC	4930
GTG	4754
