# Supplementary material for: Chromatin structure influences rate and spectrum of spontaneous mutations in Neurospora crassa
Source: Genome Res. 2023 Apr;33(4):599–611. doi: 10.1101/gr.276992.122 (PMC10234303; doi:10.1101/gr.276992.122)
Supplement: Supplemental Material [file supp_gr.276992.122_Supplememtal_Scripts_v2.zip › mutation_ms-master/trinucleotide/Nc_trinuc_freq_euchromatin.txt]

TTG	598946
CAA	595320
TGG	591292
CCA	590934
CTT	565389
AAG	561876
CTC	557361
GAG	555800
TCC	548001
GGA	545640
TTC	544360
GAA	542370
GGC	525855
GCC	524448
TTT	515485
TCT	514144
CCT	514108
AAA	514023
TCA	512747
AGA	512318
TGA	512157
AGG	511657
CTG	506907
CAG	505382
CAT	504180
ATG	502493
GGG	490459
GGT	489842
ACC	489512
CCC	488778
TCG	487389
CGA	486676
GCT	484147
AGC	483206
GTC	483155
GAC	482396
TGC	479396
TGT	479197
ACA	477895
GCA	477770
ATC	477400
GAT	476221
CGG	458402
GTT	457134
CCG	456925
AAC	455281
CAC	454458
GTG	453698
GCG	427965
CGC	425871
CGT	378671
ACT	378335
AGT	377877
ACG	377338
ATT	339207
AAT	338514
GTA	331590
TAC	330939
TAT	291694
ATA	291515
TAG	262008
CTA	261086
TTA	218423
TAA	217973
