# Supplementary material for: Chromatin structure influences rate and spectrum of spontaneous mutations in Neurospora crassa
Source: Genome Res. 2023 Apr;33(4):599–611. doi: 10.1101/gr.276992.122 (PMC10234303; doi:10.1101/gr.276992.122)
Supplement: Supplemental Material [file supp_gr.276992.122_Supplememtal_Scripts_v2.zip › mutation_ms-master/trinucleotide/Nc_trinuc_freq_H3K27_exK9.txt]

CCA	78980
CAA	78731
TTG	78088
TGG	77961
TCC	74047
GGA	73089
CTT	72913
TTC	72227
CTC	72188
AAG	72047
GAG	71950
GAA	70939
CCT	68456
AGG	67829
TCT	67069
TCA	67006
CAT	66686
TGA	66375
TTT	66344
ATG	65992
AGA	65987
ACC	65791
CCC	65264
GCC	65181
AAA	65165
GGT	64974
GGC	64930
GGG	64180
CAG	63901
CTG	63811
GTC	63058
ACA	62912
TGT	62890
GAC	62326
ATC	61789
GAT	61619
CGA	61384
TCG	61140
GCA	60750
TGC	60649
CAC	60328
GTG	59991
AAC	59520
GTT	59361
AGC	58453
GCT	58080
CCG	57587
CGG	57201
GCG	51814
CGC	51794
AGT	49929
ACT	49750
CGT	47925
ACG	47757
ATT	45387
AAT	45087
TAC	44031
GTA	43312
ATA	36001
TAT	35775
CTA	34440
TAG	34303
TTA	27345
TAA	26987
