# Supplementary material for: Chromatin structure influences rate and spectrum of spontaneous mutations in Neurospora crassa
Source: Genome Res. 2023 Apr;33(4):599–611. doi: 10.1101/gr.276992.122 (PMC10234303; doi:10.1101/gr.276992.122)
Supplement: Supplemental Material [file supp_gr.276992.122_Supplememtal_Scripts_v2.zip › mutation_ms-master/trinucleotide/Nc_trinuc_freq_H3K9.txt]

ATA	423039
TAT	420184
TAA	416967
TTA	412715
AAT	362223
ATT	358613
AAA	293045
TTT	290326
TAG	209756
CTA	205878
GTA	168769
TAC	163485
AAG	159566
CTT	156442
AGT	143082
ACT	140909
GAA	133030
TTC	129556
AGA	125769
TCT	124535
AGG	122502
CCT	119016
AAC	100231
GTT	98039
GGA	88058
TCC	86078
GGT	81641
ACC	79808
ATC	79354
GAT	78756
GGG	75735
CCC	72440
CAA	72028
AGC	71067
GCT	71006
TTG	70830
TCG	69150
CGA	68667
GAG	67065
CTC	66901
CGT	62066
ACG	61650
CGG	60629
CCG	59625
GGC	52029
GCC	50983
GCG	47283
ACA	46710
CGC	46347
TGT	45988
GTC	40453
GAC	40143
TGG	38590
CCA	38231
TCA	36483
TGA	36481
GCA	32922
TGC	32749
ATG	31202
CAT	31029
CTG	26250
CAG	26059
GTG	25515
CAC	25229
