# Supplementary material for: Chromatin structure influences rate and spectrum of spontaneous mutations in Neurospora crassa
Source: Genome Res. 2023 Apr;33(4):599–611. doi: 10.1101/gr.276992.122 (PMC10234303; doi:10.1101/gr.276992.122)
Supplement: Supplemental Material [file supp_gr.276992.122_Supplememtal_Scripts_v2.zip › mutation_ms-master/trinucleotide/Nc_trinuc_freq_whole_genome.txt]

AAA	872253
TTT	872178
CTT	794774
AAG	793511
ATA	750566
TTG	747889
TAT	747665
GAA	746362
TTC	746172
CAA	746104
AAT	745842
ATT	743219
CCA	708164
TCC	708153
TGG	707864
GGA	706810
TCT	705766
AGA	704096
AGG	702014
CCT	701604
CTC	696463
GAG	694837
TAA	661941
TTA	658499
GGC	642830
GCC	640628
GGT	636477
ACC	635133
GGG	630393
CCC	626502
ATC	618552
TCG	617702
CGA	616748
GAT	616608
TCA	616250
AAC	615050
TGA	615034
GTT	614556
GCT	613258
AGC	612746
CAT	601918
ATG	599707
CTG	596988
CAG	595361
TGT	588088
ACA	587547
GTC	586690
GAC	584882
CGG	576245
CCG	574159
TGC	572820
GCA	571462
AGT	570910
ACT	569010
GTA	543686
CAC	540050
GTG	539222
TAC	538476
GCG	527078
CGC	524026
TAG	506084
CTA	501421
CGT	488680
ACG	486764
